# Supplementary material for: Screening of ferroptosis-related genes in sepsis-induced liver failure and analysis of immune correlation
Source: PeerJ. 2022 Jul 29;10:e13757. doi: 10.7717/peerj.13757 (PMC9341447; doi:10.7717/peerj.13757)
Supplement: Supplemental Information 2 [file peerj-10-13757-s002.csv]

	logFC	AveExpr	t	P.Value	adj.P.Val	B	threshold
Mt2	6.6391761593365	10.7910085995013	18.6179535811339	1.5671112715544e-08	0.000323249883839483	9.25969673672849	UP
Cyp2b10	6.56472012915591	8.50464200689435	17.0216088685703	3.45865329990415e-08	0.000323249883839483	8.72627606374099	UP
Gm13363	2.46391182663273	10.8132106881442	16.5154286015091	4.51151268443103e-08	0.000323249883839483	8.53920129695961	UP
Mfsd2a	3.43248685162546	6.94842761086598	14.5394816304121	1.37755817631473e-07	0.00074026532499713	7.71150543374376	UP
Mt1	4.54579084511365	9.37532215828819	13.8761375142494	2.06857383858509e-07	0.00087061859162956	7.3940310080953	UP
4930581F22Rik	2.10388308128916	6.36629388042947	13.6210478174185	2.43019844139445e-07	0.00087061859162956	7.26596994664494	UP
Cyp7a1	-4.02570526295709	7.15045539933353	-13.3558508272114	2.8818304941686e-07	0.000884927806745059	7.12913208525214	DOWN
Slc39a14	1.52242476454799	7.34440393418389	13.0660459227539	3.48428240955673e-07	0.000917975330775678	6.97512577834016	UP
Gdf15	3.4267936153172	8.24696284526333	12.7617323998884	4.27064587474147e-07	0.000917975330775678	6.8081905500675	UP
Rbpms	1.45284776365624	7.18756022663887	12.5731437226182	4.85541668281157e-07	0.000948792559973042	6.70196026866063	UP
Ugt2b37	-1.43250869999388	4.6506996749129	-12.1717656558262	6.41793907981121e-07	0.00114961333767118	6.46850458018277	DOWN
Nrep	-2.3314458763863	4.74267060538413	-11.9749407358408	7.38122320236012e-07	0.00122045686719024	6.35023165396759	DOWN
Ddc	-1.20217619024331	5.93792652192873	-11.5498043622614	1.0055526271542e-06	0.00147435038399831	6.08584452558753	DOWN
Cxcl1	3.38014935874817	8.75980194576528	11.5188419327164	1.02885581576993e-06	0.00147435038399831	6.06609856720732	UP
Klf11	1.30596314993825	6.92694495026667	11.3798084717026	1.1411059955567e-06	0.00151124145141128	5.9765874108245	UP
Olig1	-1.83035790783198	4.44462997676809	-11.2687420257879	1.24051133840801e-06	0.00151124145141128	5.90407678356385	DOWN
S1pr1	-1.62620873911106	7.35351051434709	-11.2423433406682	1.26551970809039e-06	0.00151124145141128	5.88670922263555	DOWN
Angptl4	1.29327214647178	5.84759175585851	11.1576066774228	1.3496279389211e-06	0.00152685539721626	5.83061278522333	UP
Tob2	1.0269084190262	6.44123808570686	10.857568085534	1.70090716634901e-06	0.00180975309884315	5.6276282279322	UP
Gadd45a	3.54400896726067	7.12045609731209	10.6740886199886	1.96479243817613e-06	0.00180975309884315	5.50006176227352	UP
Arhgef19	-1.14517012199543	6.088983742352	-10.6370000611292	2.02344467173364e-06	0.00180975309884315	5.47395071316353	DOWN
BC024137	-1.49494559920623	7.38109479669155	-10.5993443930625	2.08497492433144e-06	0.00180975309884315	5.447327318765	DOWN
Epas1	1.24315910538929	8.65601243653175	10.5874401916805	2.10485356925232e-06	0.00180975309884315	5.43888698186743	UP
Nudt7	-1.2302451994301	9.58901651720066	-10.247839448926	2.77014552218546e-06	0.0022532437612567	5.19319741831809	DOWN
Nlrc5	1.38217995040897	6.83989622405705	9.90227788135891	3.6931972541559e-06	0.00268800196237964	4.93313906601194	UP
Fgf21	3.46414670659261	6.68675195059368	9.8311080478543	3.92269881393104e-06	0.00268800196237964	4.87827341015992	UP
Olfml1	-1.80535157860783	5.87498248602391	-9.80767131530205	4.00167772952541e-06	0.00268800196237964	4.86010609864407	DOWN
Klf10	3.13474739650734	7.23513643677809	9.62649320906743	4.67477987838764e-06	0.00295542333782183	4.7179749836813	UP
2410016O06Rik	1.03973971194186	5.71314429286629	9.43112129359612	5.5433823116793e-06	0.00306322147584296	4.56129382382264	UP
Ugt2b38	-2.16666716852468	7.9543872569177	-9.39606933189786	5.71727227177784e-06	0.00306322147584296	4.5328010354832	DOWN
Cyp3a13	1.28282099470131	10.8242043706323	9.38995218209687	5.74822969900201e-06	0.00306322147584296	4.52781651189622	UP
Soat2	1.40855067338549	8.4400580596331	9.37099668109026	5.84533617594553e-06	0.00306322147584296	4.51234791093027	UP
Rab30	2.99784243989277	6.60662611140044	9.21792910429125	6.69900810987491e-06	0.00334872510050607	4.38616212188133	UP
Alas1	2.50949611316141	10.7963677395138	9.02559566220479	7.97185592675867e-06	0.00372510963360169	4.22433210666657	UP
Tnfaip8l1	-1.70480563668507	7.08628514573608	-8.96944224103676	8.39200465714742e-06	0.00381420055394496	4.17638335848924	DOWN
Flcn	1.18538513708189	5.80995036480727	8.91363664074607	8.83379186934991e-06	0.00387515012717707	4.12841308871591	UP
Gjb2	1.31047894916936	12.0039296098017	8.88047084315558	9.10842270354058e-06	0.0039157109202521	4.09975242026202	UP
Prg4	2.39162198167159	9.02547746026613	8.82906718321728	9.55280078896587e-06	0.00399834455974638	4.05510658748651	UP
Fam89a	-1.51379537556949	4.15289188163475	-8.81565121688461	9.67266420594612e-06	0.00399834455974638	4.04340920800384	DOWN
Junb	3.06474362708489	7.33345728954004	8.72877198445747	1.04900543228593e-05	0.00423224867635917	3.96720346538312	UP
9230104K21Rik	2.15426929011954	6.60010978541975	8.67169860825496	1.10681990507685e-05	0.00423224867635917	3.91670883426549	UP
Steap4	3.01480882429697	9.85508926797143	8.62600314872306	1.15563477003978e-05	0.00423224867635917	3.87603087823285	UP
Elmod3	1.04453614035448	6.58860123236703	8.62596305794641	1.1556786225295e-05	0.00423224867635917	3.87599509156184	UP
Tnfrsf1a	1.20449224097975	9.23196668842741	8.61113732533787	1.17202148050087e-05	0.00423224867635917	3.86274922265797	UP
2010003K11Rik	3.00564584213974	7.53363839887153	8.58465664236994	1.20184728044296e-05	0.00423224867635917	3.83903164242976	UP
Gja1	1.79522835779644	5.12727457125034	8.57651306117675	1.21118644467313e-05	0.00423224867635917	3.83172261831104	UP
Gp49a	1.53724944609255	6.86879372946242	8.56824816089275	1.22074630348578e-05	0.00423224867635917	3.82429739319683	UP
Rsad2	1.83979447750985	6.84460019251162	8.46834572991997	1.3430967508837e-05	0.00457782041328949	3.73395847729525	UP
Plin2	1.48246180181964	12.2489896652351	8.39567147985629	1.44055352999604e-05	0.00460283449900832	3.66755509544016	UP
Gm3579	2.2726877368037	8.18690400211334	8.36323118479254	1.4865407665226e-05	0.00460283449900832	3.6377256120524	UP
Arhgef26	2.0153021914381	8.05525355531871	8.32948202572995	1.53610004785449e-05	0.00460283449900832	3.60656838303367	UP
Grpel2	1.53970004142429	7.05153009020712	8.23968572187025	1.67702075184551e-05	0.00481851294869769	3.52304692642839	UP
Atg14	1.10333307079798	6.92107071585313	8.23710958450789	1.68126760247652e-05	0.00481851294869769	3.52063739531514	UP
Gm12538	1.05587726643013	8.71299918163119	8.17110320520744	1.79420918017748e-05	0.00502266913636635	3.45864280354793	UP
Icam1	1.47370735029211	6.50844089105478	8.16827284605121	1.79923481507425e-05	0.00502266913636635	3.45597337026406	UP
Fgl1	1.17573170424671	12.400131064397	8.06673427927185	1.99015577661128e-05	0.00529584301866409	3.35959936503252	UP
Cebpb	2.15290724975991	9.65091071095699	8.01990050651968	2.08561525701106e-05	0.00540124095776538	3.31474577567913	UP
Serpina7	2.4974374130114	9.32270720324487	7.97879475876886	2.17354686635605e-05	0.0054965164579204	3.27516707578097	UP
Gadd45b	1.24325843698071	5.96907989425944	7.94660534044832	2.24524446848343e-05	0.00554730228161509	3.24403501254309	UP
Gm16551	-1.14378817430281	4.8810102671324	-7.92304755583511	2.29935905749848e-05	0.00561644578874202	3.22117363256954	DOWN
Slc41a2	2.02709524033076	8.97526128270565	7.82466923879189	2.54131418861894e-05	0.0058908429506197	3.12499126621305	UP
Slc3a2	1.11353514151952	8.73324277035384	7.80983959329011	2.58014835061645e-05	0.0058908429506197	3.11039232341954	UP
9030619P08Rik	-1.56699039883466	5.44959458857476	-7.78835543620581	2.63756700937431e-05	0.0058908429506197	3.08919548252779	DOWN
Epc2	1.11256839444665	7.04336415622788	7.7785347532764	2.66427892797548e-05	0.0058908429506197	3.07948761075096	UP
Ctbs	1.20297504366198	5.60015457170857	7.7747659468808	2.67460854586494e-05	0.0058908429506197	3.07575900593355	UP
Serpina4-ps1	-3.36560573691596	6.76987515441005	-7.77071768641859	2.68575300842396e-05	0.0058908429506197	3.07175201649406	DOWN
Errfi1	1.11943272581062	12.0737289224826	7.75459017680961	2.73065830320995e-05	0.00592883840681796	3.05576924709219	UP
Meiob	1.97902591280027	6.05672242543143	7.71403695550952	2.84725212918591e-05	0.00604019869973302	3.01544059715044	UP
Baz1a	1.36194387717661	6.96397574918755	7.71147188535578	2.85480820634997e-05	0.00604019869973302	3.01288300654931	UP
Orm3	1.61830416802041	6.22406452429876	7.70760211904088	2.86624920852649e-05	0.00604019869973302	3.00902300681089	UP
Hdhd3	-1.8665265981969	6.2381377364489	-7.64609633523317	3.05500077146414e-05	0.00625402300786873	2.94742666764883	DOWN
Slc25a51	1.94433936667977	8.09546653579701	7.50499942800848	3.54154836771109e-05	0.00658892808205055	2.80435807820206	UP
Mthfd2	1.42686952739768	5.57270456505078	7.48485571835555	3.61767884335606e-05	0.00658892808205055	2.78373042694609	UP
Fnip1	1.09768804233534	6.61373530829953	7.48031358023829	3.63509166195627e-05	0.00658892808205055	2.77907212489155	UP
Cyp7b1	-1.0058229146188	8.44620373682793	-7.42235086653114	3.86554153533505e-05	0.00658892808205055	2.71939866254169	DOWN
Serpina3n	2.23237723406018	11.5716638827229	7.40948727783355	3.91882447564264e-05	0.00658892808205055	2.70609778658354	UP
Lbp	1.32529218699482	8.1446314167874	7.398867564308	3.96341885849758e-05	0.00660416188863609	2.6951012341165	UP
Chac1	2.77993523019136	7.07045646359213	7.38680653822428	4.01474026158204e-05	0.00660969454911679	2.68259483233383	UP
Ehd3	-1.15049897635225	7.30641835212656	-7.382574802281	4.03291888472657e-05	0.00660969454911679	2.6782024429543	DOWN
Slc25a47	1.92969468497201	11.5371682356915	7.30450036572254	4.38499491345313e-05	0.00693054894593198	2.59675322988906	UP
Lifr	-1.03521047025055	7.46552342795828	-7.24320709522502	4.68497716995846e-05	0.00729094747770618	2.53226103396149	DOWN
Slc23a2	1.11474902903516	5.5106112864184	7.20620030054564	4.87691763584576e-05	0.00739564892522285	2.4930870040065	UP
Stat3	1.33543821585832	7.65208205771624	7.20454450229054	4.88570433766757e-05	0.00739564892522285	2.49133006863128	UP
Grn	1.09309071260408	10.5542909347289	7.16328866748467	5.11031998198345e-05	0.00752372109676262	2.44743863067664	UP
Agpat9	2.60628609799176	6.61810660771847	7.03998164892	5.85174224257046e-05	0.00838554663360347	2.31491883637301	UP
Trp53inp1	1.40527787391258	7.90424199262652	7.00248022720194	6.09996238305811e-05	0.00856719195944971	2.2742152201423	UP
Stbd1	1.58290888138031	9.81842883620343	6.97155790455749	6.31329795050375e-05	0.00864358849975019	2.24051089110265	UP
Bach2	1.40378026591572	5.66305050924468	6.79219647697875	7.72318409732499e-05	0.0101846528939878	2.04246253028236	UP
Jun	2.80677477788507	7.34417814397913	6.7683579050493	7.93512956449554e-05	0.0103462101153286	2.01580962826783	UP
Rbp1	-1.01247545596176	7.57209660740202	-6.76760106156755	7.94196170750975e-05	0.0103462101153286	2.01496215218158	DOWN
Adck5	-1.35898929493614	7.04126993407637	-6.75172335175188	8.08678249073522e-05	0.0104714090143586	1.9971648647651	DOWN
St5	1.27377862019143	8.10400591591777	6.72196338776915	8.36604797882772e-05	0.010734447689937	1.96371318077368	UP
Por	1.50612510238917	11.0023484816639	6.6171460992945	9.43664907270739e-05	0.0115250438532867	1.84491320535391	UP
Il13ra1	1.27527787664185	6.50223320506734	6.57697311219705	9.8858490819329e-05	0.0119379958436038	1.79897364841321	UP
Bhlhe40	1.84888923759189	9.53895696592542	6.56832207866449	9.98560166659512e-05	0.0119910898225398	1.78905109331406	UP
Rasgef1b	1.16047081416651	6.03127188964706	6.43785859869387	0.000116308694888418	0.0133130656581241	1.63812643043848	UP
Ttc39c	-1.86645388338159	7.5744630738595	-6.42096571742637	0.000118646667348634	0.0134226848139942	1.61840679413807	DOWN
Pla2g12a	1.25762031460584	6.81206054528812	6.39427507866523	0.000122445658848268	0.0134972791638129	1.58716649082641	UP
Egr1	3.77873700176122	8.39966792422674	6.38438603266055	0.000123886679263363	0.0135706608880158	1.57556577875037	UP
Irf9	1.32362452057981	7.20115711691133	6.37542013760427	0.000125209153406341	0.0135706608880158	1.565035838837	UP
Dexi	-1.07561393425342	6.60004275931895	-6.34786816309621	0.000129370228007407	0.0138348908010906	1.53260507696284	DOWN
BC029214	-1.14507868336631	5.82821287291011	-6.31754598943849	0.000134124463565406	0.0141425542812159	1.49678680595268	DOWN
Ppil1	-1.15833517934675	5.59417120676569	-6.31284151203893	0.000134878977792475	0.0141425542812159	1.4912176805463	DOWN
Per1	1.20609904660392	6.17753165167318	6.27674068975953	0.000140825043321186	0.0146233541361782	1.44837488537899	UP
Slc38a2	1.10014841996881	7.30643551683786	6.25725278586292	0.000144152948560639	0.0148877462753183	1.42516875640498	UP
1810055G02Rik	1.22901375338627	7.5227031873569	6.24783104477564	0.000145792487976112	0.0149229025192691	1.41392952809427	UP
Orm2	2.85357495859355	9.86220333027482	6.23165872657546	0.000148654248606928	0.0151437112502651	1.3946073004535	UP
Ctsl	1.19080078225156	9.27134491001776	6.18257287301817	0.00015772105232266	0.0157482575452638	1.33572653138836	UP
Lrg1	1.27805368772502	12.9588886458944	6.16980512571149	0.000160176829533331	0.0158663638286588	1.32035309241488	UP
Snx10	1.43057076214417	6.42950624188029	6.16183614611089	0.000161730662045995	0.0158826292529565	1.3107456232036	UP
Naf1	1.07760507783017	6.78694456554708	6.14411292651545	0.000165245525072791	0.0161452389156347	1.28934484185967	UP
Serpina12	-1.17431989732731	6.2832824705414	-6.1251019144337	0.00016910836086575	0.0163656445479089	1.26633757390082	DOWN
Hspb8	1.0155002200415	8.8946101124272	6.09479157116368	0.000175471688578728	0.0165428243245604	1.22954534514331	UP
Tspan4	1.01283195057755	9.27699870788399	6.06987512434126	0.000180897707029261	0.0168328840372033	1.19919862543081	UP
Igfbp1	4.37707266480773	10.443591268787	6.05771521034875	0.000183611747860879	0.0168663868387589	1.18435514229917	UP
Lcn2	4.58016809058574	10.2869044255776	6.0463966471592	0.00018617780828581	0.0170293276132063	1.17051894491319	UP
BC057675	2.52267499501142	9.40107537670926	6.01094294665346	0.000194471108417021	0.0174173186475995	1.12705572462552	UP
Inhbb	1.8291459433715	6.34211666995767	5.99770583050776	0.000197669724948932	0.017630335011524	1.11078009673013	UP
Igfals	-1.57575148221201	8.32174930682902	-5.98833613820952	0.000199968349753297	0.017751187834907	1.09924382240783	DOWN
Tsc22d2	1.11371224071446	5.48234386149982	5.9854736354657	0.000200676373290644	0.017751187834907	1.09571679798636	UP
Cml5	-1.12156946886713	7.73919705558084	-5.96075301186932	0.000206905426627705	0.0180057981593624	1.06520634558767	DOWN
Fnip2	1.41538646134314	7.96835053502864	5.88804634175958	0.00022647531737359	0.0193178053450211	0.974939657024428	UP
Plce1	1.05191775852227	5.98900806716776	5.88272207680661	0.000227985405351043	0.0193697481739947	0.968298232467105	UP
Lyve1	2.08585913603512	7.37949974225885	5.86912614296167	0.00023189135584785	0.0194807584755452	0.951319431383006	UP
Lgals4	1.35843728417094	6.37200195650722	5.8606805204937	0.000234354218841371	0.0196009491595147	0.940758368806277	UP
H6pd	1.11119183045671	10.4516154235079	5.84860896644619	0.000237923876803351	0.0197458445246642	0.925644456076025	UP
Plk3	2.52127418976417	8.26160856302942	5.80296626575833	0.000251963722892576	0.0203871621857222	0.868299302702641	UP
Tmem87b	1.32488641021012	6.45450659660012	5.78293030892561	0.000258408556141292	0.0207257160979742	0.843026547911507	UP
4933426M11Rik	1.52228838759447	7.49742437274401	5.7426671535938	0.000271907080295025	0.0211400432807695	0.792055364606386	UP
Cited2	-2.03808609769093	6.3255336001508	-5.72786510242676	0.000277060219946445	0.0213455535044761	0.773254664086227	DOWN
Saa4	1.10160711986208	11.0399229741023	5.69407488965706	0.000289225003984198	0.0219678143485524	0.7302111129961	UP
Sirt1	1.30850369244482	6.28779476101195	5.68417101450583	0.000292899306171118	0.0221685584019302	0.717562057166869	UP
Tsc22d1	-1.07714934531302	6.46284184571558	-5.66394058581447	0.000300562923634005	0.0224463795050908	0.691677505195013	DOWN
C030046G05	1.16210020983983	5.1874844582942	5.62738415136199	0.000314967930058183	0.0231143519711896	0.644745152619572	UP
Psat1	1.40651172589395	4.40723266042276	5.58054883367639	0.000334526353779427	0.0238891826394977	0.584316879803377	UP
Sucnr1	-2.46877895106361	7.33671859399436	-5.54478725648011	0.000350345510482315	0.0243057362028632	0.537949236703222	DOWN
Ralgapa2	1.21849901634928	6.1491664320011	5.51217992636273	0.000365476870828281	0.0249390238315672	0.495499644115545	UP
Zfp36	1.1539718807118	9.26645638644697	5.46294453436712	0.000389680954723591	0.0258293451732517	0.431092082225939	UP
Keg1	-3.46956236327235	8.86131954174316	-5.40362613641644	0.000421169515300888	0.0264045004478936	0.352996670221399	DOWN
Cebpd	1.17910205969182	5.55495702632211	5.38076672725934	0.000434029645365252	0.0265780042625083	0.32275577419074	UP
Dsc2	1.18366880496618	7.45809286742577	5.35442583233499	0.000449376994449015	0.0269834003398396	0.287808749661614	UP
Serpina3m	1.26051377105016	11.7088038303155	5.33764136860268	0.000459461649201149	0.0272821219601622	0.265484311352117	UP
Mreg	-1.24393350799291	9.14306116092793	-5.32918999797552	0.000464631849233823	0.0273071159788823	0.254226886781494	DOWN
Adck3	-1.20868959100785	7.33738531344935	-5.32545165907341	0.000466938833049159	0.0273483657122389	0.249243795122236	DOWN
Rrs1	1.10717291307308	8.370850298522	5.29819473166728	0.0004841382437745	0.027676998803013	0.212845563226985	UP
Thbd	2.59372575589996	5.63348575795943	5.2870181444779	0.000491387561847344	0.0277957253734438	0.197887269793346	UP
Bcl3	1.39430490141978	8.34335857115782	5.27006823335148	0.00050260619944062	0.0281490849564356	0.175165163186038	UP
Fosl2	1.29686478351711	5.92688144986584	5.18037225715802	0.000566764219052759	0.0297863004609757	0.0541803722797214	UP
Elovl3	-2.27053848280278	10.1648761392567	-5.1637723907051	0.000579579338066986	0.0302380045430822	0.0316527768030079	DOWN
Hes6	-1.8805205928929	7.89186888698916	-5.12997189591552	0.000606649948103325	0.0309737307232327	-0.0143501480840111	DOWN
Myd88	1.06403863719686	7.4671735895979	5.12327067209289	0.000612177163802132	0.0310263977227596	-0.0234917026525805	UP
Pim3	1.11979091108038	7.09915546641718	5.10905438785335	0.000624083459755695	0.0312696362877591	-0.042908131432168	UP
Dusp6	1.61907891057864	8.93500401848971	5.07606845583341	0.000652682104196055	0.0317447897300298	-0.0880809234246627	UP
Pde9a	-1.13971981063644	6.08089830248631	-5.03704625562444	0.000688350059802821	0.0330269744095126	-0.141738410709753	DOWN
Tacc2	2.76828299737766	8.93172613327873	5.0292636958144	0.000695711711294773	0.0331445552366871	-0.152468105964958	UP
Sdpr	-1.34542041349596	5.32269842933964	-5.02794386488493	0.000696968549289723	0.0331445552366871	-0.15428866903651	DOWN
St3gal5	1.26267884667755	8.40723436723339	5.02153557692084	0.000703105842276152	0.0333626050325075	-0.163132048221245	UP
Serpina3g	1.41889171726802	6.24584828624718	4.98402177622921	0.000740220952808503	0.0341438827910274	-0.215028580501113	UP
4931408D14Rik	2.0078868211382	6.91287820858322	4.97016386186149	0.000754460523307907	0.0344312716528736	-0.234254795830944	UP
Slc22a5	1.41515997135859	7.16902949921885	4.96196012458631	0.000763028917229357	0.0347485308810276	-0.245650534033159	UP
Gnat1	1.81048400539703	5.45997645223332	4.92299369682613	0.000805182239161122	0.0358254309699804	-0.299920766605772	UP
Slc46a3	-1.10367012140522	7.51930943012958	-4.90529220696773	0.00082515301721042	0.0361972736835469	-0.324651997095165	DOWN
Ajuba	-1.76952531287016	5.48552501214266	-4.82157399612425	0.000927095558077584	0.0389217168376517	-0.442272287299739	DOWN
9130221J18Rik	1.45684498692451	7.21912108388825	4.81846649272222	0.000931131101020068	0.0390149376538525	-0.446658971417823	UP
Lgals1	-1.22529964306065	7.85446297354234	-4.81700681332493	0.000933033216601861	0.0390185778032237	-0.44872002956496	DOWN
1700066M21Rik	-1.46116734203807	6.67168931061707	-4.78845141069221	0.000971095850734667	0.0397829525988886	-0.489105924879156	DOWN
Id1	1.47614482643257	6.31745882556905	4.78802980949766	0.000971670161173134	0.0397829525988886	-0.489703133156532	UP
Fam76a	1.06119928874435	6.42052886050763	4.78636926179784	0.000973935730058425	0.0397997781476577	-0.492055604318528	UP
Saa2	2.76403505705606	13.0088026166747	4.74635693441372	0.00103027760711865	0.0410868593042959	-0.548868193372324	UP
Nrg4	2.29133017891383	5.42770794316314	4.73241215630618	0.00105072740071663	0.0415937117466002	-0.56872563327359	UP
Rnf186	1.01020218649722	7.10118207434719	4.70672551306777	0.00108954547710592	0.0420462837170407	-0.605381261085813	UP
Hmox1	1.81800157030488	7.59643199628024	4.6987033366119	0.0011019818182154	0.0421040532635917	-0.616849764698451	UP
Litaf	1.47038776293776	9.9111025524774	4.69457443445726	0.00110844190315426	0.0421040532635917	-0.622756262744799	UP
Socs3	3.08754796834268	8.05270022467806	4.65466979526235	0.00117301172060095	0.0431267290570944	-0.679974383591579	UP
Gm7694	1.25093994932216	4.09172511259309	4.63603681134333	0.00120453250019312	0.0436051634929158	-0.706774391824299	UP
Rrm2	1.06023838861337	5.02602434483823	4.63411229467256	0.00120783949056115	0.0436051634929158	-0.709545436698248	UP
Il1rn	1.15531597910065	5.46862561624287	4.59317320090038	0.00128054168346176	0.0448293867850334	-0.768624656450283	UP
Ces2c	-1.04708408838723	9.63687662057361	-4.55558365271658	0.00135143279589582	0.0464784767164489	-0.823092171722379	DOWN
Cxcl10	1.32899693129469	5.99379706492318	4.49642156792196	0.00147165234504639	0.0488920667028936	-0.909246262658759	UP
Gmppb	-1.11150550643474	6.78170050168849	-4.47226240818585	0.00152399010096755	0.0499107310980471	-0.944577290632109	DOWN
3110043O21Rik	1.89527170825888	6.6448683524002	4.47099679365263	0.00152678619359083	0.0499107310980471	-0.946430540010675	UP
