# Supplementary material for: Screening of ferroptosis-related genes in sepsis-induced liver failure and analysis of immune correlation
Source: PeerJ. 2022 Jul 29;10:e13757. doi: 10.7717/peerj.13757 (PMC9341447; doi:10.7717/peerj.13757)
Supplement: Supplemental Information 3 [file peerj-10-13757-s003.csv]

	ONTOLOGY	ID	Description	GeneRatio	BgRatio	pvalue	p.adjust	qvalue	geneID	Count
GO:0042089	BP	GO:0042089	cytokine biosynthetic process	11/117	121/23210	2.65207393777869e-11	4.8272412007212e-08	3.71778606237535e-08	Prg4/Cebpb/Errfi1/Lbp/Stat3/Egr1/Irf9/Inhbb/Zfp36/Bcl3/Myd88	11
GO:0042107	BP	GO:0042107	cytokine metabolic process	11/117	125/23210	3.78755684638776e-11	4.8272412007212e-08	3.71778606237535e-08	Prg4/Cebpb/Errfi1/Lbp/Stat3/Egr1/Irf9/Inhbb/Zfp36/Bcl3/Myd88	11
GO:0042035	BP	GO:0042035	regulation of cytokine biosynthetic process	10/117	109/23210	2.01037708993014e-10	1.70815040074398e-07	1.31556255183148e-07	Prg4/Cebpb/Errfi1/Lbp/Stat3/Egr1/Inhbb/Zfp36/Bcl3/Myd88	10
GO:0006953	BP	GO:0006953	acute-phase response	7/117	41/23210	1.34591090548973e-09	8.57681724523329e-07	6.60558904931142e-07	Serpina3n/Lbp/Stat3/Orm2/Saa4/Saa2/Il1rn	7
GO:0002526	BP	GO:0002526	acute inflammatory response	9/117	108/23210	3.9641306342149e-09	2.02091379732275e-06	1.55644287006543e-06	Cxcl1/Icam1/Serpina3n/Lbp/Stat3/Orm2/Saa4/Saa2/Il1rn	9
GO:0001659	BP	GO:0001659	temperature homeostasis	10/117	179/23210	2.53131175920335e-08	1.07538561236823e-05	8.28227444020045e-06	Epas1/Fgf21/Flcn/Gja1/Cebpb/Stat3/Egr1/Lcn2/Id1/Il1rn	10
GO:0042594	BP	GO:0042594	response to starvation	9/117	166/23210	1.68079808760513e-07	6.12050617900781e-05	4.71381719305799e-05	Angptl4/Klf10/Atg14/Fnip1/Jun/Inhbb/Sirt1/Zfp36/Dsc2	9
GO:0050673	BP	GO:0050673	epithelial cell proliferation	13/117	425/23210	2.3926660709757e-07	7.62363226864632e-05	5.87147660838115e-05	Gja1/Fgl1/Cebpb/Errfi1/Stat3/Grn/Jun/Ctsl/Lrg1/Sirt1/Zfp36/Id1/Hmox1	13
GO:0042036	BP	GO:0042036	negative regulation of cytokine biosynthetic process	5/117	31/23210	4.56977855634782e-07	0.000129426283779229	9.96799650010372e-05	Prg4/Errfi1/Inhbb/Zfp36/Bcl3	5
GO:0009267	BP	GO:0009267	cellular response to starvation	8/117	143/23210	6.60540403878938e-07	0.000168371748948741	0.00012967451086676	Angptl4/Klf10/Atg14/Fnip1/Jun/Inhbb/Sirt1/Dsc2	8
GO:0048871	BP	GO:0048871	multicellular organismal homeostasis	13/117	491/23210	1.21446426329352e-06	0.000281424491557744	0.000216744100578222	Epas1/Fgf21/Flcn/Gja1/Cebpb/Stat3/Egr1/Snx10/Lcn2/Sirt1/Slc22a5/Id1/Il1rn	13
GO:0050678	BP	GO:0050678	regulation of epithelial cell proliferation	11/117	358/23210	2.03648654718883e-06	0.00043258368406536	0.00033316205355326	Gja1/Errfi1/Stat3/Grn/Jun/Ctsl/Lrg1/Sirt1/Zfp36/Id1/Hmox1	11
GO:0031667	BP	GO:0031667	response to nutrient levels	11/117	371/23210	2.87021017035488e-06	0.000562781978787276	0.000433436596575859	Gdf15/Angptl4/Klf10/Atg14/Serpina7/Fnip1/Jun/Inhbb/Sirt1/Zfp36/Dsc2	11
GO:0055076	BP	GO:0055076	transition metal ion homeostasis	7/117	129/23210	4.15406377654302e-06	0.000756336326172012	0.000582505935582913	Mt2/Mt1/Slc39a14/Epas1/Steap4/Lcn2/Hmox1	7
GO:0071276	BP	GO:0071276	cellular response to cadmium ion	4/117	23/23210	5.04285835854232e-06	0.000831291275644336	0.000640233829190678	Mt2/Mt1/Jun/Hmox1	4
GO:0009314	BP	GO:0009314	response to radiation	11/117	395/23210	5.21799153013314e-06	0.000831291275644336	0.000640233829190678	Gadd45a/Junb/Trp53inp1/Jun/Bhlhe40/Egr1/Per1/Plk3/Sirt1/Bcl3/Gnat1	11
GO:0043618	BP	GO:0043618	regulation of transcription from RNA polymerase II promoter in response to stress	5/117	51/23210	5.82990993700205e-06	0.000852273426657712	0.000656393607696159	Epas1/Cebpb/Jun/Egr1/Hmox1	5
GO:0009991	BP	GO:0009991	response to extracellular stimulus	11/117	401/23210	6.01840787753582e-06	0.000852273426657712	0.000656393607696159	Gdf15/Angptl4/Klf10/Atg14/Serpina7/Fnip1/Jun/Inhbb/Sirt1/Zfp36/Dsc2	11
GO:0031669	BP	GO:0031669	cellular response to nutrient levels	8/117	194/23210	6.46032532220149e-06	0.000861094186192253	0.000663187073258265	Angptl4/Klf10/Atg14/Fnip1/Jun/Inhbb/Sirt1/Dsc2	8
GO:0001818	BP	GO:0001818	negative regulation of cytokine production	9/117	259/23210	6.75632943265793e-06	0.000861094186192253	0.000663187073258265	Prg4/Tnfrsf1a/Errfi1/Lbp/Inhbb/Sirt1/Zfp36/Bcl3/Hmox1	9
GO:0106106	BP	GO:0106106	cold-induced thermogenesis	7/117	142/23210	7.82849011735742e-06	0.000907037332233821	0.000698571008079981	Epas1/Fgf21/Flcn/Gja1/Cebpb/Lcn2/Id1	7
GO:0120161	BP	GO:0120161	regulation of cold-induced thermogenesis	7/117	142/23210	7.82849011735742e-06	0.000907037332233821	0.000698571008079981	Epas1/Fgf21/Flcn/Gja1/Cebpb/Lcn2/Id1	7
GO:1901342	BP	GO:1901342	regulation of vasculature development	10/117	341/23210	9.12007793065153e-06	0.00098685057121476	0.000760040600159207	Flcn/Tnfrsf1a/Stat3/Grn/Egr1/Lrg1/Sirt1/Id1/Hmox1/Cxcl10	10
GO:0043620	BP	GO:0043620	regulation of DNA-templated transcription in response to stress	5/117	56/23210	9.29164916012328e-06	0.00098685057121476	0.000760040600159207	Epas1/Cebpb/Jun/Egr1/Hmox1	5
GO:0032675	BP	GO:0032675	regulation of interleukin-6 production	7/117	153/23210	1.27493763469962e-05	0.00129992641233973	0.00100116155314307	Prg4/Tnfrsf1a/Cebpb/Lbp/Stat3/Myd88/Il1rn	7
GO:0007178	BP	GO:0007178	transmembrane receptor protein serine/threonine kinase signaling pathway	10/117	357/23210	1.35693906649187e-05	0.0013168077016751	0.00101416297975432	Gdf15/Rbpms/Flcn/Jun/Egr1/Lrg1/Inhbb/Sirt1/Myd88/Id1	10
GO:0032496	BP	GO:0032496	response to lipopolysaccharide	10/117	359/23210	1.42391557582592e-05	0.0013168077016751	0.00101416297975432	Cxcl1/Junb/Cebpb/Lbp/Jun/Zfp36/Myd88/Litaf/Il1rn/Cxcl10	10
GO:1990845	BP	GO:1990845	adaptive thermogenesis	7/117	156/23210	1.44647374056111e-05	0.0013168077016751	0.00101416297975432	Epas1/Fgf21/Flcn/Gja1/Cebpb/Lcn2/Id1	7
GO:0097193	BP	GO:0097193	intrinsic apoptotic signaling pathway	9/117	292/23210	1.75948394710231e-05	0.00142674770264487	0.00109883523587483	Flcn/Tnfrsf1a/Cebpb/Chac1/Fnip2/Sirt1/Bcl3/Rnf186/Hmox1	9
GO:1901214	BP	GO:1901214	regulation of neuron death	10/117	368/23210	1.76178706555888e-05	0.00142674770264487	0.00109883523587483	Mt1/Fgf21/Tnfrsf1a/Cebpb/Stat3/Grn/Jun/Egr1/Sirt1/Hmox1	10
GO:0031668	BP	GO:0031668	cellular response to extracellular stimulus	8/117	223/23210	1.7787781220495e-05	0.00142674770264487	0.00109883523587483	Angptl4/Klf10/Atg14/Fnip1/Jun/Inhbb/Sirt1/Dsc2	8
GO:0042326	BP	GO:0042326	negative regulation of phosphorylation	11/117	452/23210	1.84104230968747e-05	0.00142674770264487	0.00109883523587483	Gadd45a/Flcn/Atg14/Gadd45b/Errfi1/Stat3/Jun/Per1/Sirt1/Dusp6/Socs3	11
GO:0032635	BP	GO:0032635	interleukin-6 production	7/117	162/23210	1.84710373429897e-05	0.00142674770264487	0.00109883523587483	Prg4/Tnfrsf1a/Cebpb/Lbp/Stat3/Myd88/Il1rn	7
GO:0032680	BP	GO:0032680	regulation of tumor necrosis factor production	7/117	164/23210	1.9994301730902e-05	0.00149898456211968	0.00115446974390502	Tnfrsf1a/Errfi1/Lbp/Sirt1/Zfp36/Bcl3/Myd88	7
GO:1903555	BP	GO:1903555	regulation of tumor necrosis factor superfamily cytokine production	7/117	166/23210	2.16198207146282e-05	0.00150779666678648	0.0011612565437661	Tnfrsf1a/Errfi1/Lbp/Sirt1/Zfp36/Bcl3/Myd88	7
GO:0002237	BP	GO:0002237	response to molecule of bacterial origin	10/117	377/23210	2.16650590123897e-05	0.00150779666678648	0.0011612565437661	Cxcl1/Junb/Cebpb/Lbp/Jun/Zfp36/Myd88/Litaf/Il1rn/Cxcl10	10
GO:0032640	BP	GO:0032640	tumor necrosis factor production	7/117	167/23210	2.24725674016881e-05	0.00150779666678648	0.0011612565437661	Tnfrsf1a/Errfi1/Lbp/Sirt1/Zfp36/Bcl3/Myd88	7
GO:0001885	BP	GO:0001885	endothelial cell development	5/117	67/23210	2.24779416782606e-05	0.00150779666678648	0.0011612565437661	Tnfrsf1a/Arhgef26/Icam1/Myd88/Id1	5
GO:0071706	BP	GO:0071706	tumor necrosis factor superfamily cytokine production	7/117	170/23210	2.51989160590735e-05	0.00161495375059012	0.00124378548650681	Tnfrsf1a/Errfi1/Lbp/Sirt1/Zfp36/Bcl3/Myd88	7
GO:1901652	BP	GO:1901652	response to peptide	10/117	384/23210	2.53425461057689e-05	0.00161495375059012	0.00124378548650681	Gdf15/Icam1/Serpina3n/Stat3/Egr1/Inhbb/Sirt1/Serpina3m/Serpina3g/Socs3	10
GO:0045765	BP	GO:0045765	regulation of angiogenesis	9/117	307/23210	2.60957620249973e-05	0.0016223926195541	0.00124951466435481	Flcn/Tnfrsf1a/Stat3/Grn/Lrg1/Sirt1/Id1/Hmox1/Cxcl10	9
GO:0046686	BP	GO:0046686	response to cadmium ion	4/117	35/23210	2.84584258795052e-05	0.00172715541825854	0.00133019960564605	Mt2/Mt1/Jun/Hmox1	4
GO:0003158	BP	GO:0003158	endothelium development	6/117	119/23210	3.14817091685324e-05	0.00186620643419974	0.00143729223009334	Tnfrsf1a/Arhgef26/Icam1/Myd88/Id1/Cxcl10	6
GO:1901215	BP	GO:1901215	negative regulation of neuron death	8/117	244/23210	3.38528567710534e-05	0.0019611575433958	0.00151042052339748	Mt1/Fgf21/Cebpb/Stat3/Grn/Jun/Sirt1/Hmox1	8
GO:0010508	BP	GO:0010508	positive regulation of autophagy	6/117	122/23210	3.62245636413833e-05	0.00198352642554969	0.00152764831766851	Flcn/Trp53inp1/Hspb8/Plk3/Sirt1/Hmox1	6
GO:0042108	BP	GO:0042108	positive regulation of cytokine biosynthetic process	5/117	74/23210	3.6455309398329e-05	0.00198352642554969	0.00152764831766851	Lbp/Stat3/Egr1/Bcl3/Myd88	5
GO:0030099	BP	GO:0030099	myeloid cell differentiation	10/117	401/23210	3.6573457042305e-05	0.00198352642554969	0.00152764831766851	Tob2/Epas1/Klf10/Junb/Cebpb/Stat3/Jun/Snx10/Sirt1/Zfp36	10
GO:0043434	BP	GO:0043434	response to peptide hormone	9/117	324/23210	3.97226947884449e-05	0.00206842458751546	0.00159303415404032	Gdf15/Serpina3n/Stat3/Egr1/Inhbb/Sirt1/Serpina3m/Serpina3g/Socs3	9
GO:0070997	BP	GO:0070997	neuron death	10/117	405/23210	3.97617908153227e-05	0.00206842458751546	0.00159303415404032	Mt1/Fgf21/Tnfrsf1a/Cebpb/Stat3/Grn/Jun/Egr1/Sirt1/Hmox1	10
GO:0001933	BP	GO:0001933	negative regulation of protein phosphorylation	10/117	408/23210	4.23064124726061e-05	0.00215678090785346	0.0016610833528718	Gadd45a/Flcn/Atg14/Gadd45b/Errfi1/Jun/Per1/Sirt1/Dusp6/Socs3	10
GO:0001936	BP	GO:0001936	regulation of endothelial cell proliferation	6/117	129/23210	4.95399660224686e-05	0.00247602692924064	0.00190695638043145	Gja1/Stat3/Jun/Lrg1/Sirt1/Hmox1	6
GO:0019221	BP	GO:0019221	cytokine-mediated signaling pathway	9/117	341/23210	5.89476453265616e-05	0.0028384386346991	0.00218607423084959	Cxcl1/Nlrc5/Tnfrsf1a/Stat3/Egr1/Sirt1/Myd88/Il1rn/Cxcl10	9
GO:0043523	BP	GO:0043523	regulation of neuron apoptotic process	8/117	264/23210	5.90181434441162e-05	0.0028384386346991	0.00218607423084959	Mt1/Tnfrsf1a/Cebpb/Grn/Jun/Egr1/Sirt1/Hmox1	8
GO:0015697	BP	GO:0015697	quaternary ammonium group transport	3/117	16/23210	6.66420200875407e-05	0.00308855471278439	0.00237870559738303	Slc25a47/Slc38a2/Slc22a5	3
GO:0044320	BP	GO:0044320	cellular response to leptin stimulus	3/117	16/23210	6.66420200875407e-05	0.00308855471278439	0.00237870559738303	Stat3/Inhbb/Sirt1	3
GO:0050679	BP	GO:0050679	positive regulation of epithelial cell proliferation	7/117	199/23210	6.85763685826773e-05	0.00312144934852222	0.00240403998884762	Stat3/Grn/Jun/Lrg1/Sirt1/Id1/Hmox1	7
GO:0031349	BP	GO:0031349	positive regulation of defense response	8/117	272/23210	7.27145814439342e-05	0.00325174505439629	0.00250438955480955	Cxcl1/Nlrc5/Tnfrsf1a/Gja1/Cebpb/Lbp/Grn/Myd88	8
GO:1904018	BP	GO:1904018	positive regulation of vasculature development	7/117	204/23210	8.01299850805541e-05	0.00352157468914366	0.00271220366924199	Tnfrsf1a/Stat3/Grn/Egr1/Lrg1/Sirt1/Hmox1	7
GO:0032007	BP	GO:0032007	negative regulation of TOR signaling	4/117	46/23210	8.49831076230523e-05	0.00367155832764679	0.00282771624829603	Flcn/Fnip1/Fnip2/Sirt1	4
GO:0001935	BP	GO:0001935	endothelial cell proliferation	6/117	143/23210	8.78430138433452e-05	0.00369638822043527	0.00284683943387986	Gja1/Stat3/Jun/Lrg1/Sirt1/Hmox1	6
GO:1904035	BP	GO:1904035	regulation of epithelial cell apoptotic process	5/117	89/23210	8.84580939374467e-05	0.00369638822043527	0.00284683943387986	Angptl4/Fgf21/Icam1/Zfp36/Hmox1	5
GO:0071222	BP	GO:0071222	cellular response to lipopolysaccharide	8/117	282/23210	9.34547815311414e-05	0.0038421973890787	0.00295913697038334	Cxcl1/Cebpb/Lbp/Zfp36/Myd88/Litaf/Il1rn/Cxcl10	8
GO:0044321	BP	GO:0044321	response to leptin	3/117	18/23210	9.63947882034511e-05	0.00388359219145892	0.00299101791706588	Stat3/Inhbb/Sirt1	3
GO:0001938	BP	GO:0001938	positive regulation of endothelial cell proliferation	5/117	91/23210	9.83168995228311e-05	0.00388359219145892	0.00299101791706588	Stat3/Jun/Lrg1/Sirt1/Hmox1	5
GO:0038066	BP	GO:0038066	p38MAPK cascade	4/117	48/23210	0.000100549329152084	0.00388359219145892	0.00299101791706588	Gadd45a/Gadd45b/Per1/Zfp36	4
GO:0071496	BP	GO:0071496	cellular response to external stimulus	8/117	285/23210	0.000100555937479909	0.00388359219145892	0.00299101791706588	Angptl4/Klf10/Atg14/Fnip1/Jun/Inhbb/Sirt1/Dsc2	8
GO:1904036	BP	GO:1904036	negative regulation of epithelial cell apoptotic process	4/117	49/23210	0.00010906298714461	0.00414927692883003	0.00319563976472425	Angptl4/Fgf21/Icam1/Hmox1	4
GO:0071219	BP	GO:0071219	cellular response to molecule of bacterial origin	8/117	290/23210	0.000113382496504541	0.00422769387691143	0.0032560339784187	Cxcl1/Cebpb/Lbp/Zfp36/Myd88/Litaf/Il1rn/Cxcl10	8
GO:0002573	BP	GO:0002573	myeloid leukocyte differentiation	7/117	216/23210	0.000114441301493483	0.00422769387691143	0.0032560339784187	Tob2/Klf10/Junb/Cebpb/Jun/Snx10/Sirt1	7
GO:0051402	BP	GO:0051402	neuron apoptotic process	8/117	293/23210	0.000121708003579808	0.00443191001607045	0.00341331468686229	Mt1/Tnfrsf1a/Cebpb/Grn/Jun/Egr1/Sirt1/Hmox1	8
GO:0120162	BP	GO:0120162	positive regulation of cold-induced thermogenesis	5/117	96/23210	0.00012666560660518	0.0045474736793888	0.0035023181070224	Epas1/Fgf21/Gja1/Cebpb/Lcn2	5
GO:0001503	BP	GO:0001503	ossification	9/117	381/23210	0.000136839399248521	0.00484449484284	0.00373107426313585	Tob2/Klf10/Junb/Gja1/Rsad2/Cebpb/Snx10/Cebpd/Id1	9
GO:0046916	BP	GO:0046916	cellular transition metal ion homeostasis	5/117	98/23210	0.00013960854213943	0.00487482430018366	0.00375443303662635	Mt2/Mt1/Slc39a14/Lcn2/Hmox1	5
GO:0043392	BP	GO:0043392	negative regulation of DNA binding	4/117	53/23210	0.000148410503950791	0.00506041664731552	0.00389737029887611	Jun/Sirt1/Id1/Hmox1	4
GO:0006914	BP	GO:0006914	autophagy	9/117	386/23210	0.000150879429264802	0.00506041664731552	0.00389737029887611	Flcn/Atg14/Stat3/Trp53inp1/Stbd1/Hspb8/Plk3/Sirt1/Hmox1	9
GO:0061919	BP	GO:0061919	process utilizing autophagic mechanism	9/117	386/23210	0.000150879429264802	0.00506041664731552	0.00389737029887611	Flcn/Atg14/Stat3/Trp53inp1/Stbd1/Hspb8/Plk3/Sirt1/Hmox1	9
GO:0033002	BP	GO:0033002	muscle cell proliferation	7/117	234/23210	0.000187490511902783	0.00612709378000249	0.00471889075166923	Gja1/Stat3/Jun/Egr1/Sirt1/Myd88/Hmox1	7
GO:1903531	BP	GO:1903531	negative regulation of secretion by cell	7/117	234/23210	0.000187490511902783	0.00612709378000249	0.00471889075166923	Tnfrsf1a/Rsad2/Inhbb/Sirt1/Pim3/Hmox1/Il1rn	7
GO:0071216	BP	GO:0071216	cellular response to biotic stimulus	8/117	313/23210	0.000191118683432939	0.00616660157051345	0.00474931838244413	Cxcl1/Cebpb/Lbp/Zfp36/Myd88/Litaf/Il1rn/Cxcl10	8
GO:0045446	BP	GO:0045446	endothelial cell differentiation	5/117	106/23210	0.000201775611223119	0.00642907541259662	0.00495146730172522	Tnfrsf1a/Arhgef26/Icam1/Myd88/Id1	5
GO:0045444	BP	GO:0045444	fat cell differentiation	7/117	238/23210	0.00020797491520279	0.0065447908500236	0.00504058761342695	Steap4/Cebpb/Lrg1/Inhbb/Sirt1/Zfp36/Cebpd	7
GO:0030316	BP	GO:0030316	osteoclast differentiation	5/117	108/23210	0.00022017510233745	0.00684422360802634	0.00527120110217386	Tob2/Klf10/Junb/Cebpb/Snx10	5
GO:1903706	BP	GO:1903706	regulation of hemopoiesis	9/117	407/23210	0.000223707498653754	0.00687024595263155	0.00529124267583071	Cxcl1/Tob2/Klf10/Flcn/Cebpb/Fnip1/Stat3/Jun/Zfp36	9
GO:0006882	BP	GO:0006882	cellular zinc ion homeostasis	3/117	24/23210	0.000233879429914462	0.0070971269863329	0.00546597915777533	Mt2/Mt1/Slc39a14	3
GO:0090100	BP	GO:0090100	positive regulation of transmembrane receptor protein serine/threonine kinase signaling pathway	5/117	110/23210	0.000239825183240318	0.00712682203114328	0.00548884932711785	Gdf15/Rbpms/Flcn/Lrg1/Inhbb	5
GO:0052547	BP	GO:0052547	regulation of peptidase activity	9/117	411/23210	0.0002404498606035	0.00712682203114328	0.00548884932711785	Serpina7/Fnip1/Serpina3n/Stat3/Grn/Por/Sirt1/Serpina3m/Serpina3g	9
GO:0002064	BP	GO:0002064	epithelial cell development	7/117	247/23210	0.000260711173790774	0.00755377381776861	0.00581767387422868	Tnfrsf1a/Gja1/Arhgef26/Icam1/Fosl2/Myd88/Id1	7
GO:0008630	BP	GO:0008630	intrinsic apoptotic signaling pathway in response to DNA damage	5/117	112/23210	0.000260781520582047	0.00755377381776861	0.00581767387422868	Tnfrsf1a/Fnip2/Sirt1/Bcl3/Hmox1	5
GO:0055069	BP	GO:0055069	zinc ion homeostasis	3/117	25/23210	0.000264797324188128	0.00756488681096957	0.00582623274450589	Mt2/Mt1/Slc39a14	3
GO:0010506	BP	GO:0010506	regulation of autophagy	7/117	248/23210	0.000267180240617934	0.00756488681096957	0.00582623274450589	Flcn/Stat3/Trp53inp1/Hspb8/Plk3/Sirt1/Hmox1	7
GO:1904019	BP	GO:1904019	epithelial cell apoptotic process	5/117	113/23210	0.00027176722224654	0.00756488681096957	0.00582623274450589	Angptl4/Fgf21/Icam1/Zfp36/Hmox1	5
GO:0032720	BP	GO:0032720	negative regulation of tumor necrosis factor production	4/117	62/23210	0.000273036322718399	0.00756488681096957	0.00582623274450589	Errfi1/Lbp/Sirt1/Bcl3	4
GO:0010951	BP	GO:0010951	negative regulation of endopeptidase activity	6/117	178/23210	0.000289369627603646	0.00771126153586239	0.00593896585426002	Serpina7/Fnip1/Serpina3n/Por/Serpina3m/Serpina3g	6
GO:0043524	BP	GO:0043524	negative regulation of neuron apoptotic process	6/117	178/23210	0.000289369627603646	0.00771126153586239	0.00593896585426002	Mt1/Cebpb/Grn/Jun/Sirt1/Hmox1	6
GO:0070059	BP	GO:0070059	intrinsic apoptotic signaling pathway in response to endoplasmic reticulum stress	4/117	63/23210	0.000290420206921455	0.00771126153586239	0.00593896585426002	Cebpb/Chac1/Sirt1/Rnf186	4
GO:1903556	BP	GO:1903556	negative regulation of tumor necrosis factor superfamily cytokine production	4/117	63/23210	0.000290420206921455	0.00771126153586239	0.00593896585426002	Errfi1/Lbp/Sirt1/Bcl3	4
GO:0009896	BP	GO:0009896	positive regulation of catabolic process	9/117	424/23210	0.000302222053181501	0.00794189704700665	0.00611659391409114	Fgf21/Flcn/Gja1/Trp53inp1/Hspb8/Plk3/Sirt1/Zfp36/Hmox1	9
GO:0052548	BP	GO:0052548	regulation of endopeptidase activity	8/117	337/23210	0.000314393869095555	0.00817744869718949	0.00629800822624286	Serpina7/Fnip1/Serpina3n/Stat3/Por/Sirt1/Serpina3m/Serpina3g	8
GO:0050727	BP	GO:0050727	regulation of inflammatory response	8/117	340/23210	0.000333561634228193	0.00852100822264957	0.00656260673339037	Tnfrsf1a/Cebpb/Lbp/Grn/Per1/Zfp36/Myd88/Socs3	8
GO:0045408	BP	GO:0045408	regulation of interleukin-6 biosynthetic process	3/117	27/23210	0.00033428827864455	0.00852100822264957	0.00656260673339037	Prg4/Cebpb/Stat3	3
GO:1990266	BP	GO:1990266	neutrophil migration	5/117	119/23210	0.000345243821296466	0.00867992514607753	0.00668499944144643	Cxcl1/Lbp/Myd88/Il1rn/Cxcl10	5
GO:0032922	BP	GO:0032922	circadian regulation of gene expression	4/117	66/23210	0.000347333214947002	0.00867992514607753	0.00668499944144643	Bhlhe40/Egr1/Per1/Sirt1	4
GO:0045766	BP	GO:0045766	positive regulation of angiogenesis	6/117	185/23210	0.000355637353804561	0.0088011613092022	0.00677837163868683	Tnfrsf1a/Stat3/Grn/Lrg1/Sirt1/Hmox1	6
GO:0051048	BP	GO:0051048	negative regulation of secretion	7/117	261/23210	0.000363686793362853	0.00891382342578763	0.00686514038078666	Tnfrsf1a/Rsad2/Inhbb/Sirt1/Pim3/Hmox1/Il1rn	7
GO:0042226	BP	GO:0042226	interleukin-6 biosynthetic process	3/117	28/23210	0.000373030598409784	0.00905576186044323	0.00697445680234834	Prg4/Cebpb/Stat3	3
GO:0031331	BP	GO:0031331	positive regulation of cellular catabolic process	8/117	356/23210	0.000452598747108999	0.0105386522754392	0.00811653135128087	Fgf21/Flcn/Trp53inp1/Hspb8/Plk3/Sirt1/Zfp36/Hmox1	8
GO:0016236	BP	GO:0016236	macroautophagy	6/117	194/23210	0.000457675892501983	0.0105386522754392	0.00811653135128087	Atg14/Trp53inp1/Stbd1/Hspb8/Sirt1/Hmox1	6
GO:0001819	BP	GO:0001819	positive regulation of cytokine production	9/117	449/23210	0.00045810922682545	0.0105386522754392	0.00811653135128087	Tnfrsf1a/Rsad2/Cebpb/Lbp/Stat3/Egr1/Bcl3/Myd88/Il1rn	9
GO:0048608	BP	GO:0048608	reproductive structure development	9/117	449/23210	0.00045810922682545	0.0105386522754392	0.00811653135128087	Epas1/Junb/Gja1/Icam1/Cebpb/Ctsl/Sirt1/Slc22a5/Socs3	9
GO:0042533	BP	GO:0042533	tumor necrosis factor biosynthetic process	3/117	30/23210	0.000458921303481269	0.0105386522754392	0.00811653135128087	Errfi1/Lbp/Bcl3	3
GO:0042534	BP	GO:0042534	regulation of tumor necrosis factor biosynthetic process	3/117	30/23210	0.000458921303481269	0.0105386522754392	0.00811653135128087	Errfi1/Lbp/Bcl3	3
GO:0061458	BP	GO:0061458	reproductive system development	9/117	453/23210	0.000488305374210682	0.0111133071327056	0.00855911205735829	Epas1/Junb/Gja1/Icam1/Cebpb/Ctsl/Sirt1/Slc22a5/Socs3	9
GO:0007005	BP	GO:0007005	mitochondrion organization	9/117	454/23210	0.000496104909297022	0.0111908974672399	0.00861886963985977	Epas1/Flcn/Grpel2/Atg14/Fnip1/Stat3/Jun/Fnip2/Slc22a5	9
GO:2000352	BP	GO:2000352	negative regulation of endothelial cell apoptotic process	3/117	31/23210	0.000506230394939549	0.0113191340061483	0.00871763330159057	Angptl4/Fgf21/Icam1	3
GO:0002532	BP	GO:0002532	production of molecular mediator involved in inflammatory response	4/117	74/23210	0.000537614356293612	0.0119163390799341	0.00917758145984061	Lbp/Grn/Per1/Myd88	4
GO:0001666	BP	GO:0001666	response to hypoxia	6/117	204/23210	0.000596424167165533	0.0131059069146978	0.0100937483826109	Epas1/Egr1/Plk3/Sirt1/Fosl2/Hmox1	6
GO:0007623	BP	GO:0007623	circadian rhythm	6/117	208/23210	0.000660271524330125	0.0143848898762179	0.0110787799628941	Klf10/Bhlhe40/Egr1/Per1/Sirt1/Id1	6
GO:0031098	BP	GO:0031098	stress-activated protein kinase signaling cascade	7/117	290/23210	0.000680357718582157	0.0146968798700502	0.011319064631184	Gadd45a/Gadd45b/Errfi1/Per1/Zfp36/Myd88/Il1rn	7
GO:0043525	BP	GO:0043525	positive regulation of neuron apoptotic process	4/117	79/23210	0.000688584384949546	0.0147495932540873	0.0113596627857665	Tnfrsf1a/Grn/Jun/Egr1	4
GO:0050729	BP	GO:0050729	positive regulation of inflammatory response	5/117	142/23210	0.000772787089426459	0.0164152857579004	0.0126425256296522	Tnfrsf1a/Cebpb/Lbp/Grn/Myd88	5
GO:0045637	BP	GO:0045637	regulation of myeloid cell differentiation	6/117	215/23210	0.000784631884221747	0.0165291460568697	0.0127302171733237	Tob2/Klf10/Cebpb/Stat3/Jun/Zfp36	6
GO:0046942	BP	GO:0046942	carboxylic acid transport	7/117	299/23210	0.000813833277408534	0.0170037788861832	0.0130957641274108	Mfsd2a/Plin2/Slc3a2/Slc23a2/Pla2g12a/Slc38a2/Il1rn	7
GO:0008202	BP	GO:0008202	steroid metabolic process	7/117	301/23210	0.000846129737359624	0.0173142022437304	0.0133348422227735	Cyp2b10/Cyp3a13/Soat2/Fgl1/Por/Egr1/Sirt1	7
GO:0031099	BP	GO:0031099	regeneration	5/117	145/23210	0.00084901693365389	0.0173142022437304	0.0133348422227735	Gja1/Cebpb/Grn/Jun/Hmox1	5
GO:0015695	BP	GO:0015695	organic cation transport	3/117	37/23210	0.000856022040184165	0.0173142022437304	0.0133348422227735	Slc25a47/Slc38a2/Slc22a5	3
GO:1903432	BP	GO:1903432	regulation of TORC1 signaling	3/117	37/23210	0.000856022040184165	0.0173142022437304	0.0133348422227735	Flcn/Fnip1/Fnip2	3
GO:0015849	BP	GO:0015849	organic acid transport	7/117	302/23210	0.000862653466046984	0.0173142022437304	0.0133348422227735	Mfsd2a/Plin2/Slc3a2/Slc23a2/Pla2g12a/Slc38a2/Il1rn	7
GO:0097530	BP	GO:0097530	granulocyte migration	5/117	146/23210	0.000875630855890141	0.0174373675911248	0.0134297002157493	Cxcl1/Lbp/Myd88/Il1rn/Cxcl10	5
GO:0051346	BP	GO:0051346	negative regulation of hydrolase activity	8/117	395/23210	0.000891289086569799	0.0176115959819102	0.0135638853239712	Angptl4/Serpina7/Fnip1/Serpina3n/Por/Sirt1/Serpina3m/Serpina3g	8
GO:0030856	BP	GO:0030856	regulation of epithelial cell differentiation	5/117	147/23210	0.000902861586942954	0.0176270438406589	0.0135757827684041	Tnfrsf1a/Cebpb/Errfi1/Zfp36/Id1	5
GO:0051090	BP	GO:0051090	regulation of DNA-binding transcription factor activity	8/117	396/23210	0.000905901429237473	0.0176270438406589	0.0135757827684041	Nlrc5/Icam1/Stat3/Bhlhe40/Sirt1/Myd88/Id1/Hmox1	8
GO:0070372	BP	GO:0070372	regulation of ERK1 and ERK2 cascade	7/117	306/23210	0.000931315948152565	0.017984275392734	0.0138509110311366	Fgf21/Flcn/Icam1/Errfi1/Jun/St5/Dusp6	7
GO:0006979	BP	GO:0006979	response to oxidative stress	8/117	400/23210	0.000966287978102073	0.0185193086930991	0.0142629764872209	Rbpms/Epas1/Trp53inp1/Jun/Lcn2/Plk3/Sirt1/Hmox1	8
GO:0097009	BP	GO:0097009	energy homeostasis	3/117	39/23210	0.00099949485891645	0.0190127790699853	0.0146430315151546	Flcn/Stat3/Sirt1	3
GO:0032103	BP	GO:0032103	positive regulation of response to external stimulus	8/117	403/23210	0.0010136638971183	0.0191394761018855	0.0147406094980556	Cxcl1/Nlrc5/Tnfrsf1a/Cebpb/Lbp/Grn/Myd88/Cxcl10	8
GO:0071248	BP	GO:0071248	cellular response to metal ion	5/117	152/23210	0.00104858197330079	0.0196532018378215	0.0151362645526779	Mt2/Mt1/Junb/Jun/Hmox1	5
GO:0055072	BP	GO:0055072	iron ion homeostasis	4/117	89/23210	0.00107659113758955	0.0200308818227428	0.0154271415413332	Epas1/Steap4/Lcn2/Hmox1	4
GO:1905456	BP	GO:1905456	regulation of lymphoid progenitor cell differentiation	2/117	10/23210	0.00110419005245229	0.0202404030570718	0.0155885080636117	Flcn/Fnip1	2
GO:0071478	BP	GO:0071478	cellular response to radiation	5/117	154/23210	0.0011115039081942	0.0202404030570718	0.0155885080636117	Gadd45a/Trp53inp1/Egr1/Sirt1/Gnat1	5
GO:0036293	BP	GO:0036293	response to decreased oxygen levels	6/117	230/23210	0.00111167376539429	0.0202404030570718	0.0155885080636117	Epas1/Egr1/Plk3/Sirt1/Fosl2/Hmox1	6
GO:0060395	BP	GO:0060395	SMAD protein signal transduction	4/117	90/23210	0.00112232619384737	0.0202894288518932	0.015626266155471	Gdf15/Rbpms/Jun/Inhbb	4
GO:1900744	BP	GO:1900744	regulation of p38MAPK cascade	3/117	41/23210	0.00115733335115294	0.020774948676682	0.0160001979236489	Gadd45a/Gadd45b/Per1	3
GO:0030278	BP	GO:0030278	regulation of ossification	6/117	233/23210	0.00118804490719495	0.0210300449197217	0.016196664853206	Tob2/Gja1/Rsad2/Cebpb/Cebpd/Id1	6
GO:0090092	BP	GO:0090092	regulation of transmembrane receptor protein serine/threonine kinase signaling pathway	6/117	233/23210	0.00118804490719495	0.0210300449197217	0.016196664853206	Gdf15/Rbpms/Flcn/Lrg1/Inhbb/Sirt1	6
GO:0097178	BP	GO:0097178	ruffle assembly	3/117	42/23210	0.00124180490953661	0.0218300738924747	0.0168128214612398	Arhgef26/Icam1/Snx10	3
GO:0070371	BP	GO:0070371	ERK1 and ERK2 cascade	7/117	323/23210	0.00127268455564704	0.0222196776187966	0.0171128817323845	Fgf21/Flcn/Icam1/Errfi1/Jun/St5/Dusp6	7
GO:0043433	BP	GO:0043433	negative regulation of DNA-binding transcription factor activity	5/117	160/23210	0.00131711248802687	0.0224098925764217	0.017259379180701	Nlrc5/Bhlhe40/Sirt1/Id1/Hmox1	5
GO:0070555	BP	GO:0070555	response to interleukin-1	4/117	94/23210	0.00131893698304634	0.0224098925764217	0.017259379180701	Cebpb/Egr1/Myd88/Il1rn	4
GO:0038202	BP	GO:0038202	TORC1 signaling	3/117	43/23210	0.00133006361431589	0.0224098925764217	0.017259379180701	Flcn/Fnip1/Fnip2	3
GO:0002679	BP	GO:0002679	respiratory burst involved in defense response	2/117	11/23210	0.00134512105303747	0.0224098925764217	0.017259379180701	Lbp/Grn	2
GO:0033210	BP	GO:0033210	leptin-mediated signaling pathway	2/117	11/23210	0.00134512105303747	0.0224098925764217	0.017259379180701	Stat3/Sirt1	2
GO:0043619	BP	GO:0043619	regulation of transcription from RNA polymerase II promoter in response to oxidative stress	2/117	11/23210	0.00134512105303747	0.0224098925764217	0.017259379180701	Epas1/Hmox1	2
GO:0097421	BP	GO:0097421	liver regeneration	2/117	11/23210	0.00134512105303747	0.0224098925764217	0.017259379180701	Cebpb/Hmox1	2
GO:0071456	BP	GO:0071456	cellular response to hypoxia	4/117	96/23210	0.0014257415117844	0.0235987994385612	0.0181750370435947	Epas1/Egr1/Plk3/Sirt1	4
GO:0010466	BP	GO:0010466	negative regulation of peptidase activity	6/117	242/23210	0.00144145649604998	0.0237049845705252	0.0182568174202596	Serpina7/Fnip1/Serpina3n/Por/Serpina3m/Serpina3g	6
GO:0015711	BP	GO:0015711	organic anion transport	8/117	429/23210	0.00150718897973465	0.0246270814701515	0.0189669868232465	Mfsd2a/Gja1/Plin2/Slc3a2/Slc23a2/Pla2g12a/Slc38a2/Il1rn	8
GO:0061028	BP	GO:0061028	establishment of endothelial barrier	3/117	45/23210	0.00151819192203702	0.0246488612055564	0.0189837608756221	Tnfrsf1a/Icam1/Myd88	3
GO:0051348	BP	GO:0051348	negative regulation of transferase activity	6/117	246/23210	0.00156648324053956	0.0252719353173123	0.0194636325356848	Gadd45a/Gadd45b/Errfi1/Sirt1/Zfp36/Dusp6	6
GO:0032755	BP	GO:0032755	positive regulation of interleukin-6 production	4/117	99/23210	0.00159704775258892	0.0253142669049896	0.019496234964302	Lbp/Stat3/Myd88/Il1rn	4
GO:0045080	BP	GO:0045080	positive regulation of chemokine biosynthetic process	2/117	12/23210	0.00160883140000326	0.0253142669049896	0.019496234964302	Egr1/Myd88	2
GO:0071294	BP	GO:0071294	cellular response to zinc ion	2/117	12/23210	0.00160883140000326	0.0253142669049896	0.019496234964302	Mt2/Mt1	2
GO:0090557	BP	GO:0090557	establishment of endothelial intestinal barrier	2/117	12/23210	0.00160883140000326	0.0253142669049896	0.019496234964302	Icam1/Myd88	2
GO:0030593	BP	GO:0030593	neutrophil chemotaxis	4/117	100/23210	0.00165719389321075	0.0256011347502679	0.0197171713610083	Cxcl1/Lbp/Il1rn/Cxcl10	4
GO:0032006	BP	GO:0032006	regulation of TOR signaling	4/117	100/23210	0.00165719389321075	0.0256011347502679	0.0197171713610083	Flcn/Fnip1/Fnip2/Sirt1	4
GO:0035710	BP	GO:0035710	CD4-positive, alpha-beta T cell activation	4/117	100/23210	0.00165719389321075	0.0256011347502679	0.0197171713610083	Rsad2/Cebpb/Stat3/Bcl3	4
GO:0001890	BP	GO:0001890	placenta development	5/117	170/23210	0.00172042791624612	0.0262597051407866	0.0202243811143966	Epas1/Junb/Cebpb/Ctsl/Socs3	5
GO:0097237	BP	GO:0097237	cellular response to toxic substance	5/117	170/23210	0.00172042791624612	0.0262597051407866	0.0202243811143966	Trp53inp1/Egr1/Lcn2/Sirt1/Hmox1	5
GO:0045861	BP	GO:0045861	negative regulation of proteolysis	7/117	343/23210	0.00179215380924535	0.027191667022419	0.02094214820954	Serpina7/Fnip1/Serpina3n/Chac1/Por/Serpina3m/Serpina3g	7
GO:0010862	BP	GO:0010862	positive regulation of pathway-restricted SMAD protein phosphorylation	3/117	48/23210	0.00183031552584417	0.0272834752946012	0.0210128559907626	Gdf15/Rbpms/Inhbb	3
GO:0043489	BP	GO:0043489	RNA stabilization	3/117	48/23210	0.00183031552584417	0.0272834752946012	0.0210128559907626	Naf1/Zfp36/Myd88	3
GO:0050873	BP	GO:0050873	brown fat cell differentiation	3/117	48/23210	0.00183031552584417	0.0272834752946012	0.0210128559907626	Cebpb/Lrg1/Sirt1	3
GO:0002328	BP	GO:0002328	pro-B cell differentiation	2/117	13/23210	0.00189508927203038	0.0276033288823168	0.0212591969463859	Flcn/Fnip1	2
GO:0031953	BP	GO:0031953	negative regulation of protein autophosphorylation	2/117	13/23210	0.00189508927203038	0.0276033288823168	0.0212591969463859	Errfi1/Jun	2
GO:0071280	BP	GO:0071280	cellular response to copper ion	2/117	13/23210	0.00189508927203038	0.0276033288823168	0.0212591969463859	Mt2/Mt1	2
GO:0090594	BP	GO:0090594	inflammatory response to wounding	2/117	13/23210	0.00189508927203038	0.0276033288823168	0.0212591969463859	Grn/Hmox1	2
GO:0061912	BP	GO:0061912	selective autophagy	3/117	49/23210	0.00194257112619415	0.0281264354540167	0.0216620768192856	Atg14/Stbd1/Hspb8	3
GO:0051403	BP	GO:0051403	stress-activated MAPK cascade	6/117	257/23210	0.00195307143011414	0.0281264354540167	0.0216620768192856	Gadd45a/Gadd45b/Per1/Zfp36/Myd88/Il1rn	6
GO:0009636	BP	GO:0009636	response to toxic substance	7/117	349/23210	0.00197636882659497	0.0283020457246661	0.0217973262069758	Mt2/Mt1/Trp53inp1/Egr1/Lcn2/Sirt1/Hmox1	7
GO:0048661	BP	GO:0048661	positive regulation of smooth muscle cell proliferation	4/117	106/23210	0.0020514979900229	0.0291581174786242	0.0224566451643097	Jun/Egr1/Myd88/Hmox1	4
GO:0006826	BP	GO:0006826	iron ion transport	3/117	50/23210	0.00205902751908684	0.0291581174786242	0.0224566451643097	Slc39a14/Steap4/Lcn2	3
GO:0032355	BP	GO:0032355	response to estradiol	3/117	51/23210	0.00217973914611104	0.0306947595215483	0.0236401174899083	Stat3/Grn/Fosl2	3
GO:0045351	BP	GO:0045351	type I interferon biosynthetic process	2/117	14/23210	0.00220366457137832	0.0306947595215483	0.0236401174899083	Irf9/Myd88	2
GO:0060263	BP	GO:0060263	regulation of respiratory burst	2/117	14/23210	0.00220366457137832	0.0306947595215483	0.0236401174899083	Lbp/Grn	2
GO:0031529	BP	GO:0031529	ruffle organization	3/117	52/23210	0.00230475932311578	0.0319284321446855	0.0245902525034951	Arhgef26/Icam1/Snx10	3
GO:0034599	BP	GO:0034599	cellular response to oxidative stress	6/117	268/23210	0.00240797841859112	0.0331780377783177	0.0255526586098005	Epas1/Trp53inp1/Jun/Lcn2/Sirt1/Hmox1	6
GO:0010823	BP	GO:0010823	negative regulation of mitochondrion organization	3/117	53/23210	0.00243414025226568	0.0333581908764797	0.0256914067372694	Flcn/Fnip1/Fnip2	3
GO:0002366	BP	GO:0002366	leukocyte activation involved in immune response	6/117	269/23210	0.00245297175030633	0.0334364972809136	0.0257517158137985	Icam1/Lbp/Stat3/Grn/Bcl3/Hmox1	6
GO:0001892	BP	GO:0001892	embryonic placenta development	4/117	112/23210	0.00250633671568329	0.0334715253799245	0.0257786933301229	Epas1/Junb/Cebpb/Socs3	4
GO:0014857	BP	GO:0014857	regulation of skeletal muscle cell proliferation	2/117	15/23210	0.00253432891264238	0.0334715253799245	0.0257786933301229	Stat3/Sirt1	2
GO:0042033	BP	GO:0042033	chemokine biosynthetic process	2/117	15/23210	0.00253432891264238	0.0334715253799245	0.0257786933301229	Egr1/Myd88	2
GO:0045073	BP	GO:0045073	regulation of chemokine biosynthetic process	2/117	15/23210	0.00253432891264238	0.0334715253799245	0.0257786933301229	Egr1/Myd88	2
GO:0060396	BP	GO:0060396	growth hormone receptor signaling pathway	2/117	15/23210	0.00253432891264238	0.0334715253799245	0.0257786933301229	Gdf15/Stat3	2
GO:0071378	BP	GO:0071378	cellular response to growth hormone stimulus	2/117	15/23210	0.00253432891264238	0.0334715253799245	0.0257786933301229	Gdf15/Stat3	2
GO:2000351	BP	GO:2000351	regulation of endothelial cell apoptotic process	3/117	54/23210	0.00256793303399455	0.0337405221837737	0.0259858660249584	Angptl4/Fgf21/Icam1	3
GO:0002263	BP	GO:0002263	cell activation involved in immune response	6/117	273/23210	0.0026393041252972	0.0345004421301669	0.0265711319496857	Icam1/Lbp/Stat3/Grn/Bcl3/Hmox1	6
GO:0046328	BP	GO:0046328	regulation of JNK cascade	5/117	188/23210	0.00266470550871301	0.0346547670495381	0.0266899880437689	Gadd45a/Gadd45b/Per1/Myd88/Il1rn	5
GO:0032102	BP	GO:0032102	negative regulation of response to external stimulus	7/117	373/23210	0.0028643749001347	0.0357213347277394	0.0275114241982342	Nlrc5/Tnfrsf1a/Gja1/Grn/Zfp36/Thbd/Socs3	7
GO:0033674	BP	GO:0033674	positive regulation of kinase activity	8/117	476/23210	0.00286891074712946	0.0357213347277394	0.0275114241982342	Gdf15/Gadd45a/Atg14/Gadd45b/Egr1/Plce1/Sirt1/Il1rn	8
GO:0001886	BP	GO:0001886	endothelial cell morphogenesis	2/117	16/23210	0.00288685561157879	0.0357213347277394	0.0275114241982342	Arhgef26/Id1	2
GO:0002281	BP	GO:0002281	macrophage activation involved in immune response	2/117	16/23210	0.00288685561157879	0.0357213347277394	0.0275114241982342	Lbp/Grn	2
GO:0002544	BP	GO:0002544	chronic inflammatory response	2/117	16/23210	0.00288685561157879	0.0357213347277394	0.0275114241982342	Gja1/Cebpb	2
GO:0007512	BP	GO:0007512	adult heart development	2/117	16/23210	0.00288685561157879	0.0357213347277394	0.0275114241982342	Gja1/Slc22a5	2
GO:0014856	BP	GO:0014856	skeletal muscle cell proliferation	2/117	16/23210	0.00288685561157879	0.0357213347277394	0.0275114241982342	Stat3/Sirt1	2
GO:0060192	BP	GO:0060192	negative regulation of lipase activity	2/117	16/23210	0.00288685561157879	0.0357213347277394	0.0275114241982342	Angptl4/Por	2
GO:0070932	BP	GO:0070932	histone H3 deacetylation	2/117	16/23210	0.00288685561157879	0.0357213347277394	0.0275114241982342	Per1/Sirt1	2
GO:1901722	BP	GO:1901722	regulation of cell proliferation involved in kidney development	2/117	16/23210	0.00288685561157879	0.0357213347277394	0.0275114241982342	Flcn/Egr1	2
GO:0071902	BP	GO:0071902	positive regulation of protein serine/threonine kinase activity	6/117	279/23210	0.00293849669112123	0.0361846766457392	0.0278682752552306	Gdf15/Gadd45a/Gadd45b/Plce1/Sirt1/Il1rn	6
GO:0007249	BP	GO:0007249	I-kappaB kinase/NF-kappaB signaling	5/117	193/23210	0.00298296441322411	0.0365431130954459	0.0281443314914029	Per1/Sirt1/Bcl3/Myd88/Il1rn	5
GO:0072577	BP	GO:0072577	endothelial cell apoptotic process	3/117	57/23210	0.00299627722124292	0.0365431130954459	0.0281443314914029	Angptl4/Fgf21/Icam1	3
GO:0046620	BP	GO:0046620	regulation of organ growth	4/117	118/23210	0.00302611672030286	0.0367312929526285	0.0282892615707511	Gja1/Por/Sirt1/Dusp6	4
GO:0006469	BP	GO:0006469	negative regulation of protein kinase activity	5/117	194/23210	0.00304977098784639	0.0368429680000969	0.0283752701039337	Gadd45a/Gadd45b/Errfi1/Sirt1/Dusp6	5
GO:0070482	BP	GO:0070482	response to oxygen levels	6/117	282/23210	0.00309728557333104	0.0372404760680228	0.028681418044997	Epas1/Egr1/Plk3/Sirt1/Fosl2/Hmox1	6
GO:0031929	BP	GO:0031929	TOR signaling	4/117	119/23210	0.00311936447331178	0.0373298593543273	0.0287502581800171	Flcn/Fnip1/Fnip2/Sirt1	4
GO:1902369	BP	GO:1902369	negative regulation of RNA catabolic process	3/117	58/23210	0.00314820679576622	0.0374989678617201	0.0288805001185637	Naf1/Zfp36/Myd88	3
GO:1901216	BP	GO:1901216	positive regulation of neuron death	4/117	120/23210	0.00321455567983053	0.0381111740832001	0.0293520016787463	Tnfrsf1a/Grn/Jun/Egr1	4
GO:0050755	BP	GO:0050755	chemokine metabolic process	2/117	17/23210	0.00326101967399738	0.0384830516158302	0.0296384098050931	Egr1/Myd88	2
GO:0001889	BP	GO:0001889	liver development	4/117	121/23210	0.00331170988587738	0.0387226995371626	0.0298229789336616	Fgl1/Cebpb/Jun/Hmox1	4
GO:0036294	BP	GO:0036294	cellular response to decreased oxygen levels	4/117	121/23210	0.00331170988587738	0.0387226995371626	0.0298229789336616	Epas1/Egr1/Plk3/Sirt1	4
GO:1901653	BP	GO:1901653	cellular response to peptide	6/117	287/23210	0.00337608349399251	0.0392951453250544	0.0302638582854892	Gdf15/Icam1/Stat3/Inhbb/Sirt1/Socs3	6
GO:0001649	BP	GO:0001649	osteoblast differentiation	5/117	199/23210	0.00340011803736224	0.0393950039874379	0.0303407662185673	Junb/Gja1/Cebpb/Cebpd/Id1	5
GO:0072593	BP	GO:0072593	reactive oxygen species metabolic process	6/117	288/23210	0.00343401705756311	0.0395061608188344	0.0304263756383829	Cxcl1/Gadd45a/Icam1/Stat3/Por/Sirt1	6
GO:0042110	BP	GO:0042110	T cell activation	8/117	491/23210	0.00346236751230192	0.0395061608188344	0.0304263756383829	Gja1/Rsad2/Icam1/Fgl1/Cebpb/Stat3/Egr1/Bcl3	8
GO:2000377	BP	GO:2000377	regulation of reactive oxygen species metabolic process	5/117	200/23210	0.00347351900673959	0.0395061608188344	0.0304263756383829	Cxcl1/Gadd45a/Icam1/Stat3/Sirt1	5
GO:0071621	BP	GO:0071621	granulocyte chemotaxis	4/117	123/23210	0.00351198500448943	0.0395061608188344	0.0304263756383829	Cxcl1/Lbp/Il1rn/Cxcl10	4
GO:0000302	BP	GO:0000302	response to reactive oxygen species	5/117	201/23210	0.00354805338827747	0.0395061608188344	0.0304263756383829	Jun/Lcn2/Plk3/Sirt1/Hmox1	5
GO:0009416	BP	GO:0009416	response to light stimulus	6/117	290/23210	0.00355210412478483	0.0395061608188344	0.0304263756383829	Trp53inp1/Bhlhe40/Per1/Sirt1/Bcl3/Gnat1	6
GO:0048511	BP	GO:0048511	rhythmic process	6/117	291/23210	0.00361226915075992	0.0395061608188344	0.0304263756383829	Klf10/Bhlhe40/Egr1/Per1/Sirt1/Id1	6
GO:0061008	BP	GO:0061008	hepaticobiliary system development	4/117	124/23210	0.00361514452708526	0.0395061608188344	0.0304263756383829	Fgl1/Cebpb/Jun/Hmox1	4
GO:0007254	BP	GO:0007254	JNK cascade	5/117	202/23210	0.00362373098354831	0.0395061608188344	0.0304263756383829	Gadd45a/Gadd45b/Per1/Myd88/Il1rn	5
GO:0051591	BP	GO:0051591	response to cAMP	3/117	61/23210	0.00363208088135	0.0395061608188344	0.0304263756383829	Junb/Jun/Per1	3
GO:0035278	BP	GO:0035278	miRNA mediated inhibition of translation	2/117	18/23210	0.00365659778472162	0.0395061608188344	0.0304263756383829	Stat3/Zfp36	2
GO:0060416	BP	GO:0060416	response to growth hormone	2/117	18/23210	0.00365659778472162	0.0395061608188344	0.0304263756383829	Gdf15/Stat3	2
GO:0070935	BP	GO:0070935	3'-UTR-mediated mRNA stabilization	2/117	18/23210	0.00365659778472162	0.0395061608188344	0.0304263756383829	Zfp36/Myd88	2
GO:1900543	BP	GO:1900543	negative regulation of purine nucleotide metabolic process	2/117	18/23210	0.00365659778472162	0.0395061608188344	0.0304263756383829	Flcn/Stat3	2
GO:1904262	BP	GO:1904262	negative regulation of TORC1 signaling	2/117	18/23210	0.00365659778472162	0.0395061608188344	0.0304263756383829	Fnip1/Fnip2	2
GO:0071214	BP	GO:0071214	cellular response to abiotic stimulus	6/117	292/23210	0.0036731895308214	0.0395061608188344	0.0304263756383829	Gadd45a/Gja1/Trp53inp1/Egr1/Sirt1/Gnat1	6
GO:0104004	BP	GO:0104004	cellular response to environmental stimulus	6/117	292/23210	0.0036731895308214	0.0395061608188344	0.0304263756383829	Gadd45a/Gja1/Trp53inp1/Egr1/Sirt1/Gnat1	6
GO:0002761	BP	GO:0002761	regulation of myeloid leukocyte differentiation	4/117	125/23210	0.00372034426545544	0.0398451997169996	0.0306874925036461	Tob2/Klf10/Cebpb/Jun	4
GO:0060393	BP	GO:0060393	regulation of pathway-restricted SMAD protein phosphorylation	3/117	62/23210	0.00380287975721262	0.0405587468666735	0.0312370435904054	Gdf15/Rbpms/Inhbb	3
GO:0043405	BP	GO:0043405	regulation of MAP kinase activity	6/117	295/23210	0.0038605405964416	0.0410021582513735	0.0315785447910683	Gdf15/Gadd45a/Gadd45b/Plce1/Dusp6/Il1rn	6
GO:0032677	BP	GO:0032677	regulation of interleukin-8 production	3/117	63/23210	0.00397850273472718	0.0419057994661966	0.0322745002186437	Lbp/Bcl3/Myd88	3
GO:0032722	BP	GO:0032722	positive regulation of chemokine production	3/117	63/23210	0.00397850273472718	0.0419057994661966	0.0322745002186437	Lbp/Egr1/Myd88	3
GO:0097529	BP	GO:0097529	myeloid leukocyte migration	5/117	207/23210	0.00401960975673967	0.0420365011662863	0.032375162468305	Cxcl1/Lbp/Myd88/Il1rn/Cxcl10	5
GO:0040033	BP	GO:0040033	negative regulation of translation, ncRNA-mediated	2/117	19/23210	0.00407336829661542	0.0420365011662863	0.032375162468305	Stat3/Zfp36	2
GO:0045974	BP	GO:0045974	regulation of translation, ncRNA-mediated	2/117	19/23210	0.00407336829661542	0.0420365011662863	0.032375162468305	Stat3/Zfp36	2
GO:0045980	BP	GO:0045980	negative regulation of nucleotide metabolic process	2/117	19/23210	0.00407336829661542	0.0420365011662863	0.032375162468305	Flcn/Stat3	2
GO:0046886	BP	GO:0046886	positive regulation of hormone biosynthetic process	2/117	19/23210	0.00407336829661542	0.0420365011662863	0.032375162468305	Por/Egr1	2
GO:0060326	BP	GO:0060326	cell chemotaxis	6/117	299/23210	0.00412126809459279	0.0422659221164531	0.0325518551122979	Cxcl1/Lbp/Saa4/Saa2/Il1rn/Cxcl10	6
GO:0071479	BP	GO:0071479	cellular response to ionizing radiation	3/117	64/23210	0.00415899053266357	0.0422659221164531	0.0325518551122979	Gadd45a/Egr1/Sirt1	3
GO:1901264	BP	GO:1901264	carbohydrate derivative transport	3/117	64/23210	0.00415899053266357	0.0422659221164531	0.0325518551122979	Mfsd2a/Gja1/Lbp	3
GO:0051101	BP	GO:0051101	regulation of DNA binding	4/117	129/23210	0.00416192485336592	0.0422659221164531	0.0325518551122979	Jun/Sirt1/Id1/Hmox1	4
GO:0060389	BP	GO:0060389	pathway-restricted SMAD protein phosphorylation	3/117	65/23210	0.00434438289306064	0.0439061486803809	0.0338151049075635	Gdf15/Rbpms/Inhbb	3
GO:0006814	BP	GO:0006814	sodium ion transport	5/117	211/23210	0.0043578876485431	0.0439061486803809	0.0338151049075635	Cxcl1/Slc23a2/Per1/Slc38a2/Slc22a5	5
GO:0046697	BP	GO:0046697	decidualization	2/117	20/23210	0.00451111121967649	0.0448201882709101	0.0345190688299839	Junb/Ctsl	2
GO:0070498	BP	GO:0070498	interleukin-1-mediated signaling pathway	2/117	20/23210	0.00451111121967649	0.0448201882709101	0.0345190688299839	Egr1/Il1rn	2
GO:2001169	BP	GO:2001169	regulation of ATP biosynthetic process	2/117	20/23210	0.00451111121967649	0.0448201882709101	0.0345190688299839	Flcn/Stat3	2
GO:0090278	BP	GO:0090278	negative regulation of peptide hormone secretion	3/117	66/23210	0.00453471859201844	0.0448201882709101	0.0345190688299839	Inhbb/Sirt1/Pim3	3
GO:0046677	BP	GO:0046677	response to antibiotic	6/117	305/23210	0.00453652749073943	0.0448201882709101	0.0345190688299839	Trp53inp1/Egr1/Lcn2/Sirt1/Id1/Hmox1	6
GO:0033673	BP	GO:0033673	negative regulation of kinase activity	5/117	214/23210	0.00462459013584212	0.0455138233832493	0.0350532843054076	Gadd45a/Gadd45b/Errfi1/Sirt1/Dusp6	5
GO:0016239	BP	GO:0016239	positive regulation of macroautophagy	3/117	67/23210	0.00473003545039821	0.0463725398579425	0.0357146401416707	Hspb8/Sirt1/Hmox1	3
GO:0071453	BP	GO:0071453	cellular response to oxygen levels	4/117	135/23210	0.00488869210298113	0.0477443531436739	0.0367711666548086	Epas1/Egr1/Plk3/Sirt1	4
GO:0032637	BP	GO:0032637	interleukin-8 production	3/117	69/23210	0.00513575921623536	0.0499658406190227	0.0384820849267937	Lbp/Bcl3/Myd88	3
GO:0031348	BP	GO:0031348	negative regulation of defense response	5/117	220/23210	0.00519254015833267	0.0501355487257196	0.0386127886574578	Nlrc5/Tnfrsf1a/Grn/Zfp36/Socs3	5
GO:0043406	BP	GO:0043406	positive regulation of MAP kinase activity	5/117	220/23210	0.00519254015833267	0.0501355487257196	0.0386127886574578	Gdf15/Gadd45a/Gadd45b/Plce1/Il1rn	5
GO:0035634	BP	GO:0035634	response to stilbenoid	2/117	22/23210	0.00544864255998241	0.0520171905820043	0.0400619687536653	Fgl1/Saa2	2
GO:0043153	BP	GO:0043153	entrainment of circadian clock by photoperiod	2/117	22/23210	0.00544864255998241	0.0520171905820043	0.0400619687536653	Bhlhe40/Per1	2
GO:0072111	BP	GO:0072111	cell proliferation involved in kidney development	2/117	22/23210	0.00544864255998241	0.0520171905820043	0.0400619687536653	Flcn/Egr1	2
GO:0030073	BP	GO:0030073	insulin secretion	5/117	223/23210	0.00549430659346993	0.0520631505827318	0.0400973656694244	Gja1/Inhbb/Sirt1/Pim3/Il1rn	5
GO:0071241	BP	GO:0071241	cellular response to inorganic substance	5/117	223/23210	0.00549430659346993	0.0520631505827318	0.0400973656694244	Mt2/Mt1/Junb/Jun/Hmox1	5
GO:0010611	BP	GO:0010611	regulation of cardiac muscle hypertrophy	3/117	71/23210	0.00556183805354613	0.0525078711055152	0.0404398751261736	Tnfrsf1a/Errfi1/Sirt1	3
GO:0034101	BP	GO:0034101	erythrocyte homeostasis	4/117	142/23210	0.0058389310985169	0.0543112466204008	0.0418287770011139	Epas1/Stat3/Zfp36/Hmox1	4
GO:0062197	BP	GO:0062197	cellular response to chemical stress	6/117	322/23210	0.00588084970051332	0.0543112466204008	0.0418287770011139	Epas1/Trp53inp1/Jun/Lcn2/Sirt1/Hmox1	6
GO:0002320	BP	GO:0002320	lymphoid progenitor cell differentiation	2/117	23/23210	0.00594799918565458	0.0543112466204008	0.0418287770011139	Flcn/Fnip1	2
GO:0009648	BP	GO:0009648	photoperiodism	2/117	23/23210	0.00594799918565458	0.0543112466204008	0.0418287770011139	Bhlhe40/Per1	2
GO:0046688	BP	GO:0046688	response to copper ion	2/117	23/23210	0.00594799918565458	0.0543112466204008	0.0418287770011139	Mt2/Mt1	2
GO:0072337	BP	GO:0072337	modified amino acid transport	2/117	23/23210	0.00594799918565458	0.0543112466204008	0.0418287770011139	Slc38a2/Slc22a5	2
GO:0071900	BP	GO:0071900	regulation of protein serine/threonine kinase activity	7/117	427/23210	0.00596026606271272	0.0543112466204008	0.0418287770011139	Gdf15/Gadd45a/Gadd45b/Plce1/Sirt1/Dusp6/Il1rn	7
GO:0062012	BP	GO:0062012	regulation of small molecule metabolic process	6/117	323/23210	0.00596807049189881	0.0543112466204008	0.0418287770011139	Flcn/Fgl1/Stat3/Por/Egr1/Sirt1	6
GO:0010634	BP	GO:0010634	positive regulation of epithelial cell migration	4/117	143/23210	0.00598400526239482	0.0543112466204008	0.0418287770011139	Grn/Jun/Sirt1/Hmox1	4
GO:0046330	BP	GO:0046330	positive regulation of JNK cascade	4/117	143/23210	0.00598400526239482	0.0543112466204008	0.0418287770011139	Gadd45a/Gadd45b/Myd88/Il1rn	4
GO:0045670	BP	GO:0045670	regulation of osteoclast differentiation	3/117	73/23210	0.00600854121104473	0.0543112466204008	0.0418287770011139	Tob2/Klf10/Cebpb	3
GO:0050810	BP	GO:0050810	regulation of steroid biosynthetic process	3/117	73/23210	0.00600854121104473	0.0543112466204008	0.0418287770011139	Por/Egr1/Sirt1	3
GO:0042742	BP	GO:0042742	defense response to bacterium	7/117	428/23210	0.00603467296222564	0.0543547045254882	0.0418622468832093	Tnfrsf1a/Cebpb/Lbp/Grn/Lcn2/Bcl3/Myd88	7
GO:0018393	BP	GO:0018393	internal peptidyl-lysine acetylation	4/117	144/23210	0.00613146224396543	0.0550320326051686	0.042383903206062	Flcn/Por/Per1/Sirt1	4
GO:0014743	BP	GO:0014743	regulation of muscle hypertrophy	3/117	74/23210	0.00623970713448493	0.0558070648624635	0.0429808081470523	Tnfrsf1a/Errfi1/Sirt1	3
GO:0030728	BP	GO:0030728	ovulation	2/117	24/23210	0.0064674646179946	0.056727282416655	0.043689530138573	Inhbb/Sirt1	2
GO:0032352	BP	GO:0032352	positive regulation of hormone metabolic process	2/117	24/23210	0.0064674646179946	0.056727282416655	0.043689530138573	Por/Egr1	2
GO:0032897	BP	GO:0032897	negative regulation of viral transcription	2/117	24/23210	0.0064674646179946	0.056727282416655	0.043689530138573	Jun/Zfp36	2
GO:2000637	BP	GO:2000637	positive regulation of gene silencing by miRNA	2/117	24/23210	0.0064674646179946	0.056727282416655	0.043689530138573	Stat3/Zfp36	2
GO:0032872	BP	GO:0032872	regulation of stress-activated MAPK cascade	5/117	232/23210	0.00647385231230564	0.056727282416655	0.043689530138573	Gadd45a/Gadd45b/Per1/Myd88/Il1rn	5
GO:0070373	BP	GO:0070373	negative regulation of ERK1 and ERK2 cascade	3/117	75/23210	0.00647612364976328	0.056727282416655	0.043689530138573	Flcn/Errfi1/Dusp6	3
GO:0006475	BP	GO:0006475	internal protein amino acid acetylation	4/117	147/23210	0.0065882974885327	0.0575122270488693	0.0442940692722187	Flcn/Por/Per1/Sirt1	4
GO:0070302	BP	GO:0070302	regulation of stress-activated protein kinase signaling cascade	5/117	234/23210	0.00670713581942944	0.0583497925041831	0.0449391352729869	Gadd45a/Gadd45b/Per1/Myd88/Il1rn	5
GO:0045860	BP	GO:0045860	positive regulation of protein kinase activity	7/117	438/23210	0.00681753695044533	0.0589452211254119	0.0453977152645591	Gdf15/Gadd45a/Gadd45b/Egr1/Plce1/Sirt1/Il1rn	7
GO:0050728	BP	GO:0050728	negative regulation of inflammatory response	4/117	149/23210	0.0069050729729426	0.0589452211254119	0.0453977152645591	Tnfrsf1a/Grn/Zfp36/Socs3	4
GO:0014855	BP	GO:0014855	striated muscle cell proliferation	3/117	77/23210	0.00696482636403033	0.0589452211254119	0.0453977152645591	Gja1/Stat3/Sirt1	3
GO:0071347	BP	GO:0071347	cellular response to interleukin-1	3/117	77/23210	0.00696482636403033	0.0589452211254119	0.0453977152645591	Cebpb/Egr1/Il1rn	3
GO:0009649	BP	GO:0009649	entrainment of circadian clock	2/117	25/23210	0.00700682699136908	0.0589452211254119	0.0453977152645591	Bhlhe40/Per1	2
GO:0031100	BP	GO:0031100	animal organ regeneration	2/117	25/23210	0.00700682699136908	0.0589452211254119	0.0453977152645591	Cebpb/Hmox1	2
GO:0034123	BP	GO:0034123	positive regulation of toll-like receptor signaling pathway	2/117	25/23210	0.00700682699136908	0.0589452211254119	0.0453977152645591	Rsad2/Lbp	2
GO:0046426	BP	GO:0046426	negative regulation of receptor signaling pathway via JAK-STAT	2/117	25/23210	0.00700682699136908	0.0589452211254119	0.0453977152645591	Bcl3/Socs3	2
GO:0060148	BP	GO:0060148	positive regulation of posttranscriptional gene silencing	2/117	25/23210	0.00700682699136908	0.0589452211254119	0.0453977152645591	Stat3/Zfp36	2
GO:1901739	BP	GO:1901739	regulation of myoblast fusion	2/117	25/23210	0.00700682699136908	0.0589452211254119	0.0453977152645591	Gdf15/Cxcl10	2
GO:0031330	BP	GO:0031330	negative regulation of cellular catabolic process	5/117	237/23210	0.00706802719759289	0.0590701682841451	0.0454939455513744	Stat3/Naf1/Zfp36/Myd88/Hmox1	5
GO:0034976	BP	GO:0034976	response to endoplasmic reticulum stress	5/117	237/23210	0.00706802719759289	0.0590701682841451	0.0454939455513744	Cebpb/Chac1/Jun/Sirt1/Rnf186	5
GO:1903522	BP	GO:1903522	regulation of blood circulation	5/117	239/23210	0.00731603932199963	0.0608372807844176	0.0468549188176741	Epas1/Gja1/Icam1/Sirt1/Dsc2	5
GO:0019216	BP	GO:0019216	regulation of lipid metabolic process	6/117	338/23210	0.0073926449801794	0.0608372807844176	0.0468549188176741	Angptl4/Fgf21/Atg14/Por/Egr1/Sirt1	6
GO:0002833	BP	GO:0002833	positive regulation of response to biotic stimulus	4/117	152/23210	0.00739888825864268	0.0608372807844176	0.0468549188176741	Cxcl1/Nlrc5/Lbp/Grn	4
GO:0060968	BP	GO:0060968	regulation of gene silencing	3/117	79/23210	0.00747487669693368	0.0608372807844176	0.0468549188176741	Stat3/Sirt1/Zfp36	3
GO:0006869	BP	GO:0006869	lipid transport	6/117	339/23210	0.00749563016191529	0.0608372807844176	0.0468549188176741	Mfsd2a/Soat2/Plin2/Lbp/Pla2g12a/Sirt1	6
GO:0006026	BP	GO:0006026	aminoglycan catabolic process	2/117	26/23210	0.00756587603321317	0.0608372807844176	0.0468549188176741	Ctbs/Lyve1	2
GO:0007263	BP	GO:0007263	nitric oxide mediated signal transduction	2/117	26/23210	0.00756587603321317	0.0608372807844176	0.0468549188176741	Mt2/Mt1	2
GO:0071425	BP	GO:0071425	hematopoietic stem cell proliferation	2/117	26/23210	0.00756587603321317	0.0608372807844176	0.0468549188176741	Cxcl1/Prg4	2
GO:0072574	BP	GO:0072574	hepatocyte proliferation	2/117	26/23210	0.00756587603321317	0.0608372807844176	0.0468549188176741	Fgl1/Cebpb	2
GO:0072575	BP	GO:0072575	epithelial cell proliferation involved in liver morphogenesis	2/117	26/23210	0.00756587603321317	0.0608372807844176	0.0468549188176741	Fgl1/Cebpb	2
GO:1903579	BP	GO:1903579	negative regulation of ATP metabolic process	2/117	26/23210	0.00756587603321317	0.0608372807844176	0.0468549188176741	Flcn/Stat3	2
GO:1904893	BP	GO:1904893	negative regulation of receptor signaling pathway via STAT	2/117	26/23210	0.00756587603321317	0.0608372807844176	0.0468549188176741	Bcl3/Socs3	2
GO:0050900	BP	GO:0050900	leukocyte migration	6/117	340/23210	0.00759964973689787	0.0609166892432474	0.0469160766610875	Cxcl1/Icam1/Lbp/Myd88/Il1rn/Cxcl10	6
GO:0018394	BP	GO:0018394	peptidyl-lysine acetylation	4/117	155/23210	0.00791546585489739	0.0632291966917341	0.0486970955917012	Flcn/Por/Per1/Sirt1	4
GO:0002683	BP	GO:0002683	negative regulation of immune system process	7/117	451/23210	0.00794542946518623	0.0632291966917341	0.0486970955917012	Tob2/Nlrc5/Fgl1/Cebpb/Grn/Zfp36/Hmox1	7
GO:0071375	BP	GO:0071375	cellular response to peptide hormone stimulus	5/117	244/23210	0.00796256262771543	0.0632291966917341	0.0486970955917012	Gdf15/Stat3/Inhbb/Sirt1/Socs3	5
GO:0043367	BP	GO:0043367	CD4-positive, alpha-beta T cell differentiation	3/117	81/23210	0.00800648865034936	0.0633805576700016	0.0488136689535847	Rsad2/Stat3/Bcl3	3
GO:0045730	BP	GO:0045730	respiratory burst	2/117	27/23210	0.00814440305357866	0.0640743314307778	0.0493479912115796	Lbp/Grn	2
GO:1901532	BP	GO:1901532	regulation of hematopoietic progenitor cell differentiation	2/117	27/23210	0.00814440305357866	0.0640743314307778	0.0493479912115796	Flcn/Fnip1	2
GO:0045834	BP	GO:0045834	positive regulation of lipid metabolic process	4/117	157/23210	0.00827270301755326	0.0646844171525866	0.0498178596310521	Angptl4/Fgf21/Atg14/Por	4
GO:0046631	BP	GO:0046631	alpha-beta T cell activation	4/117	157/23210	0.00827270301755326	0.0646844171525866	0.0498178596310521	Rsad2/Cebpb/Stat3/Bcl3	4
GO:0002244	BP	GO:0002244	hematopoietic progenitor cell differentiation	4/117	158/23210	0.00845522270717017	0.0659093659956476	0.0507612758695392	Flcn/Fnip1/Cebpd/Rrs1	4
GO:0030511	BP	GO:0030511	positive regulation of transforming growth factor beta receptor signaling pathway	2/117	28/23210	0.00874220093474551	0.0672994645240785	0.0518318850890572	Flcn/Lrg1	2
GO:0072576	BP	GO:0072576	liver morphogenesis	2/117	28/23210	0.00874220093474551	0.0672994645240785	0.0518318850890572	Fgl1/Cebpb	2
GO:1900745	BP	GO:1900745	positive regulation of p38MAPK cascade	2/117	28/23210	0.00874220093474551	0.0672994645240785	0.0518318850890572	Gadd45a/Gadd45b	2
GO:1903846	BP	GO:1903846	positive regulation of cellular response to transforming growth factor beta stimulus	2/117	28/23210	0.00874220093474551	0.0672994645240785	0.0518318850890572	Flcn/Lrg1	2
GO:0007565	BP	GO:0007565	female pregnancy	4/117	160/23210	0.00882813866925211	0.0672994645240785	0.0518318850890572	Junb/Grn/Ctsl/Thbd	4
GO:0031214	BP	GO:0031214	biomineral tissue development	4/117	160/23210	0.00882813866925211	0.0672994645240785	0.0518318850890572	Klf10/Gja1/Cebpb/Snx10	4
GO:0110148	BP	GO:0110148	biomineralization	4/117	160/23210	0.00882813866925211	0.0672994645240785	0.0518318850890572	Klf10/Gja1/Cebpb/Snx10	4
GO:0060420	BP	GO:0060420	regulation of heart growth	3/117	84/23210	0.00884477073972785	0.0672994645240785	0.0518318850890572	Gja1/Sirt1/Dusp6	3
GO:0002275	BP	GO:0002275	myeloid cell activation involved in immune response	3/117	85/23210	0.00913518854295108	0.0693023678451854	0.0533744568690594	Lbp/Grn/Hmox1	3
GO:0002792	BP	GO:0002792	negative regulation of peptide secretion	4/117	162/23210	0.00921165420946333	0.0696750937089674	0.0536615183528006	Rsad2/Inhbb/Sirt1/Pim3	4
GO:1902042	BP	GO:1902042	negative regulation of extrinsic apoptotic signaling pathway via death domain receptors	2/117	29/23210	0.00935906412089649	0.0705806344501927	0.0543589367345747	Icam1/Hmox1	2
GO:0048660	BP	GO:0048660	regulation of smooth muscle cell proliferation	4/117	163/23210	0.00940742282525964	0.0707057977525752	0.0544553334882835	Jun/Egr1/Myd88/Hmox1	4
GO:0015908	BP	GO:0015908	fatty acid transport	3/117	86/23210	0.00943113818590647	0.0707057977525752	0.0544553334882835	Mfsd2a/Plin2/Pla2g12a	3
GO:0007179	BP	GO:0007179	transforming growth factor beta receptor signaling pathway	4/117	165/23210	0.00980705247188228	0.0730940840667483	0.0562947148662987	Flcn/Jun/Lrg1/Sirt1	4
GO:0043122	BP	GO:0043122	regulation of I-kappaB kinase/NF-kappaB signaling	4/117	165/23210	0.00980705247188228	0.0730940840667483	0.0562947148662987	Per1/Sirt1/Myd88/Il1rn	4
GO:0010043	BP	GO:0010043	response to zinc ion	2/117	30/23210	0.00999478860785472	0.0738455540910773	0.0568734729325677	Mt2/Mt1	2
GO:0042168	BP	GO:0042168	heme metabolic process	2/117	30/23210	0.00999478860785472	0.0738455540910773	0.0568734729325677	Alas1/Hmox1	2
GO:0061082	BP	GO:0061082	myeloid leukocyte cytokine production	2/117	30/23210	0.00999478860785472	0.0738455540910773	0.0568734729325677	Sirt1/Hmox1	2
GO:0032642	BP	GO:0032642	regulation of chemokine production	3/117	88/23210	0.0100397155485289	0.0739631067433528	0.0569640082081117	Lbp/Egr1/Myd88	3
GO:0009914	BP	GO:0009914	hormone transport	6/117	362/23210	0.0101613119310719	0.0746431818798336	0.0574877802258428	Gja1/Serpina7/Inhbb/Sirt1/Pim3/Il1rn	6
GO:0048659	BP	GO:0048659	smooth muscle cell proliferation	4/117	168/23210	0.0104269357116967	0.0763743078422844	0.058821037817043	Jun/Egr1/Myd88/Hmox1	4
GO:0001893	BP	GO:0001893	maternal placenta development	2/117	31/23210	0.0106491719328834	0.0770524464204307	0.0593433183597709	Junb/Ctsl	2
GO:0010614	BP	GO:0010614	negative regulation of cardiac muscle hypertrophy	2/117	31/23210	0.0106491719328834	0.0770524464204307	0.0593433183597709	Tnfrsf1a/Errfi1	2
GO:0042770	BP	GO:0042770	signal transduction in response to DNA damage	3/117	90/23210	0.0106706604889808	0.0770524464204307	0.0593433183597709	Gadd45a/Sirt1/Bcl3	3
GO:0046888	BP	GO:0046888	negative regulation of hormone secretion	3/117	90/23210	0.0106706604889808	0.0770524464204307	0.0593433183597709	Inhbb/Sirt1/Pim3	3
GO:1903524	BP	GO:1903524	positive regulation of blood circulation	3/117	90/23210	0.0106706604889808	0.0770524464204307	0.0593433183597709	Gja1/Icam1/Sirt1	3
GO:0046683	BP	GO:0046683	response to organophosphorus	3/117	91/23210	0.0109945668551639	0.078944087081163	0.0608001992138791	Junb/Jun/Per1	3
GO:0062014	BP	GO:0062014	negative regulation of small molecule metabolic process	3/117	91/23210	0.0109945668551639	0.078944087081163	0.0608001992138791	Flcn/Stat3/Sirt1	3
GO:0032874	BP	GO:0032874	positive regulation of stress-activated MAPK cascade	4/117	171/23210	0.0110716697926565	0.0790523425811806	0.0608835741214932	Gadd45a/Gadd45b/Myd88/Il1rn	4
GO:0043409	BP	GO:0043409	negative regulation of MAPK cascade	4/117	171/23210	0.0110716697926565	0.0790523425811806	0.0608835741214932	Flcn/Errfi1/Per1/Dusp6	4
GO:0070304	BP	GO:0070304	positive regulation of stress-activated protein kinase signaling cascade	4/117	172/23210	0.0112921650472056	0.0792999427901563	0.0610742678464791	Gadd45a/Gadd45b/Myd88/Il1rn	4
GO:0030808	BP	GO:0030808	regulation of nucleotide biosynthetic process	2/117	32/23210	0.0113220131645474	0.0792999427901563	0.0610742678464791	Flcn/Stat3	2
GO:0045616	BP	GO:0045616	regulation of keratinocyte differentiation	2/117	32/23210	0.0113220131645474	0.0792999427901563	0.0610742678464791	Errfi1/Zfp36	2
GO:1900181	BP	GO:1900181	negative regulation of protein localization to nucleus	2/117	32/23210	0.0113220131645474	0.0792999427901563	0.0610742678464791	Flcn/Sirt1	2
GO:1900371	BP	GO:1900371	regulation of purine nucleotide biosynthetic process	2/117	32/23210	0.0113220131645474	0.0792999427901563	0.0610742678464791	Flcn/Stat3	2
GO:1904646	BP	GO:1904646	cellular response to amyloid-beta	2/117	32/23210	0.0113220131645474	0.0792999427901563	0.0610742678464791	Icam1/Sirt1	2
GO:0032602	BP	GO:0032602	chemokine production	3/117	92/23210	0.0113241189390415	0.0792999427901563	0.0610742678464791	Lbp/Egr1/Myd88	3
GO:0010038	BP	GO:0010038	response to metal ion	5/117	267/23210	0.0114524325518303	0.0799787686975767	0.0615970777481285	Mt2/Mt1/Junb/Jun/Hmox1	5
GO:0051100	BP	GO:0051100	negative regulation of binding	4/117	173/23210	0.011515473704272	0.0801992963721019	0.0617669210769838	Jun/Sirt1/Id1/Hmox1	4
GO:0009615	BP	GO:0009615	response to virus	5/117	268/23210	0.0116243803490402	0.080541030659469	0.0620301138444012	Rsad2/Lcn2/Bcl3/Myd88/Cxcl10	5
GO:0002027	BP	GO:0002027	regulation of heart rate	3/117	93/23210	0.0116593331947211	0.080541030659469	0.0620301138444012	Epas1/Sirt1/Dsc2	3
GO:0042116	BP	GO:0042116	macrophage activation	3/117	93/23210	0.0116593331947211	0.080541030659469	0.0620301138444012	Lbp/Grn/Jun	3
GO:0010837	BP	GO:0010837	regulation of keratinocyte proliferation	2/117	33/23210	0.0120131128926375	0.0820949725558526	0.0632269099612501	Ctsl/Zfp36	2
GO:0014741	BP	GO:0014741	negative regulation of muscle hypertrophy	2/117	33/23210	0.0120131128926375	0.0820949725558526	0.0632269099612501	Tnfrsf1a/Errfi1	2
GO:0051181	BP	GO:0051181	cofactor transport	2/117	33/23210	0.0120131128926375	0.0820949725558526	0.0632269099612501	Slc25a47/Slc23a2	2
GO:2000108	BP	GO:2000108	positive regulation of leukocyte apoptotic process	2/117	33/23210	0.0120131128926375	0.0820949725558526	0.0632269099612501	Fnip1/Sirt1	2
GO:0002262	BP	GO:0002262	myeloid cell homeostasis	4/117	176/23210	0.0122024057836745	0.0831655944988941	0.0640514685802224	Epas1/Stat3/Zfp36/Hmox1	4
GO:0008016	BP	GO:0008016	regulation of heart contraction	4/117	177/23210	0.0124370929807942	0.0845390666881183	0.065109272727526	Epas1/Gja1/Sirt1/Dsc2	4
GO:0010035	BP	GO:0010035	response to inorganic substance	7/117	494/23210	0.0126675124515616	0.0856889310541892	0.0659948613144733	Mt2/Mt1/Junb/Jun/Lcn2/Sirt1/Hmox1	7
GO:0010876	BP	GO:0010876	lipid localization	6/117	380/23210	0.0126734903913022	0.0856889310541892	0.0659948613144733	Mfsd2a/Soat2/Plin2/Lbp/Pla2g12a/Sirt1	6
GO:0051186	BP	GO:0051186	cofactor metabolic process	6/117	382/23210	0.012977273662388	0.0873687772306536	0.0672886248622448	Alas1/Mthfd2/Chac1/Slc23a2/Stat3/Hmox1	6
GO:0010595	BP	GO:0010595	positive regulation of endothelial cell migration	3/117	97/23210	0.0130571167355631	0.0873687772306536	0.0672886248622448	Grn/Sirt1/Hmox1	3
GO:0043502	BP	GO:0043502	regulation of muscle adaptation	3/117	97/23210	0.0130571167355631	0.0873687772306536	0.0672886248622448	Tnfrsf1a/Errfi1/Sirt1	3
GO:0072503	BP	GO:0072503	cellular divalent inorganic cation homeostasis	7/117	497/23210	0.0130590443801016	0.0873687772306536	0.0672886248622448	Mt2/Mt1/Slc39a14/Cxcl1/Gja1/Plce1/Cxcl10	7
GO:0009749	BP	GO:0009749	response to glucose	4/117	181/23210	0.0134047108367892	0.0876784141887726	0.0675270972980368	Icam1/Egr1/Sirt1/Pim3	4
GO:0032760	BP	GO:0032760	positive regulation of tumor necrosis factor production	3/117	98/23210	0.0134208644961179	0.0876784141887726	0.0675270972980368	Tnfrsf1a/Lbp/Myd88	3
GO:0071482	BP	GO:0071482	cellular response to light stimulus	3/117	98/23210	0.0134208644961179	0.0876784141887726	0.0675270972980368	Trp53inp1/Sirt1/Gnat1	3
GO:0030072	BP	GO:0030072	peptide hormone secretion	5/117	278/23210	0.01344157744229	0.0876784141887726	0.0675270972980368	Gja1/Inhbb/Sirt1/Pim3/Il1rn	5
GO:0015804	BP	GO:0015804	neutral amino acid transport	2/117	35/23210	0.0134492977433543	0.0876784141887726	0.0675270972980368	Slc3a2/Slc38a2	2
GO:0055090	BP	GO:0055090	acylglycerol homeostasis	2/117	35/23210	0.0134492977433543	0.0876784141887726	0.0675270972980368	Angptl4/Sirt1	2
GO:0060142	BP	GO:0060142	regulation of syncytium formation by plasma membrane fusion	2/117	35/23210	0.0134492977433543	0.0876784141887726	0.0675270972980368	Gdf15/Cxcl10	2
GO:0062208	BP	GO:0062208	positive regulation of pattern recognition receptor signaling pathway	2/117	35/23210	0.0134492977433543	0.0876784141887726	0.0675270972980368	Rsad2/Lbp	2
GO:0070328	BP	GO:0070328	triglyceride homeostasis	2/117	35/23210	0.0134492977433543	0.0876784141887726	0.0675270972980368	Angptl4/Sirt1	2
GO:1902895	BP	GO:1902895	positive regulation of pri-miRNA transcription by RNA polymerase II	2/117	35/23210	0.0134492977433543	0.0876784141887726	0.0675270972980368	Stat3/Jun	2
GO:0002695	BP	GO:0002695	negative regulation of leukocyte activation	4/117	182/23210	0.013653890814786	0.0887667285431343	0.0683652820437098	Fgl1/Cebpb/Grn/Hmox1	4
GO:0006641	BP	GO:0006641	triglyceride metabolic process	3/117	99/23210	0.0137903587693531	0.0887667285431343	0.0683652820437098	Fgf21/Atg14/Sirt1	3
GO:0045639	BP	GO:0045639	positive regulation of myeloid cell differentiation	3/117	99/23210	0.0137903587693531	0.0887667285431343	0.0683652820437098	Klf10/Stat3/Jun	3
GO:0048525	BP	GO:0048525	negative regulation of viral process	3/117	99/23210	0.0137903587693531	0.0887667285431343	0.0683652820437098	Rsad2/Jun/Zfp36	3
GO:1903557	BP	GO:1903557	positive regulation of tumor necrosis factor superfamily cytokine production	3/117	99/23210	0.0137903587693531	0.0887667285431343	0.0683652820437098	Tnfrsf1a/Lbp/Myd88	3
GO:2001235	BP	GO:2001235	positive regulation of apoptotic signaling pathway	4/117	183/23210	0.0139060037571148	0.0892856513271679	0.0687649396977837	Flcn/Trp53inp1/Inhbb/Sirt1	4
GO:0009746	BP	GO:0009746	response to hexose	4/117	184/23210	0.0141610607724967	0.0900012052019221	0.0693160362997191	Icam1/Egr1/Sirt1/Pim3	4
GO:0000041	BP	GO:0000041	transition metal ion transport	3/117	100/23210	0.0141656112912957	0.0900012052019221	0.0693160362997191	Slc39a14/Steap4/Lcn2	3
GO:0045778	BP	GO:0045778	positive regulation of ossification	3/117	100/23210	0.0141656112912957	0.0900012052019221	0.0693160362997191	Tob2/Cebpb/Cebpd	3
GO:0045601	BP	GO:0045601	regulation of endothelial cell differentiation	2/117	36/23210	0.0141939915618567	0.0900012052019221	0.0693160362997191	Tnfrsf1a/Id1	2
GO:1903427	BP	GO:1903427	negative regulation of reactive oxygen species biosynthetic process	2/117	36/23210	0.0141939915618567	0.0900012052019221	0.0693160362997191	Stat3/Sirt1	2
GO:0034284	BP	GO:0034284	response to monosaccharide	4/117	185/23210	0.0144190728147074	0.0909757836749732	0.0700666253242035	Icam1/Egr1/Sirt1/Pim3	4
GO:0050796	BP	GO:0050796	regulation of insulin secretion	4/117	185/23210	0.0144190728147074	0.0909757836749732	0.0700666253242035	Gja1/Inhbb/Sirt1/Pim3	4
GO:0003300	BP	GO:0003300	cardiac muscle hypertrophy	3/117	101/23210	0.0145466331563153	0.0913284924025805	0.0703382702528598	Tnfrsf1a/Errfi1/Sirt1	3
GO:0033559	BP	GO:0033559	unsaturated fatty acid metabolic process	3/117	101/23210	0.0145466331563153	0.0913284924025805	0.0703382702528598	Cyp2b10/Tnfrsf1a/Sirt1	3
GO:0043491	BP	GO:0043491	protein kinase B signaling	4/117	186/23210	0.0146800506824239	0.0919396785982767	0.0708089862219595	Gdf15/Flcn/Plk3/Sirt1	4
GO:0002367	BP	GO:0002367	cytokine production involved in immune response	3/117	102/23210	0.0149334348249986	0.0923081235428938	0.0710927506793157	Rsad2/Sirt1/Hmox1	3
GO:0019218	BP	GO:0019218	regulation of steroid metabolic process	3/117	102/23210	0.0149334348249986	0.0923081235428938	0.0710927506793157	Por/Egr1/Sirt1	3
GO:0006473	BP	GO:0006473	protein acetylation	4/117	187/23210	0.0149440050190888	0.0923081235428938	0.0710927506793157	Flcn/Por/Per1/Sirt1	4
GO:0033144	BP	GO:0033144	negative regulation of intracellular steroid hormone receptor signaling pathway	2/117	37/23210	0.0149561612488094	0.0923081235428938	0.0710927506793157	Per1/Sirt1	2
GO:0042092	BP	GO:0042092	type 2 immune response	2/117	37/23210	0.0149561612488094	0.0923081235428938	0.0710927506793157	Rsad2/Bcl3	2
GO:0060674	BP	GO:0060674	placenta blood vessel development	2/117	37/23210	0.0149561612488094	0.0923081235428938	0.0710927506793157	Junb/Socs3	2
GO:0002224	BP	GO:0002224	toll-like receptor signaling pathway	3/117	103/23210	0.0153260261319528	0.0939087514671822	0.0723255028747269	Rsad2/Lbp/Myd88	3
GO:0017015	BP	GO:0017015	regulation of transforming growth factor beta receptor signaling pathway	3/117	103/23210	0.0153260261319528	0.0939087514671822	0.0723255028747269	Flcn/Lrg1/Sirt1	3
GO:1903426	BP	GO:1903426	regulation of reactive oxygen species biosynthetic process	3/117	103/23210	0.0153260261319528	0.0939087514671822	0.0723255028747269	Icam1/Stat3/Sirt1	3
GO:0007259	BP	GO:0007259	receptor signaling pathway via JAK-STAT	4/117	189/23210	0.0154808848961741	0.0946301573149828	0.0728811064782651	Tnfrsf1a/Stat3/Bcl3/Socs3	4
GO:1903825	BP	GO:1903825	organic acid transmembrane transport	3/117	104/23210	0.0157244162935396	0.0951576186782337	0.073287340271688	Slc3a2/Slc23a2/Slc38a2	3
GO:1905039	BP	GO:1905039	carboxylic acid transmembrane transport	3/117	104/23210	0.0157244162935396	0.0951576186782337	0.073287340271688	Slc3a2/Slc23a2/Slc38a2	3
GO:0006778	BP	GO:0006778	porphyrin-containing compound metabolic process	2/117	38/23210	0.0157356148511159	0.0951576186782337	0.073287340271688	Alas1/Hmox1	2
GO:1904645	BP	GO:1904645	response to amyloid-beta	2/117	38/23210	0.0157356148511159	0.0951576186782337	0.073287340271688	Icam1/Sirt1	2
GO:0044706	BP	GO:0044706	multi-multicellular organism process	4/117	190/23210	0.0157538309463376	0.0951576186782337	0.073287340271688	Junb/Grn/Ctsl/Thbd	4
GO:0048638	BP	GO:0048638	regulation of developmental growth	6/117	401/23210	0.016122640912451	0.0965066593209165	0.0743263280268874	Gdf15/Gja1/Stat3/Por/Sirt1/Dusp6	6
GO:0014897	BP	GO:0014897	striated muscle hypertrophy	3/117	105/23210	0.0161286139155396	0.0965066593209165	0.0743263280268874	Tnfrsf1a/Errfi1/Sirt1	3
GO:0016241	BP	GO:0016241	regulation of macroautophagy	3/117	105/23210	0.0161286139155396	0.0965066593209165	0.0743263280268874	Hspb8/Sirt1/Hmox1	3
GO:1903844	BP	GO:1903844	regulation of cellular response to transforming growth factor beta stimulus	3/117	105/23210	0.0161286139155396	0.0965066593209165	0.0743263280268874	Flcn/Lrg1/Sirt1	3
GO:0009620	BP	GO:0009620	response to fungus	2/117	39/23210	0.0165321618777213	0.0980011177356083	0.0754773118774791	Cxcl1/Myd88	2
GO:0046885	BP	GO:0046885	regulation of hormone biosynthetic process	2/117	39/23210	0.0165321618777213	0.0980011177356083	0.0754773118774791	Por/Egr1	2
GO:0060337	BP	GO:0060337	type I interferon signaling pathway	2/117	39/23210	0.0165321618777213	0.0980011177356083	0.0754773118774791	Nlrc5/Myd88	2
GO:0071357	BP	GO:0071357	cellular response to type I interferon	2/117	39/23210	0.0165321618777213	0.0980011177356083	0.0754773118774791	Nlrc5/Myd88	2
GO:0009895	BP	GO:0009895	negative regulation of catabolic process	5/117	294/23210	0.0167328139685827	0.0989604241436595	0.0762161388482273	Stat3/Naf1/Zfp36/Myd88/Hmox1	5
GO:0097696	BP	GO:0097696	receptor signaling pathway via STAT	4/117	194/23210	0.0168758879100094	0.0991213900828784	0.076340109642406	Tnfrsf1a/Stat3/Bcl3/Socs3	4
GO:0014074	BP	GO:0014074	response to purine-containing compound	3/117	107/23210	0.0169544629565065	0.0991213900828784	0.076340109642406	Junb/Jun/Per1	3
GO:0014896	BP	GO:0014896	muscle hypertrophy	3/117	107/23210	0.0169544629565065	0.0991213900828784	0.076340109642406	Tnfrsf1a/Errfi1/Sirt1	3
GO:0043487	BP	GO:0043487	regulation of RNA stability	3/117	107/23210	0.0169544629565065	0.0991213900828784	0.076340109642406	Naf1/Zfp36/Myd88	3
GO:0048145	BP	GO:0048145	regulation of fibroblast proliferation	3/117	107/23210	0.0169544629565065	0.0991213900828784	0.076340109642406	Trp53inp1/Jun/Fosl2	3
GO:0006692	BP	GO:0006692	prostanoid metabolic process	2/117	40/23210	0.0173456132899575	0.100715189694992	0.0775676028911897	Tnfrsf1a/Sirt1	2
GO:0006693	BP	GO:0006693	prostaglandin metabolic process	2/117	40/23210	0.0173456132899575	0.100715189694992	0.0775676028911897	Tnfrsf1a/Sirt1	2
GO:0070207	BP	GO:0070207	protein homotrimerization	2/117	40/23210	0.0173456132899575	0.100715189694992	0.0775676028911897	Steap4/Lcn2	2
GO:0048144	BP	GO:0048144	fibroblast proliferation	3/117	109/23210	0.017803630176435	0.102905789840664	0.0792547327343388	Trp53inp1/Jun/Fosl2	3
GO:2000379	BP	GO:2000379	positive regulation of reactive oxygen species metabolic process	3/117	109/23210	0.017803630176435	0.102905789840664	0.0792547327343388	Cxcl1/Gadd45a/Icam1	3
GO:0009743	BP	GO:0009743	response to carbohydrate	4/117	198/23210	0.0180468380416649	0.103840609860505	0.0799747010756922	Icam1/Egr1/Sirt1/Pim3	4
GO:0043903	BP	GO:0043903	regulation of interspecies interactions between organisms	4/117	198/23210	0.0180468380416649	0.103840609860505	0.0799747010756922	Cxcl1/Rsad2/Jun/Zfp36	4
GO:0033344	BP	GO:0033344	cholesterol efflux	2/117	41/23210	0.0181757814919474	0.104112510163987	0.0801841099526481	Soat2/Sirt1	2
GO:0046782	BP	GO:0046782	regulation of viral transcription	2/117	41/23210	0.0181757814919474	0.104112510163987	0.0801841099526481	Jun/Zfp36	2
GO:0006690	BP	GO:0006690	icosanoid metabolic process	3/117	110/23210	0.0182369733448087	0.104228800573806	0.0802736730896112	Cyp2b10/Tnfrsf1a/Sirt1	3
GO:0071236	BP	GO:0071236	cellular response to antibiotic	4/117	199/23210	0.0183472835802147	0.104624666322074	0.080578556168846	Trp53inp1/Egr1/Lcn2/Sirt1	4
GO:2001233	BP	GO:2001233	regulation of apoptotic signaling pathway	6/117	414/23210	0.0185569258193516	0.10558393730698	0.081317355857826	Flcn/Icam1/Trp53inp1/Inhbb/Sirt1/Hmox1	6
GO:0007043	BP	GO:0007043	cell-cell junction assembly	3/117	111/23210	0.018676163206724	0.106025701590066	0.0816575885137505	Flcn/Gjb2/Gja1	3
GO:0002685	BP	GO:0002685	regulation of leukocyte migration	4/117	201/23210	0.0189574851545324	0.107038195007511	0.0824373784101122	Icam1/Lbp/Myd88/Cxcl10	4
GO:0048255	BP	GO:0048255	mRNA stabilization	2/117	42/23210	0.019022480321068	0.107038195007511	0.0824373784101122	Zfp36/Myd88	2
GO:1900015	BP	GO:1900015	regulation of cytokine production involved in inflammatory response	2/117	42/23210	0.019022480321068	0.107038195007511	0.0824373784101122	Per1/Myd88	2
GO:1902622	BP	GO:1902622	regulation of neutrophil migration	2/117	42/23210	0.019022480321068	0.107038195007511	0.0824373784101122	Lbp/Myd88	2
GO:0046632	BP	GO:0046632	alpha-beta T cell differentiation	3/117	112/23210	0.0191212043028077	0.107356717550345	0.0826826942377378	Rsad2/Stat3/Bcl3	3
GO:0002286	BP	GO:0002286	T cell activation involved in immune response	3/117	113/23210	0.019572100621996	0.109451356638628	0.0842959179579363	Icam1/Stat3/Bcl3	3
GO:0050866	BP	GO:0050866	negative regulation of cell activation	4/117	203/23210	0.0195801563857255	0.109451356638628	0.0842959179579363	Fgl1/Cebpb/Grn/Hmox1	4
GO:0042771	BP	GO:0042771	intrinsic apoptotic signaling pathway in response to DNA damage by p53 class mediator	2/117	43/23210	0.0198855250384705	0.110491033259994	0.0850966434844987	Sirt1/Bcl3	2
GO:0060964	BP	GO:0060964	regulation of gene silencing by miRNA	2/117	43/23210	0.0198855250384705	0.110491033259994	0.0850966434844987	Stat3/Zfp36	2
GO:0071560	BP	GO:0071560	cellular response to transforming growth factor beta stimulus	4/117	204/23210	0.0198961884136277	0.110491033259994	0.0850966434844987	Flcn/Jun/Lrg1/Sirt1	4
GO:0060419	BP	GO:0060419	heart growth	3/117	114/23210	0.0200288556086003	0.110985984665918	0.0854778391534086	Gja1/Sirt1/Dusp6	3
GO:0019730	BP	GO:0019730	antimicrobial humoral response	3/117	115/23210	0.020491472169308	0.113068159487936	0.0870814632962359	Cxcl1/Bcl3/Cxcl10	3
GO:0051235	BP	GO:0051235	maintenance of location	5/117	310/23210	0.0205215127190614	0.113068159487936	0.0870814632962359	Plin2/Lcn2/Plce1/Sirt1/Cxcl10	5
GO:0003018	BP	GO:0003018	vascular process in circulatory system	4/117	206/23210	0.0205376845205627	0.113068159487936	0.0870814632962359	Mfsd2a/Gja1/Icam1/Sirt1	4
GO:0019083	BP	GO:0019083	viral transcription	2/117	44/23210	0.0207647323196599	0.113096800604302	0.0871035217637557	Jun/Zfp36	2
GO:0034340	BP	GO:0034340	response to type I interferon	2/117	44/23210	0.0207647323196599	0.113096800604302	0.0871035217637557	Nlrc5/Myd88	2
GO:0043124	BP	GO:0043124	negative regulation of I-kappaB kinase/NF-kappaB signaling	2/117	44/23210	0.0207647323196599	0.113096800604302	0.0871035217637557	Per1/Sirt1	2
GO:0043616	BP	GO:0043616	keratinocyte proliferation	2/117	44/23210	0.0207647323196599	0.113096800604302	0.0871035217637557	Ctsl/Zfp36	2
GO:0051898	BP	GO:0051898	negative regulation of protein kinase B signaling	2/117	44/23210	0.0207647323196599	0.113096800604302	0.0871035217637557	Flcn/Sirt1	2
GO:0030282	BP	GO:0030282	bone mineralization	3/117	116/23210	0.0209599526801211	0.113916672455498	0.0877349607191691	Klf10/Gja1/Snx10	3
GO:0071559	BP	GO:0071559	response to transforming growth factor beta	4/117	208/23210	0.0211918071938718	0.114687720885731	0.0883287974445657	Flcn/Jun/Lrg1/Sirt1	4
GO:1903708	BP	GO:1903708	positive regulation of hemopoiesis	4/117	208/23210	0.0211918071938718	0.114687720885731	0.0883287974445657	Cxcl1/Klf10/Stat3/Jun	4
GO:0001774	BP	GO:0001774	microglial cell activation	2/117	45/23210	0.0216599202451308	0.115504470093804	0.0889578314405833	Grn/Jun	2
GO:0002269	BP	GO:0002269	leukocyte activation involved in inflammatory response	2/117	45/23210	0.0216599202451308	0.115504470093804	0.0889578314405833	Grn/Jun	2
GO:0002534	BP	GO:0002534	cytokine production involved in inflammatory response	2/117	45/23210	0.0216599202451308	0.115504470093804	0.0889578314405833	Per1/Myd88	2
GO:0031952	BP	GO:0031952	regulation of protein autophosphorylation	2/117	45/23210	0.0216599202451308	0.115504470093804	0.0889578314405833	Errfi1/Jun	2
GO:0060135	BP	GO:0060135	maternal process involved in female pregnancy	2/117	45/23210	0.0216599202451308	0.115504470093804	0.0889578314405833	Junb/Ctsl	2
GO:0090207	BP	GO:0090207	regulation of triglyceride metabolic process	2/117	45/23210	0.0216599202451308	0.115504470093804	0.0889578314405833	Fgf21/Atg14	2
GO:1902893	BP	GO:1902893	regulation of pri-miRNA transcription by RNA polymerase II	2/117	45/23210	0.0216599202451308	0.115504470093804	0.0889578314405833	Stat3/Jun	2
GO:0030595	BP	GO:0030595	leukocyte chemotaxis	4/117	211/23210	0.0221967931753517	0.118120304392425	0.0909724629645774	Cxcl1/Lbp/Il1rn/Cxcl10	4
GO:0003382	BP	GO:0003382	epithelial cell morphogenesis	2/117	46/23210	0.0225709082910608	0.118870341392384	0.0915501173615231	Arhgef26/Id1	2
GO:0032757	BP	GO:0032757	positive regulation of interleukin-8 production	2/117	46/23210	0.0225709082910608	0.118870341392384	0.0915501173615231	Lbp/Myd88	2
GO:0033013	BP	GO:0033013	tetrapyrrole metabolic process	2/117	46/23210	0.0225709082910608	0.118870341392384	0.0915501173615231	Alas1/Hmox1	2
GO:0060147	BP	GO:0060147	regulation of posttranscriptional gene silencing	2/117	46/23210	0.0225709082910608	0.118870341392384	0.0915501173615231	Stat3/Zfp36	2
GO:0060966	BP	GO:0060966	regulation of gene silencing by RNA	2/117	46/23210	0.0225709082910608	0.118870341392384	0.0915501173615231	Stat3/Zfp36	2
GO:0008406	BP	GO:0008406	gonad development	4/117	214/23210	0.0232305066875198	0.121432775296955	0.0935236216178981	Gja1/Icam1/Cebpb/Sirt1	4
GO:0060047	BP	GO:0060047	heart contraction	4/117	214/23210	0.0232305066875198	0.121432775296955	0.0935236216178981	Epas1/Gja1/Sirt1/Dsc2	4
GO:0042542	BP	GO:0042542	response to hydrogen peroxide	3/117	121/23210	0.0233903613588204	0.121432775296955	0.0935236216178981	Lcn2/Sirt1/Hmox1	3
GO:0046717	BP	GO:0046717	acid secretion	3/117	121/23210	0.0233903613588204	0.121432775296955	0.0935236216178981	Pla2g12a/Snx10/Il1rn	3
GO:1903409	BP	GO:1903409	reactive oxygen species biosynthetic process	3/117	121/23210	0.0233903613588204	0.121432775296955	0.0935236216178981	Icam1/Stat3/Sirt1	3
GO:0045907	BP	GO:0045907	positive regulation of vasoconstriction	2/117	47/23210	0.0234975173200612	0.121432775296955	0.0935236216178981	Gja1/Icam1	2
GO:0120163	BP	GO:0120163	negative regulation of cold-induced thermogenesis	2/117	47/23210	0.0234975173200612	0.121432775296955	0.0935236216178981	Flcn/Id1	2
GO:1902041	BP	GO:1902041	regulation of extrinsic apoptotic signaling pathway via death domain receptors	2/117	47/23210	0.0234975173200612	0.121432775296955	0.0935236216178981	Icam1/Hmox1	2
GO:0002274	BP	GO:0002274	myeloid leukocyte activation	4/117	215/23210	0.0235814922604915	0.121432775296955	0.0935236216178981	Lbp/Grn/Jun/Hmox1	4
GO:0035265	BP	GO:0035265	organ growth	4/117	215/23210	0.0235814922604915	0.121432775296955	0.0935236216178981	Gja1/Por/Sirt1/Dusp6	4
GO:0048545	BP	GO:0048545	response to steroid hormone	4/117	215/23210	0.0235814922604915	0.121432775296955	0.0935236216178981	Per1/Sirt1/Zfp36/Il1rn	4
GO:0006639	BP	GO:0006639	acylglycerol metabolic process	3/117	122/23210	0.0238940466062872	0.122301053814109	0.0941923418320137	Fgf21/Atg14/Sirt1	3
GO:0042752	BP	GO:0042752	regulation of circadian rhythm	3/117	122/23210	0.0238940466062872	0.122301053814109	0.0941923418320137	Klf10/Bhlhe40/Per1	3
GO:0043500	BP	GO:0043500	muscle adaptation	3/117	122/23210	0.0238940466062872	0.122301053814109	0.0941923418320137	Tnfrsf1a/Errfi1/Sirt1	3
GO:0051153	BP	GO:0051153	regulation of striated muscle cell differentiation	3/117	123/23210	0.0244035981463322	0.124096539519893	0.0955751672295023	Gdf15/Sirt1/Cxcl10	3
GO:0007520	BP	GO:0007520	myoblast fusion	2/117	48/23210	0.0244395695719837	0.124096539519893	0.0955751672295023	Gdf15/Cxcl10	2
GO:0031648	BP	GO:0031648	protein destabilization	2/117	48/23210	0.0244395695719837	0.124096539519893	0.0955751672295023	Sirt1/Id1	2
GO:0042755	BP	GO:0042755	eating behavior	2/117	48/23210	0.0244395695719837	0.124096539519893	0.0955751672295023	Gdf15/Stat3	2
GO:0030258	BP	GO:0030258	lipid modification	4/117	218/23210	0.0246537783656253	0.124440556542533	0.0958401180862767	Cyp3a13/Soat2/Por/Socs3	4
GO:0045137	BP	GO:0045137	development of primary sexual characteristics	4/117	218/23210	0.0246537783656253	0.124440556542533	0.0958401180862767	Gja1/Icam1/Cebpb/Sirt1	4
GO:0070374	BP	GO:0070374	positive regulation of ERK1 and ERK2 cascade	4/117	218/23210	0.0246537783656253	0.124440556542533	0.0958401180862767	Fgf21/Icam1/Jun/St5	4
GO:0006638	BP	GO:0006638	neutral lipid metabolic process	3/117	124/23210	0.0249190143517681	0.12553076597363	0.0966797623591584	Fgf21/Atg14/Sirt1	3
GO:0045646	BP	GO:0045646	regulation of erythrocyte differentiation	2/117	49/23210	0.0253968886547832	0.127652179476477	0.0983136068731309	Stat3/Zfp36	2
GO:0010212	BP	GO:0010212	response to ionizing radiation	3/117	125/23210	0.0254402931243823	0.127652179476477	0.0983136068731309	Gadd45a/Egr1/Sirt1	3
GO:0008203	BP	GO:0008203	cholesterol metabolic process	3/117	126/23210	0.0259674319012656	0.130041225768813	0.100153573561907	Soat2/Fgl1/Por	3
GO:0031663	BP	GO:0031663	lipopolysaccharide-mediated signaling pathway	2/117	50/23210	0.0263692995354373	0.131024063383683	0.100910523512036	Lbp/Myd88	2
GO:0032715	BP	GO:0032715	negative regulation of interleukin-6 production	2/117	50/23210	0.0263692995354373	0.131024063383683	0.100910523512036	Prg4/Tnfrsf1a	2
GO:0060612	BP	GO:0060612	adipose tissue development	2/117	50/23210	0.0263692995354373	0.131024063383683	0.100910523512036	Fgl1/Sirt1	2
GO:1902373	BP	GO:1902373	negative regulation of mRNA catabolic process	2/117	50/23210	0.0263692995354373	0.131024063383683	0.100910523512036	Zfp36/Myd88	2
GO:0003015	BP	GO:0003015	heart process	4/117	224/23210	0.0268858424811918	0.133330763588634	0.102687069890278	Epas1/Gja1/Sirt1/Dsc2	4
GO:0051092	BP	GO:0051092	positive regulation of NF-kappaB transcription factor activity	3/117	128/23210	0.0270392769302822	0.133831294942309	0.103072563055649	Icam1/Stat3/Myd88	3
GO:0010632	BP	GO:0010632	regulation of epithelial cell migration	4/117	225/23210	0.0272692559445962	0.134100088702529	0.103279579372805	Grn/Jun/Sirt1/Hmox1	4
GO:0032868	BP	GO:0032868	response to insulin	4/117	225/23210	0.0272692559445962	0.134100088702529	0.103279579372805	Egr1/Inhbb/Sirt1/Socs3	4
GO:0001974	BP	GO:0001974	blood vessel remodeling	2/117	51/23210	0.02735662853092	0.134100088702529	0.103279579372805	Epas1/Gja1	2
GO:0031103	BP	GO:0031103	axon regeneration	2/117	51/23210	0.02735662853092	0.134100088702529	0.103279579372805	Grn/Jun	2
GO:0098754	BP	GO:0098754	detoxification	2/117	51/23210	0.02735662853092	0.134100088702529	0.103279579372805	Mt2/Mt1	2
GO:1901617	BP	GO:1901617	organic hydroxy compound biosynthetic process	4/117	226/23210	0.0276559402423014	0.135307085753601	0.104209169717935	Epas1/Por/Plce1/Sirt1	4
GO:0001960	BP	GO:0001960	negative regulation of cytokine-mediated signaling pathway	2/117	52/23210	0.0283587032992321	0.138214789119967	0.106448589419479	Nlrc5/Il1rn	2
GO:0061614	BP	GO:0061614	pri-miRNA transcription by RNA polymerase II	2/117	52/23210	0.0283587032992321	0.138214789119967	0.106448589419479	Stat3/Jun	2
GO:0090276	BP	GO:0090276	regulation of peptide hormone secretion	4/117	228/23210	0.0284391391994619	0.138342301182115	0.106546795112488	Gja1/Inhbb/Sirt1/Pim3	4
GO:0030218	BP	GO:0030218	erythrocyte differentiation	3/117	131/23210	0.028690904404325	0.139301172050713	0.107285286644744	Epas1/Stat3/Zfp36	3
GO:0044403	BP	GO:0044403	symbiotic process	5/117	340/23210	0.0290524672312935	0.140788477134158	0.108430761229462	Cxcl1/Rsad2/Icam1/Jun/Zfp36	5
GO:0006754	BP	GO:0006754	ATP biosynthetic process	2/117	53/23210	0.0293753528304857	0.141012757749356	0.108603494952633	Flcn/Stat3	2
GO:0034113	BP	GO:0034113	heterotypic cell-cell adhesion	2/117	53/23210	0.0293753528304857	0.141012757749356	0.108603494952633	Dsc2/Il1rn	2
GO:0061900	BP	GO:0061900	glial cell activation	2/117	53/23210	0.0293753528304857	0.141012757749356	0.108603494952633	Grn/Jun	2
GO:1904705	BP	GO:1904705	regulation of vascular smooth muscle cell proliferation	2/117	53/23210	0.0293753528304857	0.141012757749356	0.108603494952633	Jun/Hmox1	2
GO:1990874	BP	GO:1990874	vascular smooth muscle cell proliferation	2/117	53/23210	0.0293753528304857	0.141012757749356	0.108603494952633	Jun/Hmox1	2
GO:0043543	BP	GO:0043543	protein acylation	4/117	231/23210	0.0296385766323075	0.142008894428105	0.109370687414431	Flcn/Por/Per1/Sirt1	4
GO:0010821	BP	GO:0010821	regulation of mitochondrion organization	3/117	133/23210	0.0298211734585373	0.142348635104516	0.10963234476675	Flcn/Fnip1/Fnip2	3
GO:1901568	BP	GO:1901568	fatty acid derivative metabolic process	3/117	133/23210	0.0298211734585373	0.142348635104516	0.10963234476675	Cyp2b10/Tnfrsf1a/Sirt1	3
GO:0032350	BP	GO:0032350	regulation of hormone metabolic process	2/117	54/23210	0.0304064074380431	0.144063071672067	0.110952748722266	Por/Egr1	2
GO:0035065	BP	GO:0035065	regulation of histone acetylation	2/117	54/23210	0.0304064074380431	0.144063071672067	0.110952748722266	Flcn/Sirt1	2
GO:0043030	BP	GO:0043030	regulation of macrophage activation	2/117	54/23210	0.0304064074380431	0.144063071672067	0.110952748722266	Lbp/Grn	2
GO:0045604	BP	GO:0045604	regulation of epidermal cell differentiation	2/117	54/23210	0.0304064074380431	0.144063071672067	0.110952748722266	Errfi1/Zfp36	2
GO:0018205	BP	GO:0018205	peptidyl-lysine modification	5/117	345/23210	0.0306628447025228	0.145008517897459	0.111680901025691	Flcn/Por/Egr1/Per1/Sirt1	5
GO:0016125	BP	GO:0016125	sterol metabolic process	3/117	135/23210	0.0309747361516126	0.145672698248082	0.11219243139009	Soat2/Fgl1/Por	3
GO:0045598	BP	GO:0045598	regulation of fat cell differentiation	3/117	135/23210	0.0309747361516126	0.145672698248082	0.11219243139009	Cebpb/Sirt1/Zfp36	3
GO:0072331	BP	GO:0072331	signal transduction by p53 class mediator	3/117	135/23210	0.0309747361516126	0.145672698248082	0.11219243139009	Sirt1/Rrs1/Bcl3	3
GO:0046676	BP	GO:0046676	negative regulation of insulin secretion	2/117	55/23210	0.0314516987497104	0.147372022266566	0.113501196145917	Inhbb/Pim3	2
GO:0050732	BP	GO:0050732	negative regulation of peptidyl-tyrosine phosphorylation	2/117	55/23210	0.0314516987497104	0.147372022266566	0.113501196145917	Errfi1/Socs3	2
GO:0070838	BP	GO:0070838	divalent metal ion transport	6/117	469/23210	0.0316347548886632	0.147957780204041	0.113952328087604	Slc39a14/Gja1/Icam1/Slc41a2/Plce1/Cxcl10	6
GO:0002221	BP	GO:0002221	pattern recognition receptor signaling pathway	3/117	137/23210	0.0321515391178443	0.149824996730137	0.115390398258019	Rsad2/Lbp/Myd88	3
GO:0009411	BP	GO:0009411	response to UV	3/117	137/23210	0.0321515391178443	0.149824996730137	0.115390398258019	Trp53inp1/Sirt1/Bcl3	3
GO:0072511	BP	GO:0072511	divalent inorganic cation transport	6/117	472/23210	0.0324853710604036	0.150673983950388	0.116044260935134	Slc39a14/Gja1/Icam1/Slc41a2/Plce1/Cxcl10	6
GO:0043536	BP	GO:0043536	positive regulation of blood vessel endothelial cell migration	2/117	56/23210	0.0325110596989854	0.150673983950388	0.116044260935134	Sirt1/Hmox1	2
GO:0060761	BP	GO:0060761	negative regulation of response to cytokine stimulus	2/117	56/23210	0.0325110596989854	0.150673983950388	0.116044260935134	Nlrc5/Il1rn	2
GO:1902652	BP	GO:1902652	secondary alcohol metabolic process	3/117	138/23210	0.0327486372766355	0.151499594225307	0.116680119440109	Soat2/Fgl1/Por	3
GO:0090257	BP	GO:0090257	regulation of muscle system process	4/117	239/23210	0.0329823295122498	0.152304271606385	0.117299856102872	Tnfrsf1a/Errfi1/Sirt1/Dsc2	4
GO:0016573	BP	GO:0016573	histone acetylation	3/117	139/23210	0.0333515226097216	0.153176632670595	0.117971720563548	Flcn/Per1/Sirt1	3
GO:0030216	BP	GO:0030216	keratinocyte differentiation	3/117	139/23210	0.0333515226097216	0.153176632670595	0.117971720563548	Errfi1/Zfp36/Fosl2	3
GO:0062013	BP	GO:0062013	positive regulation of small molecule metabolic process	3/117	139/23210	0.0333515226097216	0.153176632670595	0.117971720563548	Stat3/Por/Sirt1	3
GO:0001754	BP	GO:0001754	eye photoreceptor cell differentiation	2/117	57/23210	0.0335843245163577	0.153691998549723	0.118368638803755	Stat3/Gnat1	2
GO:0019080	BP	GO:0019080	viral gene expression	2/117	57/23210	0.0335843245163577	0.153691998549723	0.118368638803755	Jun/Zfp36	2
GO:0016052	BP	GO:0016052	carbohydrate catabolic process	3/117	140/23210	0.03396018668107	0.154856021198654	0.119265131645223	Ctbs/Stat3/Stbd1	3
GO:0071333	BP	GO:0071333	cellular response to glucose stimulus	3/117	140/23210	0.03396018668107	0.154856021198654	0.119265131645223	Icam1/Sirt1/Pim3	3
GO:0055088	BP	GO:0055088	lipid homeostasis	3/117	141/23210	0.0345746206781243	0.156143492772039	0.120256700881606	Angptl4/Soat2/Sirt1	3
GO:0010656	BP	GO:0010656	negative regulation of muscle cell apoptotic process	2/117	58/23210	0.0346713287206646	0.156143492772039	0.120256700881606	Sirt1/Hmox1	2
GO:0015909	BP	GO:0015909	long-chain fatty acid transport	2/117	58/23210	0.0346713287206646	0.156143492772039	0.120256700881606	Plin2/Pla2g12a	2
GO:0032835	BP	GO:0032835	glomerulus development	2/117	58/23210	0.0346713287206646	0.156143492772039	0.120256700881606	Egr1/Plce1	2
GO:0051187	BP	GO:0051187	cofactor catabolic process	2/117	58/23210	0.0346713287206646	0.156143492772039	0.120256700881606	Chac1/Hmox1	2
GO:0061337	BP	GO:0061337	cardiac conduction	2/117	58/23210	0.0346713287206646	0.156143492772039	0.120256700881606	Gja1/Dsc2	2
GO:0072678	BP	GO:0072678	T cell migration	2/117	58/23210	0.0346713287206646	0.156143492772039	0.120256700881606	Icam1/Cxcl10	2
GO:0046879	BP	GO:0046879	hormone secretion	5/117	357/23210	0.0347541782872582	0.156240565174993	0.120331462927201	Gja1/Inhbb/Sirt1/Pim3/Il1rn	5
GO:0045667	BP	GO:0045667	regulation of osteoblast differentiation	3/117	142/23210	0.0351948154172525	0.157665350612613	0.121428786889605	Cebpb/Cebpd/Id1	3
GO:0071331	BP	GO:0071331	cellular response to hexose stimulus	3/117	142/23210	0.0351948154172525	0.157665350612613	0.121428786889605	Icam1/Sirt1/Pim3	3
GO:0031122	BP	GO:0031122	cytoplasmic microtubule organization	2/117	59/23210	0.035771909110497	0.159627833354832	0.122940228038554	Plk3/Tacc2	2
GO:0060711	BP	GO:0060711	labyrinthine layer development	2/117	59/23210	0.035771909110497	0.159627833354832	0.122940228038554	Junb/Socs3	2
GO:0071326	BP	GO:0071326	cellular response to monosaccharide stimulus	3/117	143/23210	0.0358207613491423	0.159627833354832	0.122940228038554	Icam1/Sirt1/Pim3	3
GO:0007264	BP	GO:0007264	small GTPase mediated signal transduction	6/117	485/23210	0.0363435626562777	0.161674941031155	0.124516844592556	Rab30/Flcn/Jun/Plce1/Ralgapa2/Hmox1	6
GO:0002687	BP	GO:0002687	positive regulation of leukocyte migration	3/117	144/23210	0.0364524485641461	0.161876814268307	0.124672320873157	Icam1/Lbp/Cxcl10	3
GO:0005996	BP	GO:0005996	monosaccharide metabolic process	4/117	247/23210	0.0365385496443286	0.161976979205902	0.124749464689561	Fgl1/Slc23a2/H6pd/Sirt1	4
GO:0006879	BP	GO:0006879	cellular iron ion homeostasis	2/117	60/23210	0.0368859037556606	0.16210718736755	0.124849746831773	Lcn2/Hmox1	2
GO:0031102	BP	GO:0031102	neuron projection regeneration	2/117	60/23210	0.0368859037556606	0.16210718736755	0.124849746831773	Grn/Jun	2
GO:0045824	BP	GO:0045824	negative regulation of innate immune response	2/117	60/23210	0.0368859037556606	0.16210718736755	0.124849746831773	Nlrc5/Grn	2
GO:0070098	BP	GO:0070098	chemokine-mediated signaling pathway	2/117	60/23210	0.0368859037556606	0.16210718736755	0.124849746831773	Cxcl1/Cxcl10	2
GO:0090183	BP	GO:0090183	regulation of kidney development	2/117	60/23210	0.0368859037556606	0.16210718736755	0.124849746831773	Flcn/Egr1	2
GO:0032147	BP	GO:0032147	activation of protein kinase activity	4/117	248/23210	0.0369980730139265	0.162320289350256	0.125013871131394	Gdf15/Gadd45a/Gadd45b/Plce1	4
GO:0007292	BP	GO:0007292	female gamete generation	3/117	145/23210	0.0370898667975749	0.162443420046423	0.125108702437108	Meiob/Inhbb/Sirt1	3
GO:0008015	BP	GO:0008015	blood circulation	6/117	488/23210	0.037274064299863	0.162691078596491	0.125299441094529	Epas1/Gja1/Icam1/Sirt1/Dsc2/Hmox1	6
GO:1901615	BP	GO:1901615	organic hydroxy compound metabolic process	6/117	488/23210	0.037274064299863	0.162691078596491	0.125299441094529	Epas1/Soat2/Fgl1/Por/Plce1/Sirt1	6
GO:0006865	BP	GO:0006865	amino acid transport	3/117	146/23210	0.0377330054349426	0.164132134562575	0.126409296095146	Slc3a2/Slc38a2/Il1rn	3
GO:0010675	BP	GO:0010675	regulation of cellular carbohydrate metabolic process	3/117	146/23210	0.0377330054349426	0.164132134562575	0.126409296095146	Fgl1/Stat3/Sirt1	3
GO:0042698	BP	GO:0042698	ovulation cycle	2/117	61/23210	0.0380131519886881	0.164788306835316	0.12691465889528	Egr1/Sirt1	2
GO:0045600	BP	GO:0045600	positive regulation of fat cell differentiation	2/117	61/23210	0.0380131519886881	0.164788306835316	0.12691465889528	Cebpb/Zfp36	2
GO:0008643	BP	GO:0008643	carbohydrate transport	3/117	147/23210	0.0383818535171595	0.166104150450322	0.12792807936646	Mfsd2a/Fgf21/Slc23a2	3
GO:0043966	BP	GO:0043966	histone H3 acetylation	2/117	62/23210	0.0391534943964039	0.168584893946678	0.129838668295329	Per1/Sirt1	2
GO:0070206	BP	GO:0070206	protein trimerization	2/117	62/23210	0.0391534943964039	0.168584893946678	0.129838668295329	Steap4/Lcn2	2
GO:0070988	BP	GO:0070988	demethylation	2/117	62/23210	0.0391534943964039	0.168584893946678	0.129838668295329	Cyp3a13/Por	2
GO:0009611	BP	GO:0009611	response to wounding	6/117	496/23210	0.0398298934895157	0.17090384368915	0.131624648873765	Gja1/Grn/Jun/Zfp36/Thbd/Hmox1	6
GO:0009206	BP	GO:0009206	purine ribonucleoside triphosphate biosynthetic process	2/117	63/23210	0.0403067728115408	0.17090384368915	0.131624648873765	Flcn/Stat3	2
GO:0010830	BP	GO:0010830	regulation of myotube differentiation	2/117	63/23210	0.0403067728115408	0.17090384368915	0.131624648873765	Gdf15/Cxcl10	2
GO:0030330	BP	GO:0030330	DNA damage response, signal transduction by p53 class mediator	2/117	63/23210	0.0403067728115408	0.17090384368915	0.131624648873765	Sirt1/Bcl3	2
GO:0034121	BP	GO:0034121	regulation of toll-like receptor signaling pathway	2/117	63/23210	0.0403067728115408	0.17090384368915	0.131624648873765	Rsad2/Lbp	2
GO:0042093	BP	GO:0042093	T-helper cell differentiation	2/117	63/23210	0.0403067728115408	0.17090384368915	0.131624648873765	Stat3/Bcl3	2
GO:0043967	BP	GO:0043967	histone H4 acetylation	2/117	63/23210	0.0403067728115408	0.17090384368915	0.131624648873765	Per1/Sirt1	2
GO:2000756	BP	GO:2000756	regulation of peptidyl-lysine acetylation	2/117	63/23210	0.0403067728115408	0.17090384368915	0.131624648873765	Flcn/Sirt1	2
GO:0034614	BP	GO:0034614	cellular response to reactive oxygen species	3/117	150/23210	0.0403625397806467	0.17090384368915	0.131624648873765	Jun/Lcn2/Sirt1	3
GO:0071322	BP	GO:0071322	cellular response to carbohydrate stimulus	3/117	150/23210	0.0403625397806467	0.17090384368915	0.131624648873765	Icam1/Sirt1/Pim3	3
GO:0015718	BP	GO:0015718	monocarboxylic acid transport	3/117	151/23210	0.0410341093383217	0.173459278115061	0.133592762356585	Mfsd2a/Plin2/Pla2g12a	3
GO:0044270	BP	GO:0044270	cellular nitrogen compound catabolic process	5/117	374/23210	0.0411062927384033	0.173476722169189	0.133606197206556	Por/Naf1/Zfp36/Myd88/Hmox1	5
GO:0002294	BP	GO:0002294	CD4-positive, alpha-beta T cell differentiation involved in immune response	2/117	64/23210	0.0414728303044079	0.174158557571558	0.134131324924513	Stat3/Bcl3	2
GO:0002763	BP	GO:0002763	positive regulation of myeloid leukocyte differentiation	2/117	64/23210	0.0414728303044079	0.174158557571558	0.134131324924513	Klf10/Jun	2
GO:0009145	BP	GO:0009145	purine nucleoside triphosphate biosynthetic process	2/117	64/23210	0.0414728303044079	0.174158557571558	0.134131324924513	Flcn/Stat3	2
GO:0042737	BP	GO:0042737	drug catabolic process	3/117	152/23210	0.0417113285546911	0.17457322943688	0.134450691870819	Cyp2b10/Ctbs/Por	3
GO:0050709	BP	GO:0050709	negative regulation of protein secretion	3/117	152/23210	0.0417113285546911	0.17457322943688	0.134450691870819	Rsad2/Inhbb/Pim3	3
GO:0045926	BP	GO:0045926	negative regulation of growth	4/117	258/23210	0.0417770380370721	0.17457322943688	0.134450691870819	Gdf15/Flcn/Gja1/Sirt1	4
GO:0002293	BP	GO:0002293	alpha-beta T cell differentiation involved in immune response	2/117	65/23210	0.0426515111746094	0.177066289876351	0.136370766913503	Stat3/Bcl3	2
GO:0042440	BP	GO:0042440	pigment metabolic process	2/117	65/23210	0.0426515111746094	0.177066289876351	0.136370766913503	Alas1/Hmox1	2
GO:0090559	BP	GO:0090559	regulation of membrane permeability	2/117	65/23210	0.0426515111746094	0.177066289876351	0.136370766913503	Lbp/Stat3	2
GO:0150076	BP	GO:0150076	neuroinflammatory response	2/117	65/23210	0.0426515111746094	0.177066289876351	0.136370766913503	Grn/Jun	2
GO:0002699	BP	GO:0002699	positive regulation of immune effector process	4/117	261/23210	0.0432759180860976	0.17936636618124	0.13814221177676	Cxcl1/Rsad2/Lbp/Hmox1	4
GO:0051896	BP	GO:0051896	regulation of protein kinase B signaling	3/117	155/23210	0.043776753408904	0.180541102977765	0.139046956310434	Gdf15/Flcn/Sirt1	3
GO:0071383	BP	GO:0071383	cellular response to steroid hormone stimulus	3/117	155/23210	0.043776753408904	0.180541102977765	0.139046956310434	Per1/Sirt1/Zfp36	3
GO:0002287	BP	GO:0002287	alpha-beta T cell activation involved in immune response	2/117	66/23210	0.0438426609428153	0.180541102977765	0.139046956310434	Stat3/Bcl3	2
GO:0009201	BP	GO:0009201	ribonucleoside triphosphate biosynthetic process	2/117	66/23210	0.0438426609428153	0.180541102977765	0.139046956310434	Flcn/Stat3	2
GO:0050730	BP	GO:0050730	regulation of peptidyl-tyrosine phosphorylation	4/117	263/23210	0.0442918873049896	0.182096807645836	0.140245110057395	Tnfrsf1a/Icam1/Errfi1/Socs3	4
GO:0006694	BP	GO:0006694	steroid biosynthetic process	3/117	156/23210	0.0444764389841281	0.182561099791534	0.140602692949231	Por/Egr1/Sirt1	3
GO:0000768	BP	GO:0000768	syncytium formation by plasma membrane fusion	2/117	67/23210	0.045046126342582	0.183422645442878	0.141266227726443	Gdf15/Cxcl10	2
GO:0002886	BP	GO:0002886	regulation of myeloid leukocyte mediated immunity	2/117	67/23210	0.045046126342582	0.183422645442878	0.141266227726443	Cxcl1/Hmox1	2
GO:0048678	BP	GO:0048678	response to axon injury	2/117	67/23210	0.045046126342582	0.183422645442878	0.141266227726443	Grn/Jun	2
GO:0140253	BP	GO:0140253	cell-cell fusion	2/117	67/23210	0.045046126342582	0.183422645442878	0.141266227726443	Gdf15/Cxcl10	2
GO:2000378	BP	GO:2000378	negative regulation of reactive oxygen species metabolic process	2/117	67/23210	0.045046126342582	0.183422645442878	0.141266227726443	Stat3/Sirt1	2
GO:0010594	BP	GO:0010594	regulation of endothelial cell migration	3/117	157/23210	0.0451817065678927	0.18368129193231	0.141465428941694	Grn/Sirt1/Hmox1	3
GO:0042593	BP	GO:0042593	glucose homeostasis	4/117	265/23210	0.0453212241620899	0.183955096161094	0.14167630416074	Icam1/Stat3/Sirt1/Pim3	4
GO:0033500	BP	GO:0033500	carbohydrate homeostasis	4/117	266/23210	0.0458409034641149	0.185038592845403	0.142510778491742	Icam1/Stat3/Sirt1/Pim3	4
GO:0050777	BP	GO:0050777	negative regulation of immune response	3/117	158/23210	0.0458925417393905	0.185038592845403	0.142510778491742	Nlrc5/Grn/Hmox1	3
GO:0045669	BP	GO:0045669	positive regulation of osteoblast differentiation	2/117	68/23210	0.0462617553122229	0.185038592845403	0.142510778491742	Cebpb/Cebpd	2
GO:2001244	BP	GO:2001244	positive regulation of intrinsic apoptotic signaling pathway	2/117	68/23210	0.0462617553122229	0.185038592845403	0.142510778491742	Flcn/Sirt1	2
GO:0001678	BP	GO:0001678	cellular glucose homeostasis	3/117	159/23210	0.0466089297917879	0.185038592845403	0.142510778491742	Icam1/Sirt1/Pim3	3
GO:0046887	BP	GO:0046887	positive regulation of hormone secretion	3/117	159/23210	0.0466089297917879	0.185038592845403	0.142510778491742	Gja1/Inhbb/Sirt1	3
GO:0030336	BP	GO:0030336	negative regulation of cell migration	4/117	268/23210	0.0468902787253061	0.185038592845403	0.142510778491742	Flcn/Stat3/Trp53inp1/Il1rn	4
GO:0030217	BP	GO:0030217	T cell differentiation	4/117	269/23210	0.0474199722718093	0.185038592845403	0.142510778491742	Rsad2/Stat3/Egr1/Bcl3	4
GO:0006949	BP	GO:0006949	syncytium formation	2/117	69/23210	0.0474893969867301	0.185038592845403	0.142510778491742	Gdf15/Cxcl10	2
GO:0048146	BP	GO:0048146	positive regulation of fibroblast proliferation	2/117	69/23210	0.0474893969867301	0.185038592845403	0.142510778491742	Jun/Fosl2	2
GO:0051147	BP	GO:0051147	regulation of muscle cell differentiation	3/117	161/23210	0.0480583043092486	0.185038592845403	0.142510778491742	Gdf15/Sirt1/Cxcl10	3
GO:0003333	BP	GO:0003333	amino acid transmembrane transport	2/117	70/23210	0.0487289016897443	0.185038592845403	0.142510778491742	Slc3a2/Slc38a2	2
GO:0019915	BP	GO:0019915	lipid storage	2/117	70/23210	0.0487289016897443	0.185038592845403	0.142510778491742	Plin2/Sirt1	2
GO:1901796	BP	GO:1901796	regulation of signal transduction by p53 class mediator	2/117	70/23210	0.0487289016897443	0.185038592845403	0.142510778491742	Sirt1/Rrs1	2
GO:1990868	BP	GO:1990868	response to chemokine	2/117	70/23210	0.0487289016897443	0.185038592845403	0.142510778491742	Cxcl1/Cxcl10	2
GO:1990869	BP	GO:1990869	cellular response to chemokine	2/117	70/23210	0.0487289016897443	0.185038592845403	0.142510778491742	Cxcl1/Cxcl10	2
GO:0007033	BP	GO:0007033	vacuole organization	3/117	162/23210	0.0487912599715087	0.185038592845403	0.142510778491742	Atg14/Grn/Trp53inp1	3
GO:0010952	BP	GO:0010952	positive regulation of peptidase activity	3/117	162/23210	0.0487912599715087	0.185038592845403	0.142510778491742	Stat3/Grn/Sirt1	3
GO:0071356	BP	GO:0071356	cellular response to tumor necrosis factor	3/117	162/23210	0.0487912599715087	0.185038592845403	0.142510778491742	Tnfrsf1a/Sirt1/Zfp36	3
GO:0034504	BP	GO:0034504	protein localization to nucleus	4/117	272/23210	0.0490290594870999	0.185038592845403	0.142510778491742	Flcn/Stat3/Sirt1/Rrs1	4
GO:0000012	BP	GO:0000012	single strand break repair	1/117	10/23210	0.0492903901694896	0.185038592845403	0.142510778491742	Sirt1	1
GO:0000183	BP	GO:0000183	rDNA heterochromatin assembly	1/117	10/23210	0.0492903901694896	0.185038592845403	0.142510778491742	Sirt1	1
GO:0000478	BP	GO:0000478	endonucleolytic cleavage involved in rRNA processing	1/117	10/23210	0.0492903901694896	0.185038592845403	0.142510778491742	Rrs1	1
GO:0000479	BP	GO:0000479	endonucleolytic cleavage of tricistronic rRNA transcript (SSU-rRNA, 5.8S rRNA, LSU-rRNA)	1/117	10/23210	0.0492903901694896	0.185038592845403	0.142510778491742	Rrs1	1
GO:0002315	BP	GO:0002315	marginal zone B cell differentiation	1/117	10/23210	0.0492903901694896	0.185038592845403	0.142510778491742	Bcl3	1
GO:0007603	BP	GO:0007603	phototransduction, visible light	1/117	10/23210	0.0492903901694896	0.185038592845403	0.142510778491742	Gnat1	1
GO:0010612	BP	GO:0010612	regulation of cardiac muscle adaptation	1/117	10/23210	0.0492903901694896	0.185038592845403	0.142510778491742	Errfi1	1
GO:0016264	BP	GO:0016264	gap junction assembly	1/117	10/23210	0.0492903901694896	0.185038592845403	0.142510778491742	Gjb2	1
GO:0022027	BP	GO:0022027	interkinetic nuclear migration	1/117	10/23210	0.0492903901694896	0.185038592845403	0.142510778491742	Tacc2	1
GO:0034145	BP	GO:0034145	positive regulation of toll-like receptor 4 signaling pathway	1/117	10/23210	0.0492903901694896	0.185038592845403	0.142510778491742	Lbp	1
GO:0042421	BP	GO:0042421	norepinephrine biosynthetic process	1/117	10/23210	0.0492903901694896	0.185038592845403	0.142510778491742	Epas1	1
GO:0043301	BP	GO:0043301	negative regulation of leukocyte degranulation	1/117	10/23210	0.0492903901694896	0.185038592845403	0.142510778491742	Hmox1	1
GO:0044154	BP	GO:0044154	histone H3-K14 acetylation	1/117	10/23210	0.0492903901694896	0.185038592845403	0.142510778491742	Sirt1	1
GO:0045348	BP	GO:0045348	positive regulation of MHC class II biosynthetic process	1/117	10/23210	0.0492903901694896	0.185038592845403	0.142510778491742	Sirt1	1
GO:0046884	BP	GO:0046884	follicle-stimulating hormone secretion	1/117	10/23210	0.0492903901694896	0.185038592845403	0.142510778491742	Inhbb	1
GO:0051601	BP	GO:0051601	exocyst localization	1/117	10/23210	0.0492903901694896	0.185038592845403	0.142510778491742	Ralgapa2	1
GO:0061684	BP	GO:0061684	chaperone-mediated autophagy	1/117	10/23210	0.0492903901694896	0.185038592845403	0.142510778491742	Plk3	1
GO:0070391	BP	GO:0070391	response to lipoteichoic acid	1/117	10/23210	0.0492903901694896	0.185038592845403	0.142510778491742	Lbp	1
GO:0070857	BP	GO:0070857	regulation of bile acid biosynthetic process	1/117	10/23210	0.0492903901694896	0.185038592845403	0.142510778491742	Sirt1	1
GO:0071223	BP	GO:0071223	cellular response to lipoteichoic acid	1/117	10/23210	0.0492903901694896	0.185038592845403	0.142510778491742	Lbp	1
GO:0071257	BP	GO:0071257	cellular response to electrical stimulus	1/117	10/23210	0.0492903901694896	0.185038592845403	0.142510778491742	Gnat1	1
GO:0071888	BP	GO:0071888	macrophage apoptotic process	1/117	10/23210	0.0492903901694896	0.185038592845403	0.142510778491742	Sirt1	1
GO:0072203	BP	GO:0072203	cell proliferation involved in metanephros development	1/117	10/23210	0.0492903901694896	0.185038592845403	0.142510778491742	Egr1	1
GO:0140052	BP	GO:0140052	cellular response to oxidised low-density lipoprotein particle stimulus	1/117	10/23210	0.0492903901694896	0.185038592845403	0.142510778491742	Myd88	1
GO:1901724	BP	GO:1901724	positive regulation of cell proliferation involved in kidney development	1/117	10/23210	0.0492903901694896	0.185038592845403	0.142510778491742	Egr1	1
GO:1902563	BP	GO:1902563	regulation of neutrophil activation	1/117	10/23210	0.0492903901694896	0.185038592845403	0.142510778491742	Grn	1
GO:1902947	BP	GO:1902947	regulation of tau-protein kinase activity	1/117	10/23210	0.0492903901694896	0.185038592845403	0.142510778491742	Egr1	1
GO:1905245	BP	GO:1905245	regulation of aspartic-type peptidase activity	1/117	10/23210	0.0492903901694896	0.185038592845403	0.142510778491742	Grn	1
GO:2000109	BP	GO:2000109	regulation of macrophage apoptotic process	1/117	10/23210	0.0492903901694896	0.185038592845403	0.142510778491742	Sirt1	1
GO:2000551	BP	GO:2000551	regulation of T-helper 2 cell cytokine production	1/117	10/23210	0.0492903901694896	0.185038592845403	0.142510778491742	Rsad2	1
GO:2000774	BP	GO:2000774	positive regulation of cellular senescence	1/117	10/23210	0.0492903901694896	0.185038592845403	0.142510778491742	Sirt1	1
GO:0006575	BP	GO:0006575	cellular modified amino acid metabolic process	3/117	163/23210	0.0495297069180009	0.185663563138212	0.142992110529523	Mthfd2/Chac1/Slc22a5	3
GO:0030098	BP	GO:0030098	lymphocyte differentiation	5/117	395/23210	0.0498685596420152	0.186256327835224	0.143448638852261	Rsad2/Fnip1/Stat3/Egr1/Bcl3	5
GO:0002292	BP	GO:0002292	T cell differentiation involved in immune response	2/117	71/23210	0.0499801209255761	0.186256327835224	0.143448638852261	Stat3/Bcl3	2
GO:0042509	BP	GO:0042509	regulation of tyrosine phosphorylation of STAT protein	2/117	71/23210	0.0499801209255761	0.186256327835224	0.143448638852261	Tnfrsf1a/Socs3	2
GO:0061045	BP	GO:0061045	negative regulation of wound healing	2/117	71/23210	0.0499801209255761	0.186256327835224	0.143448638852261	Gja1/Thbd	2
GO:0001654	BP	GO:0001654	eye development	5/117	397/23210	0.0507563062174284	0.188872736566752	0.145463712786022	Gja1/Stat3/Jun/Inhbb/Gnat1	5
GO:0046425	BP	GO:0046425	regulation of receptor signaling pathway via JAK-STAT	3/117	165/23210	0.0510230101278632	0.189576445412742	0.146005686727412	Tnfrsf1a/Bcl3/Socs3	3
GO:0016575	BP	GO:0016575	histone deacetylation	2/117	72/23210	0.0512429073712747	0.189576445412742	0.146005686727412	Per1/Sirt1	2
GO:0097755	BP	GO:0097755	positive regulation of blood vessel diameter	2/117	72/23210	0.0512429073712747	0.189576445412742	0.146005686727412	Gja1/Sirt1	2
GO:1900542	BP	GO:1900542	regulation of purine nucleotide metabolic process	2/117	72/23210	0.0512429073712747	0.189576445412742	0.146005686727412	Flcn/Stat3	2
GO:0150063	BP	GO:0150063	visual system development	5/117	400/23210	0.0521053458796431	0.190155108468707	0.146451354419334	Gja1/Stat3/Jun/Inhbb/Gnat1	5
GO:0006140	BP	GO:0006140	regulation of nucleotide metabolic process	2/117	73/23210	0.0525171148687459	0.190155108468707	0.146451354419334	Flcn/Stat3	2
GO:0051155	BP	GO:0051155	positive regulation of striated muscle cell differentiation	2/117	73/23210	0.0525171148687459	0.190155108468707	0.146451354419334	Gdf15/Sirt1	2
GO:0060191	BP	GO:0060191	regulation of lipase activity	2/117	73/23210	0.0525171148687459	0.190155108468707	0.146451354419334	Angptl4/Por	2
GO:0045216	BP	GO:0045216	cell-cell junction organization	3/117	167/23210	0.0525380823009821	0.190155108468707	0.146451354419334	Flcn/Gjb2/Gja1	3
GO:0071897	BP	GO:0071897	DNA biosynthetic process	3/117	167/23210	0.0525380823009821	0.190155108468707	0.146451354419334	Gja1/Naf1/Sirt1	3
GO:0044262	BP	GO:0044262	cellular carbohydrate metabolic process	4/117	279/23210	0.0529000675208845	0.190155108468707	0.146451354419334	Fgl1/Stat3/Stbd1/Sirt1	4
GO:0030509	BP	GO:0030509	BMP signaling pathway	3/117	168/23210	0.0533037395116965	0.190155108468707	0.146451354419334	Gdf15/Egr1/Id1	3
GO:0048880	BP	GO:0048880	sensory system development	5/117	403/23210	0.05347530008679	0.190155108468707	0.146451354419334	Gja1/Stat3/Jun/Inhbb/Gnat1	5
GO:0010507	BP	GO:0010507	negative regulation of autophagy	2/117	74/23210	0.0538025984169198	0.190155108468707	0.146451354419334	Stat3/Hmox1	2
GO:0032651	BP	GO:0032651	regulation of interleukin-1 beta production	2/117	74/23210	0.0538025984169198	0.190155108468707	0.146451354419334	Errfi1/Egr1	2
GO:0097327	BP	GO:0097327	response to antineoplastic agent	2/117	74/23210	0.0538025984169198	0.190155108468707	0.146451354419334	Egr1/Hmox1	2
GO:1901983	BP	GO:1901983	regulation of protein acetylation	2/117	74/23210	0.0538025984169198	0.190155108468707	0.146451354419334	Flcn/Sirt1	2
GO:0010631	BP	GO:0010631	epithelial cell migration	4/117	281/23210	0.0540359398713513	0.190155108468707	0.146451354419334	Grn/Jun/Sirt1/Hmox1	4
GO:2000146	BP	GO:2000146	negative regulation of cell motility	4/117	281/23210	0.0540359398713513	0.190155108468707	0.146451354419334	Flcn/Stat3/Trp53inp1/Il1rn	4
GO:0030953	BP	GO:0030953	astral microtubule organization	1/117	11/23210	0.0540849170811348	0.190155108468707	0.146451354419334	Tacc2	1
GO:0031392	BP	GO:0031392	regulation of prostaglandin biosynthetic process	1/117	11/23210	0.0540849170811348	0.190155108468707	0.146451354419334	Sirt1	1
GO:0032490	BP	GO:0032490	detection of molecule of bacterial origin	1/117	11/23210	0.0540849170811348	0.190155108468707	0.146451354419334	Lbp	1
GO:0034115	BP	GO:0034115	negative regulation of heterotypic cell-cell adhesion	1/117	11/23210	0.0540849170811348	0.190155108468707	0.146451354419334	Il1rn	1
GO:0035999	BP	GO:0035999	tetrahydrofolate interconversion	1/117	11/23210	0.0540849170811348	0.190155108468707	0.146451354419334	Mthfd2	1
GO:0043589	BP	GO:0043589	skin morphogenesis	1/117	11/23210	0.0540849170811348	0.190155108468707	0.146451354419334	Errfi1	1
GO:0045602	BP	GO:0045602	negative regulation of endothelial cell differentiation	1/117	11/23210	0.0540849170811348	0.190155108468707	0.146451354419334	Id1	1
GO:0048102	BP	GO:0048102	autophagic cell death	1/117	11/23210	0.0540849170811348	0.190155108468707	0.146451354419334	Trp53inp1	1
GO:0051574	BP	GO:0051574	positive regulation of histone H3-K9 methylation	1/117	11/23210	0.0540849170811348	0.190155108468707	0.146451354419334	Sirt1	1
GO:0070278	BP	GO:0070278	extracellular matrix constituent secretion	1/117	11/23210	0.0540849170811348	0.190155108468707	0.146451354419334	Tnfrsf1a	1
GO:0070587	BP	GO:0070587	regulation of cell-cell adhesion involved in gastrulation	1/117	11/23210	0.0540849170811348	0.190155108468707	0.146451354419334	Il1rn	1
GO:0070943	BP	GO:0070943	neutrophil-mediated killing of symbiont cell	1/117	11/23210	0.0540849170811348	0.190155108468707	0.146451354419334	Cxcl1	1
GO:0150079	BP	GO:0150079	negative regulation of neuroinflammatory response	1/117	11/23210	0.0540849170811348	0.190155108468707	0.146451354419334	Grn	1
GO:1901072	BP	GO:1901072	glucosamine-containing compound catabolic process	1/117	11/23210	0.0540849170811348	0.190155108468707	0.146451354419334	Ctbs	1
GO:1901678	BP	GO:1901678	iron coordination entity transport	1/117	11/23210	0.0540849170811348	0.190155108468707	0.146451354419334	Lcn2	1
GO:1902166	BP	GO:1902166	negative regulation of intrinsic apoptotic signaling pathway in response to DNA damage by p53 class mediator	1/117	11/23210	0.0540849170811348	0.190155108468707	0.146451354419334	Sirt1	1
GO:1903332	BP	GO:1903332	regulation of protein folding	1/117	11/23210	0.0540849170811348	0.190155108468707	0.146451354419334	Grn	1
GO:1903365	BP	GO:1903365	regulation of fear response	1/117	11/23210	0.0540849170811348	0.190155108468707	0.146451354419334	Gja1	1
GO:1990440	BP	GO:1990440	positive regulation of transcription from RNA polymerase II promoter in response to endoplasmic reticulum stress	1/117	11/23210	0.0540849170811348	0.190155108468707	0.146451354419334	Cebpb	1
GO:2000322	BP	GO:2000322	regulation of glucocorticoid receptor signaling pathway	1/117	11/23210	0.0540849170811348	0.190155108468707	0.146451354419334	Per1	1
GO:2000822	BP	GO:2000822	regulation of behavioral fear response	1/117	11/23210	0.0540849170811348	0.190155108468707	0.146451354419334	Gja1	1
GO:0046890	BP	GO:0046890	regulation of lipid biosynthetic process	3/117	170/23210	0.0548512095733889	0.191905444169127	0.147799406733465	Por/Egr1/Sirt1	3
GO:1904892	BP	GO:1904892	regulation of receptor signaling pathway via STAT	3/117	170/23210	0.0548512095733889	0.191905444169127	0.147799406733465	Tnfrsf1a/Bcl3/Socs3	3
GO:0007260	BP	GO:0007260	tyrosine phosphorylation of STAT protein	2/117	75/23210	0.0550992141639652	0.191905444169127	0.147799406733465	Tnfrsf1a/Socs3	2
GO:0008625	BP	GO:0008625	extrinsic apoptotic signaling pathway via death domain receptors	2/117	75/23210	0.0550992141639652	0.191905444169127	0.147799406733465	Icam1/Hmox1	2
GO:0042446	BP	GO:0042446	hormone biosynthetic process	2/117	75/23210	0.0550992141639652	0.191905444169127	0.147799406733465	Por/Egr1	2
GO:0046626	BP	GO:0046626	regulation of insulin receptor signaling pathway	2/117	75/23210	0.0550992141639652	0.191905444169127	0.147799406733465	Sirt1/Socs3	2
GO:0016032	BP	GO:0016032	viral process	4/117	283/23210	0.0551850492647981	0.191905444169127	0.147799406733465	Rsad2/Icam1/Jun/Zfp36	4
GO:0090132	BP	GO:0090132	epithelium migration	4/117	283/23210	0.0551850492647981	0.191905444169127	0.147799406733465	Grn/Jun/Sirt1/Hmox1	4
GO:0061448	BP	GO:0061448	connective tissue development	4/117	285/23210	0.0563473716629158	0.193731982131045	0.149206147580847	Fgl1/Por/Egr1/Sirt1	4
GO:0090130	BP	GO:0090130	tissue migration	4/117	285/23210	0.0563473716629158	0.193731982131045	0.149206147580847	Grn/Jun/Sirt1/Hmox1	4
GO:0009142	BP	GO:0009142	nucleoside triphosphate biosynthetic process	2/117	76/23210	0.056406819399553	0.193731982131045	0.149206147580847	Flcn/Stat3	2
GO:0019229	BP	GO:0019229	regulation of vasoconstriction	2/117	76/23210	0.056406819399553	0.193731982131045	0.149206147580847	Gja1/Icam1	2
GO:0002831	BP	GO:0002831	regulation of response to biotic stimulus	4/117	286/23210	0.0569334797275921	0.193731982131045	0.149206147580847	Cxcl1/Nlrc5/Lbp/Grn	4
GO:0035296	BP	GO:0035296	regulation of tube diameter	3/117	173/23210	0.057212536874754	0.193731982131045	0.149206147580847	Gja1/Icam1/Sirt1	3
GO:0097746	BP	GO:0097746	regulation of blood vessel diameter	3/117	173/23210	0.057212536874754	0.193731982131045	0.149206147580847	Gja1/Icam1/Sirt1	3
GO:0009205	BP	GO:0009205	purine ribonucleoside triphosphate metabolic process	2/117	77/23210	0.0577252725471669	0.193731982131045	0.149206147580847	Flcn/Stat3	2
GO:0015918	BP	GO:0015918	sterol transport	2/117	77/23210	0.0577252725471669	0.193731982131045	0.149206147580847	Soat2/Sirt1	2
GO:0030301	BP	GO:0030301	cholesterol transport	2/117	77/23210	0.0577252725471669	0.193731982131045	0.149206147580847	Soat2/Sirt1	2
GO:0032088	BP	GO:0032088	negative regulation of NF-kappaB transcription factor activity	2/117	77/23210	0.0577252725471669	0.193731982131045	0.149206147580847	Nlrc5/Sirt1	2
GO:0033143	BP	GO:0033143	regulation of intracellular steroid hormone receptor signaling pathway	2/117	77/23210	0.0577252725471669	0.193731982131045	0.149206147580847	Per1/Sirt1	2
GO:0055021	BP	GO:0055021	regulation of cardiac muscle tissue growth	2/117	77/23210	0.0577252725471669	0.193731982131045	0.149206147580847	Gja1/Sirt1	2
GO:0071277	BP	GO:0071277	cellular response to calcium ion	2/117	77/23210	0.0577252725471669	0.193731982131045	0.149206147580847	Junb/Jun	2
GO:0072332	BP	GO:0072332	intrinsic apoptotic signaling pathway by p53 class mediator	2/117	77/23210	0.0577252725471669	0.193731982131045	0.149206147580847	Sirt1/Bcl3	2
GO:0035150	BP	GO:0035150	regulation of tube size	3/117	174/23210	0.058010272461866	0.193731982131045	0.149206147580847	Gja1/Icam1/Sirt1	3
GO:0007548	BP	GO:0007548	sex differentiation	4/117	288/23210	0.0581155725788493	0.193731982131045	0.149206147580847	Gja1/Icam1/Cebpb/Sirt1	4
GO:0007265	BP	GO:0007265	Ras protein signal transduction	5/117	414/23210	0.0586774754564464	0.193731982131045	0.149206147580847	Rab30/Flcn/Jun/Plce1/Ralgapa2	5
GO:0000083	BP	GO:0000083	regulation of transcription involved in G1/S transition of mitotic cell cycle	1/117	12/23210	0.0588554703248746	0.193731982131045	0.149206147580847	Klf11	1
GO:0000491	BP	GO:0000491	small nucleolar ribonucleoprotein complex assembly	1/117	12/23210	0.0588554703248746	0.193731982131045	0.149206147580847	Naf1	1
GO:0006098	BP	GO:0006098	pentose-phosphate shunt	1/117	12/23210	0.0588554703248746	0.193731982131045	0.149206147580847	H6pd	1
GO:0009437	BP	GO:0009437	carnitine metabolic process	1/117	12/23210	0.0588554703248746	0.193731982131045	0.149206147580847	Slc22a5	1
GO:0014745	BP	GO:0014745	negative regulation of muscle adaptation	1/117	12/23210	0.0588554703248746	0.193731982131045	0.149206147580847	Errfi1	1
GO:0014842	BP	GO:0014842	regulation of skeletal muscle satellite cell proliferation	1/117	12/23210	0.0588554703248746	0.193731982131045	0.149206147580847	Stat3	1
GO:0033004	BP	GO:0033004	negative regulation of mast cell activation	1/117	12/23210	0.0588554703248746	0.193731982131045	0.149206147580847	Hmox1	1
GO:0033240	BP	GO:0033240	positive regulation of cellular amine metabolic process	1/117	12/23210	0.0588554703248746	0.193731982131045	0.149206147580847	Epas1	1
GO:0042268	BP	GO:0042268	regulation of cytolysis	1/117	12/23210	0.0588554703248746	0.193731982131045	0.149206147580847	Lbp	1
GO:0043922	BP	GO:0043922	negative regulation by host of viral transcription	1/117	12/23210	0.0588554703248746	0.193731982131045	0.149206147580847	Jun	1
GO:0045717	BP	GO:0045717	negative regulation of fatty acid biosynthetic process	1/117	12/23210	0.0588554703248746	0.193731982131045	0.149206147580847	Sirt1	1
GO:0060179	BP	GO:0060179	male mating behavior	1/117	12/23210	0.0588554703248746	0.193731982131045	0.149206147580847	Grn	1
GO:0060213	BP	GO:0060213	positive regulation of nuclear-transcribed mRNA poly(A) tail shortening	1/117	12/23210	0.0588554703248746	0.193731982131045	0.149206147580847	Zfp36	1
GO:0070586	BP	GO:0070586	cell-cell adhesion involved in gastrulation	1/117	12/23210	0.0588554703248746	0.193731982131045	0.149206147580847	Il1rn	1
GO:0071281	BP	GO:0071281	cellular response to iron ion	1/117	12/23210	0.0588554703248746	0.193731982131045	0.149206147580847	Hmox1	1
GO:0072124	BP	GO:0072124	regulation of glomerular mesangial cell proliferation	1/117	12/23210	0.0588554703248746	0.193731982131045	0.149206147580847	Egr1	1
GO:0072540	BP	GO:0072540	T-helper 17 cell lineage commitment	1/117	12/23210	0.0588554703248746	0.193731982131045	0.149206147580847	Stat3	1
GO:0072683	BP	GO:0072683	T cell extravasation	1/117	12/23210	0.0588554703248746	0.193731982131045	0.149206147580847	Icam1	1
GO:0090343	BP	GO:0090343	positive regulation of cell aging	1/117	12/23210	0.0588554703248746	0.193731982131045	0.149206147580847	Sirt1	1
GO:0097201	BP	GO:0097201	negative regulation of transcription from RNA polymerase II promoter in response to stress	1/117	12/23210	0.0588554703248746	0.193731982131045	0.149206147580847	Jun	1
GO:1900112	BP	GO:1900112	regulation of histone H3-K9 trimethylation	1/117	12/23210	0.0588554703248746	0.193731982131045	0.149206147580847	Sirt1	1
GO:1900426	BP	GO:1900426	positive regulation of defense response to bacterium	1/117	12/23210	0.0588554703248746	0.193731982131045	0.149206147580847	Grn	1
GO:1904251	BP	GO:1904251	regulation of bile acid metabolic process	1/117	12/23210	0.0588554703248746	0.193731982131045	0.149206147580847	Sirt1	1
GO:0034644	BP	GO:0034644	cellular response to UV	2/117	78/23210	0.0590544331564622	0.193731982131045	0.149206147580847	Trp53inp1/Sirt1	2
GO:0045471	BP	GO:0045471	response to ethanol	2/117	78/23210	0.0590544331564622	0.193731982131045	0.149206147580847	Trp53inp1/Sirt1	2
GO:1901862	BP	GO:1901862	negative regulation of muscle tissue development	2/117	78/23210	0.0590544331564622	0.193731982131045	0.149206147580847	Flcn/Gja1	2
GO:0032465	BP	GO:0032465	regulation of cytokinesis	2/117	79/23210	0.0603941618956707	0.193925751355756	0.149355382411466	Flcn/Plk3	2
GO:0051702	BP	GO:0051702	interaction with symbiont	2/117	79/23210	0.0603941618956707	0.193925751355756	0.149355382411466	Cxcl1/Jun	2
GO:0043588	BP	GO:0043588	skin development	4/117	293/23210	0.0611282472049899	0.193925751355756	0.149355382411466	Errfi1/Ctsl/Zfp36/Fosl2	4
GO:0006109	BP	GO:0006109	regulation of carbohydrate metabolic process	3/117	178/23210	0.0612538474826816	0.193925751355756	0.149355382411466	Fgl1/Stat3/Sirt1	3
GO:1902105	BP	GO:1902105	regulation of leukocyte differentiation	4/117	294/23210	0.0617405980082507	0.193925751355756	0.149355382411466	Tob2/Klf10/Cebpb/Jun	4
GO:0043154	BP	GO:0043154	negative regulation of cysteine-type endopeptidase activity involved in apoptotic process	2/117	80/23210	0.0617443205440536	0.193925751355756	0.149355382411466	Fnip1/Por	2
GO:0045682	BP	GO:0045682	regulation of epidermis development	2/117	80/23210	0.0617443205440536	0.193925751355756	0.149355382411466	Errfi1/Zfp36	2
GO:0046209	BP	GO:0046209	nitric oxide metabolic process	2/117	80/23210	0.0617443205440536	0.193925751355756	0.149355382411466	Icam1/Por	2
GO:0034612	BP	GO:0034612	response to tumor necrosis factor	3/117	179/23210	0.0620778033278653	0.193925751355756	0.149355382411466	Tnfrsf1a/Sirt1/Zfp36	3
GO:0071772	BP	GO:0071772	response to BMP	3/117	179/23210	0.0620778033278653	0.193925751355756	0.149355382411466	Gdf15/Egr1/Id1	3
GO:0071773	BP	GO:0071773	cellular response to BMP stimulus	3/117	179/23210	0.0620778033278653	0.193925751355756	0.149355382411466	Gdf15/Egr1/Id1	3
GO:1901861	BP	GO:1901861	regulation of muscle tissue development	3/117	179/23210	0.0620778033278653	0.193925751355756	0.149355382411466	Flcn/Gja1/Sirt1	3
GO:1903034	BP	GO:1903034	regulation of response to wounding	3/117	179/23210	0.0620778033278653	0.193925751355756	0.149355382411466	Gja1/Grn/Thbd	3
GO:0010959	BP	GO:0010959	regulation of metal ion transport	5/117	421/23210	0.0621343349951745	0.193925751355756	0.149355382411466	Cxcl1/Gja1/Icam1/Per1/Cxcl10	5
GO:0002697	BP	GO:0002697	regulation of immune effector process	5/117	422/23210	0.0626374538232308	0.193925751355756	0.149355382411466	Cxcl1/Rsad2/Lbp/Grn/Hmox1	5
GO:0046883	BP	GO:0046883	regulation of hormone secretion	4/117	296/23210	0.0629750819276528	0.193925751355756	0.149355382411466	Gja1/Inhbb/Sirt1/Pim3	4
GO:0009199	BP	GO:0009199	ribonucleoside triphosphate metabolic process	2/117	81/23210	0.0631047719844006	0.193925751355756	0.149355382411466	Flcn/Stat3	2
GO:0046530	BP	GO:0046530	photoreceptor cell differentiation	2/117	81/23210	0.0631047719844006	0.193925751355756	0.149355382411466	Stat3/Gnat1	2
GO:0061178	BP	GO:0061178	regulation of insulin secretion involved in cellular response to glucose stimulus	2/117	81/23210	0.0631047719844006	0.193925751355756	0.149355382411466	Sirt1/Pim3	2
GO:1903312	BP	GO:1903312	negative regulation of mRNA metabolic process	2/117	81/23210	0.0631047719844006	0.193925751355756	0.149355382411466	Zfp36/Myd88	2
GO:0000054	BP	GO:0000054	ribosomal subunit export from nucleus	1/117	13/23210	0.0636021687459444	0.193925751355756	0.149355382411466	Rrs1	1
GO:0001542	BP	GO:0001542	ovulation from ovarian follicle	1/117	13/23210	0.0636021687459444	0.193925751355756	0.149355382411466	Sirt1	1
GO:0001660	BP	GO:0001660	fever generation	1/117	13/23210	0.0636021687459444	0.193925751355756	0.149355382411466	Il1rn	1
GO:0003093	BP	GO:0003093	regulation of glomerular filtration	1/117	13/23210	0.0636021687459444	0.193925751355756	0.149355382411466	Gja1	1
GO:0006740	BP	GO:0006740	NADPH regeneration	1/117	13/23210	0.0636021687459444	0.193925751355756	0.149355382411466	H6pd	1
GO:0006862	BP	GO:0006862	nucleotide transport	1/117	13/23210	0.0636021687459444	0.193925751355756	0.149355382411466	Gja1	1
GO:0008298	BP	GO:0008298	intracellular mRNA localization	1/117	13/23210	0.0636021687459444	0.193925751355756	0.149355382411466	Zfp36	1
GO:0014841	BP	GO:0014841	skeletal muscle satellite cell proliferation	1/117	13/23210	0.0636021687459444	0.193925751355756	0.149355382411466	Stat3	1
GO:0032042	BP	GO:0032042	mitochondrial DNA metabolic process	1/117	13/23210	0.0636021687459444	0.193925751355756	0.149355382411466	Flcn	1
GO:0032276	BP	GO:0032276	regulation of gonadotropin secretion	1/117	13/23210	0.0636021687459444	0.193925751355756	0.149355382411466	Inhbb	1
GO:0032494	BP	GO:0032494	response to peptidoglycan	1/117	13/23210	0.0636021687459444	0.193925751355756	0.149355382411466	Myd88	1
GO:0033750	BP	GO:0033750	ribosome localization	1/117	13/23210	0.0636021687459444	0.193925751355756	0.149355382411466	Rrs1	1
GO:0035751	BP	GO:0035751	regulation of lysosomal lumen pH	1/117	13/23210	0.0636021687459444	0.193925751355756	0.149355382411466	Grn	1
GO:0044090	BP	GO:0044090	positive regulation of vacuole organization	1/117	13/23210	0.0636021687459444	0.193925751355756	0.149355382411466	Grn	1
GO:0045722	BP	GO:0045722	positive regulation of gluconeogenesis	1/117	13/23210	0.0636021687459444	0.193925751355756	0.149355382411466	Sirt1	1
GO:0045820	BP	GO:0045820	negative regulation of glycolytic process	1/117	13/23210	0.0636021687459444	0.193925751355756	0.149355382411466	Stat3	1
GO:0051573	BP	GO:0051573	negative regulation of histone H3-K9 methylation	1/117	13/23210	0.0636021687459444	0.193925751355756	0.149355382411466	Sirt1	1
GO:0060339	BP	GO:0060339	negative regulation of type I interferon-mediated signaling pathway	1/117	13/23210	0.0636021687459444	0.193925751355756	0.149355382411466	Nlrc5	1
GO:0060340	BP	GO:0060340	positive regulation of type I interferon-mediated signaling pathway	1/117	13/23210	0.0636021687459444	0.193925751355756	0.149355382411466	Nlrc5	1
GO:0060391	BP	GO:0060391	positive regulation of SMAD protein signal transduction	1/117	13/23210	0.0636021687459444	0.193925751355756	0.149355382411466	Rbpms	1
GO:0060670	BP	GO:0060670	branching involved in labyrinthine layer morphogenesis	1/117	13/23210	0.0636021687459444	0.193925751355756	0.149355382411466	Socs3	1
GO:0061418	BP	GO:0061418	regulation of transcription from RNA polymerase II promoter in response to hypoxia	1/117	13/23210	0.0636021687459444	0.193925751355756	0.149355382411466	Egr1	1
GO:0070914	BP	GO:0070914	UV-damage excision repair	1/117	13/23210	0.0636021687459444	0.193925751355756	0.149355382411466	Sirt1	1
GO:0070942	BP	GO:0070942	neutrophil mediated cytotoxicity	1/117	13/23210	0.0636021687459444	0.193925751355756	0.149355382411466	Cxcl1	1
GO:0071397	BP	GO:0071397	cellular response to cholesterol	1/117	13/23210	0.0636021687459444	0.193925751355756	0.149355382411466	Inhbb	1
GO:0072110	BP	GO:0072110	glomerular mesangial cell proliferation	1/117	13/23210	0.0636021687459444	0.193925751355756	0.149355382411466	Egr1	1
GO:0072216	BP	GO:0072216	positive regulation of metanephros development	1/117	13/23210	0.0636021687459444	0.193925751355756	0.149355382411466	Egr1	1
GO:0090193	BP	GO:0090193	positive regulation of glomerulus development	1/117	13/23210	0.0636021687459444	0.193925751355756	0.149355382411466	Egr1	1
GO:0090239	BP	GO:0090239	regulation of histone H4 acetylation	1/117	13/23210	0.0636021687459444	0.193925751355756	0.149355382411466	Sirt1	1
GO:0097011	BP	GO:0097011	cellular response to granulocyte macrophage colony-stimulating factor stimulus	1/117	13/23210	0.0636021687459444	0.193925751355756	0.149355382411466	Zfp36	1
GO:0097577	BP	GO:0097577	sequestering of iron ion	1/117	13/23210	0.0636021687459444	0.193925751355756	0.149355382411466	Lcn2	1
GO:0110154	BP	GO:0110154	RNA decapping	1/117	13/23210	0.0636021687459444	0.193925751355756	0.149355382411466	Zfp36	1
GO:0110156	BP	GO:0110156	methylguanosine-cap decapping	1/117	13/23210	0.0636021687459444	0.193925751355756	0.149355382411466	Zfp36	1
GO:1903587	BP	GO:1903587	regulation of blood vessel endothelial cell proliferation involved in sprouting angiogenesis	1/117	13/23210	0.0636021687459444	0.193925751355756	0.149355382411466	Hmox1	1
GO:1904177	BP	GO:1904177	regulation of adipose tissue development	1/117	13/23210	0.0636021687459444	0.193925751355756	0.149355382411466	Sirt1	1
GO:1905048	BP	GO:1905048	regulation of metallopeptidase activity	1/117	13/23210	0.0636021687459444	0.193925751355756	0.149355382411466	Stat3	1
GO:2001171	BP	GO:2001171	positive regulation of ATP biosynthetic process	1/117	13/23210	0.0636021687459444	0.193925751355756	0.149355382411466	Stat3	1
GO:2001223	BP	GO:2001223	negative regulation of neuron migration	1/117	13/23210	0.0636021687459444	0.193925751355756	0.149355382411466	Stat3	1
GO:2001279	BP	GO:2001279	regulation of unsaturated fatty acid biosynthetic process	1/117	13/23210	0.0636021687459444	0.193925751355756	0.149355382411466	Sirt1	1
GO:0015931	BP	GO:0015931	nucleobase-containing compound transport	3/117	181/23210	0.0637412521814144	0.194117624624164	0.149503157037462	Gja1/Zfp36/Rrs1	3
GO:0002718	BP	GO:0002718	regulation of cytokine production involved in immune response	2/117	82/23210	0.0644753801955747	0.195885273085244	0.150864543083554	Rsad2/Hmox1	2
GO:0051899	BP	GO:0051899	membrane depolarization	2/117	82/23210	0.0644753801955747	0.195885273085244	0.150864543083554	Gja1/Jun	2
GO:0035690	BP	GO:0035690	cellular response to drug	5/117	427/23210	0.0651878004433267	0.196386865427891	0.151250853388539	Trp53inp1/Egr1/Lcn2/Sirt1/Hmox1	5
GO:0050792	BP	GO:0050792	regulation of viral process	3/117	183/23210	0.0654252835220142	0.196386865427891	0.151250853388539	Rsad2/Jun/Zfp36	3
GO:0098656	BP	GO:0098656	anion transmembrane transport	3/117	183/23210	0.0654252835220142	0.196386865427891	0.151250853388539	Slc3a2/Slc23a2/Slc38a2	3
GO:0006970	BP	GO:0006970	response to osmotic stress	2/117	84/23210	0.0672465282818211	0.196386865427891	0.151250853388539	Tsc22d2/Plk3	2
GO:0045844	BP	GO:0045844	positive regulation of striated muscle tissue development	2/117	84/23210	0.0672465282818211	0.196386865427891	0.151250853388539	Gja1/Sirt1	2
GO:0048636	BP	GO:0048636	positive regulation of muscle organ development	2/117	84/23210	0.0672465282818211	0.196386865427891	0.151250853388539	Gja1/Sirt1	2
GO:0062207	BP	GO:0062207	regulation of pattern recognition receptor signaling pathway	2/117	84/23210	0.0672465282818211	0.196386865427891	0.151250853388539	Rsad2/Lbp	2
GO:2001057	BP	GO:2001057	reactive nitrogen species metabolic process	2/117	84/23210	0.0672465282818211	0.196386865427891	0.151250853388539	Icam1/Por	2
GO:0022408	BP	GO:0022408	negative regulation of cell-cell adhesion	3/117	186/23210	0.0679895651330548	0.196386865427891	0.151250853388539	Fgl1/Cebpb/Il1rn	3
GO:0045088	BP	GO:0045088	regulation of innate immune response	3/117	186/23210	0.0679895651330548	0.196386865427891	0.151250853388539	Nlrc5/Lbp/Grn	3
GO:0003334	BP	GO:0003334	keratinocyte development	1/117	14/23210	0.0683251306055264	0.196386865427891	0.151250853388539	Fosl2	1
GO:0006577	BP	GO:0006577	amino-acid betaine metabolic process	1/117	14/23210	0.0683251306055264	0.196386865427891	0.151250853388539	Slc22a5	1
GO:0007175	BP	GO:0007175	negative regulation of epidermal growth factor-activated receptor activity	1/117	14/23210	0.0683251306055264	0.196386865427891	0.151250853388539	Errfi1	1
GO:0009263	BP	GO:0009263	deoxyribonucleotide biosynthetic process	1/117	14/23210	0.0683251306055264	0.196386865427891	0.151250853388539	Rrm2	1
GO:0010225	BP	GO:0010225	response to UV-C	1/117	14/23210	0.0683251306055264	0.196386865427891	0.151250853388539	Bcl3	1
GO:0010644	BP	GO:0010644	cell communication by electrical coupling	1/117	14/23210	0.0683251306055264	0.196386865427891	0.151250853388539	Gja1	1
GO:0010713	BP	GO:0010713	negative regulation of collagen metabolic process	1/117	14/23210	0.0683251306055264	0.196386865427891	0.151250853388539	Errfi1	1
GO:0010839	BP	GO:0010839	negative regulation of keratinocyte proliferation	1/117	14/23210	0.0683251306055264	0.196386865427891	0.151250853388539	Ctsl	1
GO:0010896	BP	GO:0010896	regulation of triglyceride catabolic process	1/117	14/23210	0.0683251306055264	0.196386865427891	0.151250853388539	Fgf21	1
GO:0032966	BP	GO:0032966	negative regulation of collagen biosynthetic process	1/117	14/23210	0.0683251306055264	0.196386865427891	0.151250853388539	Errfi1	1
GO:0034433	BP	GO:0034433	steroid esterification	1/117	14/23210	0.0683251306055264	0.196386865427891	0.151250853388539	Soat2	1
GO:0034434	BP	GO:0034434	sterol esterification	1/117	14/23210	0.0683251306055264	0.196386865427891	0.151250853388539	Soat2	1
GO:0034435	BP	GO:0034435	cholesterol esterification	1/117	14/23210	0.0683251306055264	0.196386865427891	0.151250853388539	Soat2	1
GO:0035358	BP	GO:0035358	regulation of peroxisome proliferator activated receptor signaling pathway	1/117	14/23210	0.0683251306055264	0.196386865427891	0.151250853388539	Sirt1	1
GO:0035745	BP	GO:0035745	T-helper 2 cell cytokine production	1/117	14/23210	0.0683251306055264	0.196386865427891	0.151250853388539	Rsad2	1
GO:0042532	BP	GO:0042532	negative regulation of tyrosine phosphorylation of STAT protein	1/117	14/23210	0.0683251306055264	0.196386865427891	0.151250853388539	Socs3	1
GO:0042921	BP	GO:0042921	glucocorticoid receptor signaling pathway	1/117	14/23210	0.0683251306055264	0.196386865427891	0.151250853388539	Per1	1
GO:0043031	BP	GO:0043031	negative regulation of macrophage activation	1/117	14/23210	0.0683251306055264	0.196386865427891	0.151250853388539	Grn	1
GO:0045346	BP	GO:0045346	regulation of MHC class II biosynthetic process	1/117	14/23210	0.0683251306055264	0.196386865427891	0.151250853388539	Sirt1	1
GO:0045647	BP	GO:0045647	negative regulation of erythrocyte differentiation	1/117	14/23210	0.0683251306055264	0.196386865427891	0.151250853388539	Zfp36	1
GO:0048308	BP	GO:0048308	organelle inheritance	1/117	14/23210	0.0683251306055264	0.196386865427891	0.151250853388539	Plk3	1
GO:0048313	BP	GO:0048313	Golgi inheritance	1/117	14/23210	0.0683251306055264	0.196386865427891	0.151250853388539	Plk3	1
GO:0048680	BP	GO:0048680	positive regulation of axon regeneration	1/117	14/23210	0.0683251306055264	0.196386865427891	0.151250853388539	Grn	1
GO:0051152	BP	GO:0051152	positive regulation of smooth muscle cell differentiation	1/117	14/23210	0.0683251306055264	0.196386865427891	0.151250853388539	Sirt1	1
GO:0060019	BP	GO:0060019	radial glial cell differentiation	1/117	14/23210	0.0683251306055264	0.196386865427891	0.151250853388539	Stat3	1
GO:0060211	BP	GO:0060211	regulation of nuclear-transcribed mRNA poly(A) tail shortening	1/117	14/23210	0.0683251306055264	0.196386865427891	0.151250853388539	Zfp36	1
GO:0061469	BP	GO:0061469	regulation of type B pancreatic cell proliferation	1/117	14/23210	0.0683251306055264	0.196386865427891	0.151250853388539	Errfi1	1
GO:0071428	BP	GO:0071428	rRNA-containing ribonucleoprotein complex export from nucleus	1/117	14/23210	0.0683251306055264	0.196386865427891	0.151250853388539	Rrs1	1
GO:0071850	BP	GO:0071850	mitotic cell cycle arrest	1/117	14/23210	0.0683251306055264	0.196386865427891	0.151250853388539	Gadd45a	1
GO:0072224	BP	GO:0072224	metanephric glomerulus development	1/117	14/23210	0.0683251306055264	0.196386865427891	0.151250853388539	Egr1	1
GO:0086069	BP	GO:0086069	bundle of His cell to Purkinje myocyte communication	1/117	14/23210	0.0683251306055264	0.196386865427891	0.151250853388539	Dsc2	1
GO:0097012	BP	GO:0097012	response to granulocyte macrophage colony-stimulating factor	1/117	14/23210	0.0683251306055264	0.196386865427891	0.151250853388539	Zfp36	1
GO:0098911	BP	GO:0098911	regulation of ventricular cardiac muscle cell action potential	1/117	14/23210	0.0683251306055264	0.196386865427891	0.151250853388539	Dsc2	1
GO:1901550	BP	GO:1901550	regulation of endothelial cell development	1/117	14/23210	0.0683251306055264	0.196386865427891	0.151250853388539	Tnfrsf1a	1
GO:1903140	BP	GO:1903140	regulation of establishment of endothelial barrier	1/117	14/23210	0.0683251306055264	0.196386865427891	0.151250853388539	Tnfrsf1a	1
GO:1904263	BP	GO:1904263	positive regulation of TORC1 signaling	1/117	14/23210	0.0683251306055264	0.196386865427891	0.151250853388539	Flcn	1
GO:2000341	BP	GO:2000341	regulation of chemokine (C-X-C motif) ligand 2 production	1/117	14/23210	0.0683251306055264	0.196386865427891	0.151250853388539	Myd88	1
GO:0032606	BP	GO:0032606	type I interferon production	2/117	85/23210	0.0686468015285408	0.196386865427891	0.151250853388539	Irf9/Myd88	2
GO:0042632	BP	GO:0042632	cholesterol homeostasis	2/117	85/23210	0.0686468015285408	0.196386865427891	0.151250853388539	Soat2/Sirt1	2
GO:0048708	BP	GO:0048708	astrocyte differentiation	2/117	85/23210	0.0686468015285408	0.196386865427891	0.151250853388539	Stat3/Grn	2
GO:0051384	BP	GO:0051384	response to glucocorticoid	2/117	85/23210	0.0686468015285408	0.196386865427891	0.151250853388539	Zfp36/Il1rn	2
GO:1901863	BP	GO:1901863	positive regulation of muscle tissue development	2/117	85/23210	0.0686468015285408	0.196386865427891	0.151250853388539	Gja1/Sirt1	2
GO:0006006	BP	GO:0006006	glucose metabolic process	3/117	188/23210	0.0697243328619931	0.199079554186707	0.153324675748264	Fgl1/H6pd/Sirt1	3
GO:0008593	BP	GO:0008593	regulation of Notch signaling pathway	2/117	86/23210	0.070056698274794	0.199079554186707	0.153324675748264	Chac1/Stat3	2
GO:0009593	BP	GO:0009593	detection of chemical stimulus	2/117	86/23210	0.070056698274794	0.199079554186707	0.153324675748264	Lbp/Gnat1	2
GO:0032611	BP	GO:0032611	interleukin-1 beta production	2/117	86/23210	0.070056698274794	0.199079554186707	0.153324675748264	Errfi1/Egr1	2
GO:0055092	BP	GO:0055092	sterol homeostasis	2/117	86/23210	0.070056698274794	0.199079554186707	0.153324675748264	Soat2/Sirt1	2
GO:0002690	BP	GO:0002690	positive regulation of leukocyte chemotaxis	2/117	87/23210	0.0714760878695977	0.199079554186707	0.153324675748264	Lbp/Cxcl10	2
GO:2000117	BP	GO:2000117	negative regulation of cysteine-type endopeptidase activity	2/117	87/23210	0.0714760878695977	0.199079554186707	0.153324675748264	Fnip1/Por	2
GO:0002460	BP	GO:0002460	adaptive immune response based on somatic recombination of immune receptors built from immunoglobulin superfamily domains	5/117	441/23210	0.0726358411254658	0.199079554186707	0.153324675748264	Rsad2/Icam1/Stat3/Bcl3/Myd88	5
GO:1990823	BP	GO:1990823	response to leukemia inhibitory factor	4/117	311/23210	0.0726457914664082	0.199079554186707	0.153324675748264	Icam1/Snx10/Sirt1/Socs3	4
GO:1990830	BP	GO:1990830	cellular response to leukemia inhibitory factor	4/117	311/23210	0.0726457914664082	0.199079554186707	0.153324675748264	Icam1/Snx10/Sirt1/Socs3	4
GO:0009144	BP	GO:0009144	purine nucleoside triphosphate metabolic process	2/117	88/23210	0.0729048407142736	0.199079554186707	0.153324675748264	Flcn/Stat3	2
GO:0032024	BP	GO:0032024	positive regulation of insulin secretion	2/117	88/23210	0.0729048407142736	0.199079554186707	0.153324675748264	Gja1/Sirt1	2
GO:0044344	BP	GO:0044344	cellular response to fibroblast growth factor stimulus	2/117	88/23210	0.0729048407142736	0.199079554186707	0.153324675748264	Fgf21/Zfp36	2
GO:0051149	BP	GO:0051149	positive regulation of muscle cell differentiation	2/117	88/23210	0.0729048407142736	0.199079554186707	0.153324675748264	Gdf15/Sirt1	2
GO:1903035	BP	GO:1903035	negative regulation of response to wounding	2/117	88/23210	0.0729048407142736	0.199079554186707	0.153324675748264	Gja1/Thbd	2
GO:0009070	BP	GO:0009070	serine family amino acid biosynthetic process	1/117	15/23210	0.0730244735835899	0.199079554186707	0.153324675748264	Psat1	1
GO:0010819	BP	GO:0010819	regulation of T cell chemotaxis	1/117	15/23210	0.0730244735835899	0.199079554186707	0.153324675748264	Cxcl10	1
GO:0031958	BP	GO:0031958	corticosteroid receptor signaling pathway	1/117	15/23210	0.0730244735835899	0.199079554186707	0.153324675748264	Per1	1
GO:0032717	BP	GO:0032717	negative regulation of interleukin-8 production	1/117	15/23210	0.0730244735835899	0.199079554186707	0.153324675748264	Bcl3	1
GO:0034162	BP	GO:0034162	toll-like receptor 9 signaling pathway	1/117	15/23210	0.0730244735835899	0.199079554186707	0.153324675748264	Rsad2	1
GO:0034755	BP	GO:0034755	iron ion transmembrane transport	1/117	15/23210	0.0730244735835899	0.199079554186707	0.153324675748264	Steap4	1
GO:0035461	BP	GO:0035461	vitamin transmembrane transport	1/117	15/23210	0.0730244735835899	0.199079554186707	0.153324675748264	Slc23a2	1
GO:0042416	BP	GO:0042416	dopamine biosynthetic process	1/117	15/23210	0.0730244735835899	0.199079554186707	0.153324675748264	Epas1	1
GO:0043129	BP	GO:0043129	surfactant homeostasis	1/117	15/23210	0.0730244735835899	0.199079554186707	0.153324675748264	Epas1	1
GO:0045342	BP	GO:0045342	MHC class II biosynthetic process	1/117	15/23210	0.0730244735835899	0.199079554186707	0.153324675748264	Sirt1	1
GO:0045414	BP	GO:0045414	regulation of interleukin-8 biosynthetic process	1/117	15/23210	0.0730244735835899	0.199079554186707	0.153324675748264	Bcl3	1
GO:0046348	BP	GO:0046348	amino sugar catabolic process	1/117	15/23210	0.0730244735835899	0.199079554186707	0.153324675748264	Ctbs	1
GO:0050872	BP	GO:0050872	white fat cell differentiation	1/117	15/23210	0.0730244735835899	0.199079554186707	0.153324675748264	Sirt1	1
GO:0051004	BP	GO:0051004	regulation of lipoprotein lipase activity	1/117	15/23210	0.0730244735835899	0.199079554186707	0.153324675748264	Angptl4	1
GO:0051712	BP	GO:0051712	positive regulation of killing of cells of other organism	1/117	15/23210	0.0730244735835899	0.199079554186707	0.153324675748264	Cxcl1	1
GO:0055089	BP	GO:0055089	fatty acid homeostasis	1/117	15/23210	0.0730244735835899	0.199079554186707	0.153324675748264	Sirt1	1
GO:0060330	BP	GO:0060330	regulation of response to interferon-gamma	1/117	15/23210	0.0730244735835899	0.199079554186707	0.153324675748264	Nlrc5	1
GO:0060334	BP	GO:0060334	regulation of interferon-gamma-mediated signaling pathway	1/117	15/23210	0.0730244735835899	0.199079554186707	0.153324675748264	Nlrc5	1
GO:0060856	BP	GO:0060856	establishment of blood-brain barrier	1/117	15/23210	0.0730244735835899	0.199079554186707	0.153324675748264	Mfsd2a	1
GO:0061029	BP	GO:0061029	eyelid development in camera-type eye	1/117	15/23210	0.0730244735835899	0.199079554186707	0.153324675748264	Jun	1
GO:0061051	BP	GO:0061051	positive regulation of cell growth involved in cardiac muscle cell development	1/117	15/23210	0.0730244735835899	0.199079554186707	0.153324675748264	Sirt1	1
GO:0070102	BP	GO:0070102	interleukin-6-mediated signaling pathway	1/117	15/23210	0.0730244735835899	0.199079554186707	0.153324675748264	Stat3	1
GO:0070572	BP	GO:0070572	positive regulation of neuron projection regeneration	1/117	15/23210	0.0730244735835899	0.199079554186707	0.153324675748264	Grn	1
GO:0071243	BP	GO:0071243	cellular response to arsenic-containing substance	1/117	15/23210	0.0730244735835899	0.199079554186707	0.153324675748264	Hmox1	1
GO:0072567	BP	GO:0072567	chemokine (C-X-C motif) ligand 2 production	1/117	15/23210	0.0730244735835899	0.199079554186707	0.153324675748264	Myd88	1
GO:0099527	BP	GO:0099527	postsynapse to nucleus signaling pathway	1/117	15/23210	0.0730244735835899	0.199079554186707	0.153324675748264	Stat3	1
GO:1902165	BP	GO:1902165	regulation of intrinsic apoptotic signaling pathway in response to DNA damage by p53 class mediator	1/117	15/23210	0.0730244735835899	0.199079554186707	0.153324675748264	Sirt1	1
GO:1902570	BP	GO:1902570	protein localization to nucleolus	1/117	15/23210	0.0730244735835899	0.199079554186707	0.153324675748264	Rrs1	1
GO:1903978	BP	GO:1903978	regulation of microglial cell activation	1/117	15/23210	0.0730244735835899	0.199079554186707	0.153324675748264	Grn	1
GO:0002285	BP	GO:0002285	lymphocyte activation involved in immune response	3/117	193/23210	0.0741483704327622	0.200528962140517	0.15444096318146	Icam1/Stat3/Bcl3	3
GO:0032869	BP	GO:0032869	cellular response to insulin stimulus	3/117	193/23210	0.0741483704327622	0.200528962140517	0.15444096318146	Inhbb/Sirt1/Socs3	3
GO:0042180	BP	GO:0042180	cellular ketone metabolic process	3/117	193/23210	0.0741483704327622	0.200528962140517	0.15444096318146	Cyp2b10/Egr1/Sirt1	3
GO:0048771	BP	GO:0048771	tissue remodeling	3/117	193/23210	0.0741483704327622	0.200528962140517	0.15444096318146	Epas1/Gja1/Snx10	3
GO:0031960	BP	GO:0031960	response to corticosteroid	2/117	89/23210	0.0743428282553112	0.200528962140517	0.15444096318146	Zfp36/Il1rn	2
GO:0035773	BP	GO:0035773	insulin secretion involved in cellular response to glucose stimulus	2/117	89/23210	0.0743428282553112	0.200528962140517	0.15444096318146	Sirt1/Pim3	2
GO:0070301	BP	GO:0070301	cellular response to hydrogen peroxide	2/117	89/23210	0.0743428282553112	0.200528962140517	0.15444096318146	Lcn2/Sirt1	2
GO:1900076	BP	GO:1900076	regulation of cellular response to insulin stimulus	2/117	89/23210	0.0743428282553112	0.200528962140517	0.15444096318146	Sirt1/Socs3	2
GO:1903008	BP	GO:1903008	organelle disassembly	2/117	89/23210	0.0743428282553112	0.200528962140517	0.15444096318146	Atg14/Plk3	2
GO:1903578	BP	GO:1903578	regulation of ATP metabolic process	2/117	89/23210	0.0743428282553112	0.200528962140517	0.15444096318146	Flcn/Stat3	2
GO:0030308	BP	GO:0030308	negative regulation of cell growth	3/117	194/23210	0.0750479382210778	0.20127855932786	0.155018278848861	Flcn/Gja1/Sirt1	3
GO:0048872	BP	GO:0048872	homeostasis of number of cells	4/117	315/23210	0.0753460412507728	0.20127855932786	0.155018278848861	Epas1/Stat3/Zfp36/Hmox1	4
GO:0040014	BP	GO:0040014	regulation of multicellular organism growth	2/117	90/23210	0.0757899229772732	0.20127855932786	0.155018278848861	Gdf15/Stat3	2
GO:0043535	BP	GO:0043535	regulation of blood vessel endothelial cell migration	2/117	90/23210	0.0757899229772732	0.20127855932786	0.155018278848861	Sirt1/Hmox1	2
GO:0071774	BP	GO:0071774	response to fibroblast growth factor	2/117	90/23210	0.0757899229772732	0.20127855932786	0.155018278848861	Fgf21/Zfp36	2
GO:0040013	BP	GO:0040013	negative regulation of locomotion	4/117	316/23210	0.0760289921536389	0.20127855932786	0.155018278848861	Flcn/Stat3/Trp53inp1/Il1rn	4
GO:0051271	BP	GO:0051271	negative regulation of cellular component movement	4/117	316/23210	0.0760289921536389	0.20127855932786	0.155018278848861	Flcn/Stat3/Trp53inp1/Il1rn	4
GO:0002028	BP	GO:0002028	regulation of sodium ion transport	2/117	91/23210	0.0772459983957476	0.20127855932786	0.155018278848861	Cxcl1/Per1	2
GO:0002832	BP	GO:0002832	negative regulation of response to biotic stimulus	2/117	91/23210	0.0772459983957476	0.20127855932786	0.155018278848861	Nlrc5/Grn	2
GO:0032652	BP	GO:0032652	regulation of interleukin-1 production	2/117	91/23210	0.0772459983957476	0.20127855932786	0.155018278848861	Errfi1/Egr1	2
GO:0001977	BP	GO:0001977	renal system process involved in regulation of blood volume	1/117	16/23210	0.077700314781724	0.20127855932786	0.155018278848861	Gja1	1
GO:0002070	BP	GO:0002070	epithelial cell maturation	1/117	16/23210	0.077700314781724	0.20127855932786	0.155018278848861	Gja1	1
GO:0002295	BP	GO:0002295	T-helper cell lineage commitment	1/117	16/23210	0.077700314781724	0.20127855932786	0.155018278848861	Stat3	1
GO:0002327	BP	GO:0002327	immature B cell differentiation	1/117	16/23210	0.077700314781724	0.20127855932786	0.155018278848861	Fnip1	1
GO:0002467	BP	GO:0002467	germinal center formation	1/117	16/23210	0.077700314781724	0.20127855932786	0.155018278848861	Bcl3	1
GO:0002830	BP	GO:0002830	positive regulation of type 2 immune response	1/117	16/23210	0.077700314781724	0.20127855932786	0.155018278848861	Rsad2	1
GO:0003159	BP	GO:0003159	morphogenesis of an endothelium	1/117	16/23210	0.077700314781724	0.20127855932786	0.155018278848861	Cxcl10	1
GO:0006825	BP	GO:0006825	copper ion transport	1/117	16/23210	0.077700314781724	0.20127855932786	0.155018278848861	Steap4	1
GO:0010310	BP	GO:0010310	regulation of hydrogen peroxide metabolic process	1/117	16/23210	0.077700314781724	0.20127855932786	0.155018278848861	Stat3	1
GO:0010875	BP	GO:0010875	positive regulation of cholesterol efflux	1/117	16/23210	0.077700314781724	0.20127855932786	0.155018278848861	Sirt1	1
GO:0016540	BP	GO:0016540	protein autoprocessing	1/117	16/23210	0.077700314781724	0.20127855932786	0.155018278848861	Ctsl	1
GO:0036315	BP	GO:0036315	cellular response to sterol	1/117	16/23210	0.077700314781724	0.20127855932786	0.155018278848861	Inhbb	1
GO:0042228	BP	GO:0042228	interleukin-8 biosynthetic process	1/117	16/23210	0.077700314781724	0.20127855932786	0.155018278848861	Bcl3	1
GO:0042448	BP	GO:0042448	progesterone metabolic process	1/117	16/23210	0.077700314781724	0.20127855932786	0.155018278848861	Egr1	1
GO:0043518	BP	GO:0043518	negative regulation of DNA damage response, signal transduction by p53 class mediator	1/117	16/23210	0.077700314781724	0.20127855932786	0.155018278848861	Sirt1	1
GO:0043923	BP	GO:0043923	positive regulation by host of viral transcription	1/117	16/23210	0.077700314781724	0.20127855932786	0.155018278848861	Jun	1
GO:0045655	BP	GO:0045655	regulation of monocyte differentiation	1/117	16/23210	0.077700314781724	0.20127855932786	0.155018278848861	Jun	1
GO:0051709	BP	GO:0051709	regulation of killing of cells of other organism	1/117	16/23210	0.077700314781724	0.20127855932786	0.155018278848861	Cxcl1	1
GO:0051873	BP	GO:0051873	killing by host of symbiont cells	1/117	16/23210	0.077700314781724	0.20127855932786	0.155018278848861	Cxcl1	1
GO:0060100	BP	GO:0060100	positive regulation of phagocytosis, engulfment	1/117	16/23210	0.077700314781724	0.20127855932786	0.155018278848861	Lbp	1
GO:0060766	BP	GO:0060766	negative regulation of androgen receptor signaling pathway	1/117	16/23210	0.077700314781724	0.20127855932786	0.155018278848861	Sirt1	1
GO:0061154	BP	GO:0061154	endothelial tube morphogenesis	1/117	16/23210	0.077700314781724	0.20127855932786	0.155018278848861	Cxcl10	1
GO:0072109	BP	GO:0072109	glomerular mesangium development	1/117	16/23210	0.077700314781724	0.20127855932786	0.155018278848861	Egr1	1
GO:0090335	BP	GO:0090335	regulation of brown fat cell differentiation	1/117	16/23210	0.077700314781724	0.20127855932786	0.155018278848861	Sirt1	1
GO:1902337	BP	GO:1902337	regulation of apoptotic process involved in morphogenesis	1/117	16/23210	0.077700314781724	0.20127855932786	0.155018278848861	Tnfrsf1a	1
GO:1904996	BP	GO:1904996	positive regulation of leukocyte adhesion to vascular endothelial cell	1/117	16/23210	0.077700314781724	0.20127855932786	0.155018278848861	Icam1	1
GO:1905155	BP	GO:1905155	positive regulation of membrane invagination	1/117	16/23210	0.077700314781724	0.20127855932786	0.155018278848861	Lbp	1
GO:1905564	BP	GO:1905564	positive regulation of vascular endothelial cell proliferation	1/117	16/23210	0.077700314781724	0.20127855932786	0.155018278848861	Stat3	1
GO:2000479	BP	GO:2000479	regulation of cAMP-dependent protein kinase activity	1/117	16/23210	0.077700314781724	0.20127855932786	0.155018278848861	Sirt1	1
GO:0018108	BP	GO:0018108	peptidyl-tyrosine phosphorylation	4/117	319/23210	0.0780966745235613	0.20209992219346	0.155650866135658	Tnfrsf1a/Icam1/Errfi1/Socs3	4
GO:0006364	BP	GO:0006364	rRNA processing	3/117	198/23210	0.0786946690338401	0.203071010272591	0.156398766970899	Naf1/Sirt1/Rrs1	3
GO:0030522	BP	GO:0030522	intracellular receptor signaling pathway	3/117	198/23210	0.0786946690338401	0.203071010272591	0.156398766970899	Stat3/Per1/Sirt1	3
GO:0006476	BP	GO:0006476	protein deacetylation	2/117	92/23210	0.0787109290503411	0.203071010272591	0.156398766970899	Per1/Sirt1	2
GO:0006066	BP	GO:0006066	alcohol metabolic process	4/117	321/23210	0.0794907544383333	0.204398454313986	0.157421121717736	Soat2/Fgl1/Por/Plce1	4
GO:0043542	BP	GO:0043542	endothelial cell migration	3/117	199/23210	0.079618353505069	0.204398454313986	0.157421121717736	Grn/Sirt1/Hmox1	3
GO:0000045	BP	GO:0000045	autophagosome assembly	2/117	93/23210	0.0801845904977174	0.204398454313986	0.157421121717736	Atg14/Trp53inp1	2
GO:0045445	BP	GO:0045445	myoblast differentiation	2/117	93/23210	0.0801845904977174	0.204398454313986	0.157421121717736	Epas1/Cxcl10	2
GO:0018212	BP	GO:0018212	peptidyl-tyrosine modification	4/117	322/23210	0.0801924615202521	0.204398454313986	0.157421121717736	Tnfrsf1a/Icam1/Errfi1/Socs3	4
GO:0009165	BP	GO:0009165	nucleotide biosynthetic process	3/117	201/23210	0.0814799642826862	0.204398454313986	0.157421121717736	Flcn/Stat3/Rrm2	3
GO:0043281	BP	GO:0043281	regulation of cysteine-type endopeptidase activity involved in apoptotic process	3/117	201/23210	0.0814799642826862	0.204398454313986	0.157421121717736	Fnip1/Por/Sirt1	3
GO:0061844	BP	GO:0061844	antimicrobial humoral immune response mediated by antimicrobial peptide	2/117	94/23210	0.0816668593046781	0.204398454313986	0.157421121717736	Cxcl1/Cxcl10	2
GO:0015672	BP	GO:0015672	monovalent inorganic cation transport	5/117	458/23210	0.0822828787735004	0.204398454313986	0.157421121717736	Cxcl1/Slc23a2/Per1/Slc38a2/Slc22a5	5
GO:0045862	BP	GO:0045862	positive regulation of proteolysis	4/117	325/23210	0.0823161674294088	0.204398454313986	0.157421121717736	Stat3/Grn/Plk3/Sirt1	4
GO:0046486	BP	GO:0046486	glycerolipid metabolic process	4/117	325/23210	0.0823161674294088	0.204398454313986	0.157421121717736	Fgf21/Atg14/Sirt1/Socs3	4
GO:0000188	BP	GO:0000188	inactivation of MAPK activity	1/117	17/23210	0.0823527707259566	0.204398454313986	0.157421121717736	Dusp6	1
GO:0001522	BP	GO:0001522	pseudouridine synthesis	1/117	17/23210	0.0823527707259566	0.204398454313986	0.157421121717736	Naf1	1
GO:0010934	BP	GO:0010934	macrophage cytokine production	1/117	17/23210	0.0823527707259566	0.204398454313986	0.157421121717736	Sirt1	1
GO:0030277	BP	GO:0030277	maintenance of gastrointestinal epithelium	1/117	17/23210	0.0823527707259566	0.204398454313986	0.157421121717736	Slc22a5	1
GO:0032740	BP	GO:0032740	positive regulation of interleukin-17 production	1/117	17/23210	0.0823527707259566	0.204398454313986	0.157421121717736	Myd88	1
GO:0035067	BP	GO:0035067	negative regulation of histone acetylation	1/117	17/23210	0.0823527707259566	0.204398454313986	0.157421121717736	Sirt1	1
GO:0035988	BP	GO:0035988	chondrocyte proliferation	1/117	17/23210	0.0823527707259566	0.204398454313986	0.157421121717736	Grn	1
GO:0036124	BP	GO:0036124	histone H3-K9 trimethylation	1/117	17/23210	0.0823527707259566	0.204398454313986	0.157421121717736	Sirt1	1
GO:0040015	BP	GO:0040015	negative regulation of multicellular organism growth	1/117	17/23210	0.0823527707259566	0.204398454313986	0.157421121717736	Gdf15	1
GO:0042135	BP	GO:0042135	neurotransmitter catabolic process	1/117	17/23210	0.0823527707259566	0.204398454313986	0.157421121717736	Por	1
GO:0043373	BP	GO:0043373	CD4-positive, alpha-beta T cell lineage commitment	1/117	17/23210	0.0823527707259566	0.204398454313986	0.157421121717736	Stat3	1
GO:0044406	BP	GO:0044406	adhesion of symbiont to host	1/117	17/23210	0.0823527707259566	0.204398454313986	0.157421121717736	Icam1	1
GO:0045064	BP	GO:0045064	T-helper 2 cell differentiation	1/117	17/23210	0.0823527707259566	0.204398454313986	0.157421121717736	Bcl3	1
GO:0045410	BP	GO:0045410	positive regulation of interleukin-6 biosynthetic process	1/117	17/23210	0.0823527707259566	0.204398454313986	0.157421121717736	Stat3	1
GO:0045540	BP	GO:0045540	regulation of cholesterol biosynthetic process	1/117	17/23210	0.0823527707259566	0.204398454313986	0.157421121717736	Por	1
GO:0048875	BP	GO:0048875	chemical homeostasis within a tissue	1/117	17/23210	0.0823527707259566	0.204398454313986	0.157421121717736	Epas1	1
GO:0050665	BP	GO:0050665	hydrogen peroxide biosynthetic process	1/117	17/23210	0.0823527707259566	0.204398454313986	0.157421121717736	Stat3	1
GO:0051956	BP	GO:0051956	negative regulation of amino acid transport	1/117	17/23210	0.0823527707259566	0.204398454313986	0.157421121717736	Il1rn	1
GO:0060644	BP	GO:0060644	mammary gland epithelial cell differentiation	1/117	17/23210	0.0823527707259566	0.204398454313986	0.157421121717736	Cebpb	1
GO:0060850	BP	GO:0060850	regulation of transcription involved in cell fate commitment	1/117	17/23210	0.0823527707259566	0.204398454313986	0.157421121717736	Cebpb	1
GO:0061158	BP	GO:0061158	3'-UTR-mediated mRNA destabilization	1/117	17/23210	0.0823527707259566	0.204398454313986	0.157421121717736	Zfp36	1
GO:0061179	BP	GO:0061179	negative regulation of insulin secretion involved in cellular response to glucose stimulus	1/117	17/23210	0.0823527707259566	0.204398454313986	0.157421121717736	Pim3	1
GO:0090185	BP	GO:0090185	negative regulation of kidney development	1/117	17/23210	0.0823527707259566	0.204398454313986	0.157421121717736	Flcn	1
GO:0090192	BP	GO:0090192	regulation of glomerulus development	1/117	17/23210	0.0823527707259566	0.204398454313986	0.157421121717736	Egr1	1
GO:0090502	BP	GO:0090502	RNA phosphodiester bond hydrolysis, endonucleolytic	1/117	17/23210	0.0823527707259566	0.204398454313986	0.157421121717736	Rrs1	1
GO:0106118	BP	GO:0106118	regulation of sterol biosynthetic process	1/117	17/23210	0.0823527707259566	0.204398454313986	0.157421121717736	Por	1
GO:1902176	BP	GO:1902176	negative regulation of oxidative stress-induced intrinsic apoptotic signaling pathway	1/117	17/23210	0.0823527707259566	0.204398454313986	0.157421121717736	Sirt1	1
GO:1904748	BP	GO:1904748	regulation of apoptotic process involved in development	1/117	17/23210	0.0823527707259566	0.204398454313986	0.157421121717736	Tnfrsf1a	1
GO:0070585	BP	GO:0070585	protein localization to mitochondrion	2/117	95/23210	0.083157613041287	0.206195287589728	0.158804984970305	Grpel2/Rnf186	2
GO:0007204	BP	GO:0007204	positive regulation of cytosolic calcium ion concentration	4/117	327/23210	0.0837473870318507	0.207455869333515	0.159775844523965	Cxcl1/Gja1/Plce1/Cxcl10	4
GO:0051224	BP	GO:0051224	negative regulation of protein transport	3/117	204/23210	0.0843076367776076	0.208640938005943	0.160688546336472	Rsad2/Inhbb/Pim3	3
GO:0050795	BP	GO:0050795	regulation of behavior	2/117	96/23210	0.0846567302740365	0.209166989938684	0.161093694631804	Gja1/Stat3	2
GO:0008544	BP	GO:0008544	epidermis development	4/117	329/23210	0.0851908708248883	0.209166989938684	0.161093694631804	Errfi1/Ctsl/Zfp36/Fosl2	4
GO:0045638	BP	GO:0045638	negative regulation of myeloid cell differentiation	2/117	97/23210	0.086164090559057	0.209166989938684	0.161093694631804	Tob2/Zfp36	2
GO:0070167	BP	GO:0070167	regulation of biomineral tissue development	2/117	97/23210	0.086164090559057	0.209166989938684	0.161093694631804	Gja1/Cebpb	2
GO:0072676	BP	GO:0072676	lymphocyte migration	2/117	97/23210	0.086164090559057	0.209166989938684	0.161093694631804	Icam1/Cxcl10	2
GO:0110149	BP	GO:0110149	regulation of biomineralization	2/117	97/23210	0.086164090559057	0.209166989938684	0.161093694631804	Gja1/Cebpb	2
GO:1905037	BP	GO:1905037	autophagosome organization	2/117	97/23210	0.086164090559057	0.209166989938684	0.161093694631804	Atg14/Trp53inp1	2
GO:0000712	BP	GO:0000712	resolution of meiotic recombination intermediates	1/117	18/23210	0.0869819573695587	0.209166989938684	0.161093694631804	Meiob	1
GO:0005980	BP	GO:0005980	glycogen catabolic process	1/117	18/23210	0.0869819573695587	0.209166989938684	0.161093694631804	Stbd1	1
GO:0006027	BP	GO:0006027	glycosaminoglycan catabolic process	1/117	18/23210	0.0869819573695587	0.209166989938684	0.161093694631804	Lyve1	1
GO:0006700	BP	GO:0006700	C21-steroid hormone biosynthetic process	1/117	18/23210	0.0869819573695587	0.209166989938684	0.161093694631804	Egr1	1
GO:0009251	BP	GO:0009251	glucan catabolic process	1/117	18/23210	0.0869819573695587	0.209166989938684	0.161093694631804	Stbd1	1
GO:0010566	BP	GO:0010566	regulation of ketone biosynthetic process	1/117	18/23210	0.0869819573695587	0.209166989938684	0.161093694631804	Egr1	1
GO:0010832	BP	GO:0010832	negative regulation of myotube differentiation	1/117	18/23210	0.0869819573695587	0.209166989938684	0.161093694631804	Cxcl10	1
GO:0030150	BP	GO:0030150	protein import into mitochondrial matrix	1/117	18/23210	0.0869819573695587	0.209166989938684	0.161093694631804	Grpel2	1
GO:0030810	BP	GO:0030810	positive regulation of nucleotide biosynthetic process	1/117	18/23210	0.0869819573695587	0.209166989938684	0.161093694631804	Stat3	1
GO:0032274	BP	GO:0032274	gonadotropin secretion	1/117	18/23210	0.0869819573695587	0.209166989938684	0.161093694631804	Inhbb	1
GO:0032780	BP	GO:0032780	negative regulation of ATPase activity	1/117	18/23210	0.0869819573695587	0.209166989938684	0.161093694631804	Sirt1	1
GO:0033574	BP	GO:0033574	response to testosterone	1/117	18/23210	0.0869819573695587	0.209166989938684	0.161093694631804	Sirt1	1
GO:0042219	BP	GO:0042219	cellular modified amino acid catabolic process	1/117	18/23210	0.0869819573695587	0.209166989938684	0.161093694631804	Chac1	1
GO:0042415	BP	GO:0042415	norepinephrine metabolic process	1/117	18/23210	0.0869819573695587	0.209166989938684	0.161093694631804	Epas1	1
GO:0045837	BP	GO:0045837	negative regulation of membrane potential	1/117	18/23210	0.0869819573695587	0.209166989938684	0.161093694631804	Il1rn	1
GO:0051156	BP	GO:0051156	glucose 6-phosphate metabolic process	1/117	18/23210	0.0869819573695587	0.209166989938684	0.161093694631804	H6pd	1
GO:0060044	BP	GO:0060044	negative regulation of cardiac muscle cell proliferation	1/117	18/23210	0.0869819573695587	0.209166989938684	0.161093694631804	Gja1	1
GO:0060707	BP	GO:0060707	trophoblast giant cell differentiation	1/117	18/23210	0.0869819573695587	0.209166989938684	0.161093694631804	Socs3	1
GO:0060712	BP	GO:0060712	spongiotrophoblast layer development	1/117	18/23210	0.0869819573695587	0.209166989938684	0.161093694631804	Socs3	1
GO:1900153	BP	GO:1900153	positive regulation of nuclear-transcribed mRNA catabolic process, deadenylation-dependent decay	1/117	18/23210	0.0869819573695587	0.209166989938684	0.161093694631804	Zfp36	1
GO:1900373	BP	GO:1900373	positive regulation of purine nucleotide biosynthetic process	1/117	18/23210	0.0869819573695587	0.209166989938684	0.161093694631804	Stat3	1
GO:1904706	BP	GO:1904706	negative regulation of vascular smooth muscle cell proliferation	1/117	18/23210	0.0869819573695587	0.209166989938684	0.161093694631804	Hmox1	1
GO:2000810	BP	GO:2000810	regulation of bicellular tight junction assembly	1/117	18/23210	0.0869819573695587	0.209166989938684	0.161093694631804	Gja1	1
GO:0016072	BP	GO:0016072	rRNA metabolic process	3/117	207/23210	0.0871770531711415	0.209241345134877	0.161150960614708	Naf1/Sirt1/Rrs1	3
GO:1901293	BP	GO:1901293	nucleoside phosphate biosynthetic process	3/117	207/23210	0.0871770531711415	0.209241345134877	0.161150960614708	Flcn/Stat3/Rrm2	3
GO:0006417	BP	GO:0006417	regulation of translation	4/117	332/23210	0.0873789601639064	0.209265201531604	0.161169334044906	Stat3/Per1/Zfp36/Bcl3	4
GO:0048732	BP	GO:0048732	gland development	5/117	467/23210	0.0876543098626811	0.209265201531604	0.161169334044906	Gja1/Fgl1/Cebpb/Jun/Hmox1	5
GO:0007041	BP	GO:0007041	lysosomal transport	2/117	98/23210	0.0876795744353682	0.209265201531604	0.161169334044906	Atg14/Grn	2
GO:0010660	BP	GO:0010660	regulation of muscle cell apoptotic process	2/117	98/23210	0.0876795744353682	0.209265201531604	0.161169334044906	Sirt1/Hmox1	2
GO:0043488	BP	GO:0043488	regulation of mRNA stability	2/117	98/23210	0.0876795744353682	0.209265201531604	0.161169334044906	Zfp36/Myd88	2
GO:2001237	BP	GO:2001237	negative regulation of extrinsic apoptotic signaling pathway	2/117	98/23210	0.0876795744353682	0.209265201531604	0.161169334044906	Icam1/Hmox1	2
GO:0097305	BP	GO:0097305	response to alcohol	3/117	209/23210	0.0891128715346179	0.21210691105683	0.163357927410538	Trp53inp1/Inhbb/Sirt1	3
GO:1904950	BP	GO:1904950	negative regulation of establishment of protein localization	3/117	209/23210	0.0891128715346179	0.21210691105683	0.163357927410538	Rsad2/Inhbb/Pim3	3
GO:0002444	BP	GO:0002444	myeloid leukocyte mediated immunity	2/117	99/23210	0.0892030634181726	0.21210691105683	0.163357927410538	Cxcl1/Hmox1	2
GO:0015748	BP	GO:0015748	organophosphate ester transport	2/117	99/23210	0.0892030634181726	0.21210691105683	0.163357927410538	Mfsd2a/Gja1	2
GO:0002043	BP	GO:0002043	blood vessel endothelial cell proliferation involved in sprouting angiogenesis	1/117	19/23210	0.0915879900958335	0.213593583489734	0.164502914748138	Hmox1	1
GO:0002363	BP	GO:0002363	alpha-beta T cell lineage commitment	1/117	19/23210	0.0915879900958335	0.213593583489734	0.164502914748138	Stat3	1
GO:0002726	BP	GO:0002726	positive regulation of T cell cytokine production	1/117	19/23210	0.0915879900958335	0.213593583489734	0.164502914748138	Rsad2	1
GO:0010818	BP	GO:0010818	T cell chemotaxis	1/117	19/23210	0.0915879900958335	0.213593583489734	0.164502914748138	Cxcl10	1
GO:0033194	BP	GO:0033194	response to hydroperoxide	1/117	19/23210	0.0915879900958335	0.213593583489734	0.164502914748138	Trp53inp1	1
GO:0035994	BP	GO:0035994	response to muscle stretch	1/117	19/23210	0.0915879900958335	0.213593583489734	0.164502914748138	Jun	1
GO:0042789	BP	GO:0042789	mRNA transcription by RNA polymerase II	1/117	19/23210	0.0915879900958335	0.213593583489734	0.164502914748138	Stat3	1
GO:0045076	BP	GO:0045076	regulation of interleukin-2 biosynthetic process	1/117	19/23210	0.0915879900958335	0.213593583489734	0.164502914748138	Zfp36	1
GO:0050774	BP	GO:0050774	negative regulation of dendrite morphogenesis	1/117	19/23210	0.0915879900958335	0.213593583489734	0.164502914748138	Id1	1
GO:0051238	BP	GO:0051238	sequestering of metal ion	1/117	19/23210	0.0915879900958335	0.213593583489734	0.164502914748138	Lcn2	1
GO:0051883	BP	GO:0051883	killing of cells in other organism involved in symbiotic interaction	1/117	19/23210	0.0915879900958335	0.213593583489734	0.164502914748138	Cxcl1	1
GO:0060099	BP	GO:0060099	regulation of phagocytosis, engulfment	1/117	19/23210	0.0915879900958335	0.213593583489734	0.164502914748138	Lbp	1
GO:0060123	BP	GO:0060123	regulation of growth hormone secretion	1/117	19/23210	0.0915879900958335	0.213593583489734	0.164502914748138	Sirt1	1
GO:0060456	BP	GO:0060456	positive regulation of digestive system process	1/117	19/23210	0.0915879900958335	0.213593583489734	0.164502914748138	Slc22a5	1
GO:0070723	BP	GO:0070723	response to cholesterol	1/117	19/23210	0.0915879900958335	0.213593583489734	0.164502914748138	Inhbb	1
GO:0070989	BP	GO:0070989	oxidative demethylation	1/117	19/23210	0.0915879900958335	0.213593583489734	0.164502914748138	Cyp3a13	1
GO:0090026	BP	GO:0090026	positive regulation of monocyte chemotaxis	1/117	19/23210	0.0915879900958335	0.213593583489734	0.164502914748138	Cxcl10	1
GO:0090030	BP	GO:0090030	regulation of steroid hormone biosynthetic process	1/117	19/23210	0.0915879900958335	0.213593583489734	0.164502914748138	Por	1
GO:1900424	BP	GO:1900424	regulation of defense response to bacterium	1/117	19/23210	0.0915879900958335	0.213593583489734	0.164502914748138	Grn	1
GO:2000269	BP	GO:2000269	regulation of fibroblast apoptotic process	1/117	19/23210	0.0915879900958335	0.213593583489734	0.164502914748138	Sirt1	1
GO:2000773	BP	GO:2000773	negative regulation of cellular senescence	1/117	19/23210	0.0915879900958335	0.213593583489734	0.164502914748138	Sirt1	1
GO:0006022	BP	GO:0006022	aminoglycan metabolic process	2/117	101/23210	0.0922735876050364	0.214603444165363	0.165280676991349	Ctbs/Lyve1	2
GO:0042310	BP	GO:0042310	vasoconstriction	2/117	101/23210	0.0922735876050364	0.214603444165363	0.165280676991349	Gja1/Icam1	2
GO:0055024	BP	GO:0055024	regulation of cardiac muscle tissue development	2/117	101/23210	0.0922735876050364	0.214603444165363	0.165280676991349	Gja1/Sirt1	2
GO:0009913	BP	GO:0009913	epidermal cell differentiation	3/117	213/23210	0.0930385388980525	0.216185264950899	0.16649894453281	Errfi1/Zfp36/Fosl2	3
GO:0046849	BP	GO:0046849	bone remodeling	2/117	102/23210	0.0938203906606372	0.217708559062664	0.16767213671073	Gja1/Snx10	2
GO:0009408	BP	GO:0009408	response to heat	2/117	103/23210	0.0953747345126904	0.217708559062664	0.16767213671073	Trp53inp1/Hmox1	2
GO:0010657	BP	GO:0010657	muscle cell apoptotic process	2/117	103/23210	0.0953747345126904	0.217708559062664	0.16767213671073	Sirt1/Hmox1	2
GO:0030518	BP	GO:0030518	intracellular steroid hormone receptor signaling pathway	2/117	103/23210	0.0953747345126904	0.217708559062664	0.16767213671073	Per1/Sirt1	2
GO:0035601	BP	GO:0035601	protein deacylation	2/117	103/23210	0.0953747345126904	0.217708559062664	0.16767213671073	Per1/Sirt1	2
GO:0098732	BP	GO:0098732	macromolecule deacylation	2/117	103/23210	0.0953747345126904	0.217708559062664	0.16767213671073	Per1/Sirt1	2
GO:0051651	BP	GO:0051651	maintenance of location in cell	3/117	216/23210	0.0960292981893292	0.217708559062664	0.16767213671073	Lcn2/Plce1/Cxcl10	3
GO:0001696	BP	GO:0001696	gastric acid secretion	1/117	20/23210	0.0961709837208942	0.217708559062664	0.16767213671073	Snx10	1
GO:0002313	BP	GO:0002313	mature B cell differentiation involved in immune response	1/117	20/23210	0.0961709837208942	0.217708559062664	0.16767213671073	Bcl3	1
GO:0002523	BP	GO:0002523	leukocyte migration involved in inflammatory response	1/117	20/23210	0.0961709837208942	0.217708559062664	0.16767213671073	Lbp	1
GO:0002755	BP	GO:0002755	MyD88-dependent toll-like receptor signaling pathway	1/117	20/23210	0.0961709837208942	0.217708559062664	0.16767213671073	Myd88	1
GO:0006699	BP	GO:0006699	bile acid biosynthetic process	1/117	20/23210	0.0961709837208942	0.217708559062664	0.16767213671073	Sirt1	1
GO:0007035	BP	GO:0007035	vacuolar acidification	1/117	20/23210	0.0961709837208942	0.217708559062664	0.16767213671073	Grn	1
GO:0008210	BP	GO:0008210	estrogen metabolic process	1/117	20/23210	0.0961709837208942	0.217708559062664	0.16767213671073	Cyp3a13	1
GO:0010039	BP	GO:0010039	response to iron ion	1/117	20/23210	0.0961709837208942	0.217708559062664	0.16767213671073	Hmox1	1
GO:0034143	BP	GO:0034143	regulation of toll-like receptor 4 signaling pathway	1/117	20/23210	0.0961709837208942	0.217708559062664	0.16767213671073	Lbp	1
GO:0034377	BP	GO:0034377	plasma lipoprotein particle assembly	1/117	20/23210	0.0961709837208942	0.217708559062664	0.16767213671073	Soat2	1
GO:0042053	BP	GO:0042053	regulation of dopamine metabolic process	1/117	20/23210	0.0961709837208942	0.217708559062664	0.16767213671073	Epas1	1
GO:0044247	BP	GO:0044247	cellular polysaccharide catabolic process	1/117	20/23210	0.0961709837208942	0.217708559062664	0.16767213671073	Stbd1	1
GO:0044819	BP	GO:0044819	mitotic G1/S transition checkpoint	1/117	20/23210	0.0961709837208942	0.217708559062664	0.16767213671073	Plk3	1
GO:0046653	BP	GO:0046653	tetrahydrofolate metabolic process	1/117	20/23210	0.0961709837208942	0.217708559062664	0.16767213671073	Mthfd2	1
GO:0048143	BP	GO:0048143	astrocyte activation	1/117	20/23210	0.0961709837208942	0.217708559062664	0.16767213671073	Grn	1
GO:0050434	BP	GO:0050434	positive regulation of viral transcription	1/117	20/23210	0.0961709837208942	0.217708559062664	0.16767213671073	Jun	1
GO:0060307	BP	GO:0060307	regulation of ventricular cardiac muscle cell membrane repolarization	1/117	20/23210	0.0961709837208942	0.217708559062664	0.16767213671073	Gja1	1
GO:0070633	BP	GO:0070633	transepithelial transport	1/117	20/23210	0.0961709837208942	0.217708559062664	0.16767213671073	Slc23a2	1
GO:1900151	BP	GO:1900151	regulation of nuclear-transcribed mRNA catabolic process, deadenylation-dependent decay	1/117	20/23210	0.0961709837208942	0.217708559062664	0.16767213671073	Zfp36	1
GO:1902254	BP	GO:1902254	negative regulation of intrinsic apoptotic signaling pathway by p53 class mediator	1/117	20/23210	0.0961709837208942	0.217708559062664	0.16767213671073	Sirt1	1
GO:1904994	BP	GO:1904994	regulation of leukocyte adhesion to vascular endothelial cell	1/117	20/23210	0.0961709837208942	0.217708559062664	0.16767213671073	Icam1	1
GO:1905153	BP	GO:1905153	regulation of membrane invagination	1/117	20/23210	0.0961709837208942	0.217708559062664	0.16767213671073	Lbp	1
GO:0032612	BP	GO:0032612	interleukin-1 production	2/117	104/23210	0.096936505458164	0.219080669727198	0.168728892255466	Errfi1/Egr1	2
GO:0019318	BP	GO:0019318	hexose metabolic process	3/117	217/23210	0.0970349455166757	0.219080669727198	0.168728892255466	Fgl1/H6pd/Sirt1	3
GO:0043547	BP	GO:0043547	positive regulation of GTPase activity	3/117	217/23210	0.0970349455166757	0.219080669727198	0.168728892255466	Flcn/Icam1/Ralgapa2	3
GO:0034754	BP	GO:0034754	cellular hormone metabolic process	2/117	105/23210	0.0985055907308363	0.221347804149481	0.170474966339238	Cyp3a13/Egr1	2
GO:0055017	BP	GO:0055017	cardiac muscle tissue growth	2/117	105/23210	0.0985055907308363	0.221347804149481	0.170474966339238	Gja1/Sirt1	2
GO:0030324	BP	GO:0030324	lung development	3/117	219/23210	0.0990591825907198	0.221347804149481	0.170474966339238	Epas1/Errfi1/Id1	3
GO:0042445	BP	GO:0042445	hormone metabolic process	3/117	219/23210	0.0990591825907198	0.221347804149481	0.170474966339238	Cyp3a13/Por/Egr1	3
GO:0022600	BP	GO:0022600	digestive system process	2/117	106/23210	0.100081878494876	0.221347804149481	0.170474966339238	Snx10/Slc22a5	2
GO:0000466	BP	GO:0000466	maturation of 5.8S rRNA from tricistronic rRNA transcript (SSU-rRNA, 5.8S rRNA, LSU-rRNA)	1/117	21/23210	0.100731052496429	0.221347804149481	0.170474966339238	Rrs1	1
GO:0000469	BP	GO:0000469	cleavage involved in rRNA processing	1/117	21/23210	0.100731052496429	0.221347804149481	0.170474966339238	Rrs1	1
GO:0003177	BP	GO:0003177	pulmonary valve development	1/117	21/23210	0.100731052496429	0.221347804149481	0.170474966339238	Tnfrsf1a	1
GO:0006783	BP	GO:0006783	heme biosynthetic process	1/117	21/23210	0.100731052496429	0.221347804149481	0.170474966339238	Alas1	1
GO:0017000	BP	GO:0017000	antibiotic biosynthetic process	1/117	21/23210	0.100731052496429	0.221347804149481	0.170474966339238	Stat3	1
GO:0032332	BP	GO:0032332	positive regulation of chondrocyte differentiation	1/117	21/23210	0.100731052496429	0.221347804149481	0.170474966339238	Por	1
GO:0032930	BP	GO:0032930	positive regulation of superoxide anion generation	1/117	21/23210	0.100731052496429	0.221347804149481	0.170474966339238	Cxcl1	1
GO:0035357	BP	GO:0035357	peroxisome proliferator activated receptor signaling pathway	1/117	21/23210	0.100731052496429	0.221347804149481	0.170474966339238	Sirt1	1
GO:0042069	BP	GO:0042069	regulation of catecholamine metabolic process	1/117	21/23210	0.100731052496429	0.221347804149481	0.170474966339238	Epas1	1
GO:0042094	BP	GO:0042094	interleukin-2 biosynthetic process	1/117	21/23210	0.100731052496429	0.221347804149481	0.170474966339238	Zfp36	1
GO:0042535	BP	GO:0042535	positive regulation of tumor necrosis factor biosynthetic process	1/117	21/23210	0.100731052496429	0.221347804149481	0.170474966339238	Lbp	1
GO:0043369	BP	GO:0043369	CD4-positive or CD8-positive, alpha-beta T cell lineage commitment	1/117	21/23210	0.100731052496429	0.221347804149481	0.170474966339238	Stat3	1
GO:0043984	BP	GO:0043984	histone H4-K16 acetylation	1/117	21/23210	0.100731052496429	0.221347804149481	0.170474966339238	Sirt1	1
GO:0044273	BP	GO:0044273	sulfur compound catabolic process	1/117	21/23210	0.100731052496429	0.221347804149481	0.170474966339238	Chac1	1
GO:0044346	BP	GO:0044346	fibroblast apoptotic process	1/117	21/23210	0.100731052496429	0.221347804149481	0.170474966339238	Sirt1	1
GO:0045475	BP	GO:0045475	locomotor rhythm	1/117	21/23210	0.100731052496429	0.221347804149481	0.170474966339238	Egr1	1
GO:0050908	BP	GO:0050908	detection of light stimulus involved in visual perception	1/117	21/23210	0.100731052496429	0.221347804149481	0.170474966339238	Gnat1	1
GO:0050962	BP	GO:0050962	detection of light stimulus involved in sensory perception	1/117	21/23210	0.100731052496429	0.221347804149481	0.170474966339238	Gnat1	1
GO:0060333	BP	GO:0060333	interferon-gamma-mediated signaling pathway	1/117	21/23210	0.100731052496429	0.221347804149481	0.170474966339238	Nlrc5	1
GO:0070230	BP	GO:0070230	positive regulation of lymphocyte apoptotic process	1/117	21/23210	0.100731052496429	0.221347804149481	0.170474966339238	Fnip1	1
GO:0071577	BP	GO:0071577	zinc ion transmembrane transport	1/117	21/23210	0.100731052496429	0.221347804149481	0.170474966339238	Slc39a14	1
GO:0090050	BP	GO:0090050	positive regulation of cell migration involved in sprouting angiogenesis	1/117	21/23210	0.100731052496429	0.221347804149481	0.170474966339238	Hmox1	1
GO:0098780	BP	GO:0098780	response to mitochondrial depolarisation	1/117	21/23210	0.100731052496429	0.221347804149481	0.170474966339238	Atg14	1
GO:1900017	BP	GO:1900017	positive regulation of cytokine production involved in inflammatory response	1/117	21/23210	0.100731052496429	0.221347804149481	0.170474966339238	Myd88	1
GO:1901223	BP	GO:1901223	negative regulation of NIK/NF-kappaB signaling	1/117	21/23210	0.100731052496429	0.221347804149481	0.170474966339238	Litaf	1
GO:1901623	BP	GO:1901623	regulation of lymphocyte chemotaxis	1/117	21/23210	0.100731052496429	0.221347804149481	0.170474966339238	Cxcl10	1
GO:0031334	BP	GO:0031334	positive regulation of protein-containing complex assembly	3/117	221/23210	0.101100509701329	0.221968302522556	0.170952854248133	Icam1/Fnip1/Fnip2	3
GO:0055074	BP	GO:0055074	calcium ion homeostasis	5/117	489/23210	0.101537806959944	0.222736549002493	0.171544533001445	Cxcl1/Gja1/Snx10/Plce1/Cxcl10	5
GO:0097756	BP	GO:0097756	negative regulation of blood vessel diameter	2/117	107/23210	0.101665257838464	0.222824369931424	0.171612169859018	Gja1/Icam1	2
GO:0030323	BP	GO:0030323	respiratory tube development	3/117	222/23210	0.102127519295764	0.223598362152529	0.172208273797554	Epas1/Errfi1/Id1	3
GO:0050708	BP	GO:0050708	regulation of protein secretion	5/117	490/23210	0.102193837547154	0.223598362152529	0.172208273797554	Gja1/Rsad2/Inhbb/Sirt1/Pim3	5
GO:0001959	BP	GO:0001959	regulation of cytokine-mediated signaling pathway	2/117	108/23210	0.103255618767451	0.225486489476166	0.173662448792323	Nlrc5/Il1rn	2
GO:2000106	BP	GO:2000106	regulation of leukocyte apoptotic process	2/117	108/23210	0.103255618767451	0.225486489476166	0.173662448792323	Fnip1/Sirt1	2
GO:0048568	BP	GO:0048568	embryonic organ development	5/117	493/23210	0.10417474546056	0.225486489476166	0.173662448792323	Epas1/Junb/Gja1/Cebpb/Socs3	5
GO:0009141	BP	GO:0009141	nucleoside triphosphate metabolic process	2/117	109/23210	0.104852852199059	0.225486489476166	0.173662448792323	Flcn/Stat3	2
GO:0032963	BP	GO:0032963	collagen metabolic process	2/117	109/23210	0.104852852199059	0.225486489476166	0.173662448792323	Errfi1/Id1	2
GO:0016458	BP	GO:0016458	gene silencing	3/117	225/23210	0.105233629477534	0.225486489476166	0.173662448792323	Stat3/Sirt1/Zfp36	3
GO:0000423	BP	GO:0000423	mitophagy	1/117	22/23210	0.105268310112451	0.225486489476166	0.173662448792323	Atg14	1
GO:0003094	BP	GO:0003094	glomerular filtration	1/117	22/23210	0.105268310112451	0.225486489476166	0.173662448792323	Gja1	1
GO:0007141	BP	GO:0007141	male meiosis I	1/117	22/23210	0.105268310112451	0.225486489476166	0.173662448792323	Meiob	1
GO:0030252	BP	GO:0030252	growth hormone secretion	1/117	22/23210	0.105268310112451	0.225486489476166	0.173662448792323	Sirt1	1
GO:0031649	BP	GO:0031649	heat generation	1/117	22/23210	0.105268310112451	0.225486489476166	0.173662448792323	Il1rn	1
GO:0031935	BP	GO:0031935	regulation of chromatin silencing	1/117	22/23210	0.105268310112451	0.225486489476166	0.173662448792323	Sirt1	1
GO:0032691	BP	GO:0032691	negative regulation of interleukin-1 beta production	1/117	22/23210	0.105268310112451	0.225486489476166	0.173662448792323	Errfi1	1
GO:0036314	BP	GO:0036314	response to sterol	1/117	22/23210	0.105268310112451	0.225486489476166	0.173662448792323	Inhbb	1
GO:0044851	BP	GO:0044851	hair cycle phase	1/117	22/23210	0.105268310112451	0.225486489476166	0.173662448792323	Ctsl	1
GO:0046628	BP	GO:0046628	positive regulation of insulin receptor signaling pathway	1/117	22/23210	0.105268310112451	0.225486489476166	0.173662448792323	Sirt1	1
GO:0051602	BP	GO:0051602	response to electrical stimulus	1/117	22/23210	0.105268310112451	0.225486489476166	0.173662448792323	Gnat1	1
GO:0060009	BP	GO:0060009	Sertoli cell development	1/117	22/23210	0.105268310112451	0.225486489476166	0.173662448792323	Icam1	1
GO:0072215	BP	GO:0072215	regulation of metanephros development	1/117	22/23210	0.105268310112451	0.225486489476166	0.173662448792323	Egr1	1
GO:0098581	BP	GO:0098581	detection of external biotic stimulus	1/117	22/23210	0.105268310112451	0.225486489476166	0.173662448792323	Lbp	1
GO:0099625	BP	GO:0099625	ventricular cardiac muscle cell membrane repolarization	1/117	22/23210	0.105268310112451	0.225486489476166	0.173662448792323	Gja1	1
GO:0101023	BP	GO:0101023	vascular endothelial cell proliferation	1/117	22/23210	0.105268310112451	0.225486489476166	0.173662448792323	Stat3	1
GO:1901741	BP	GO:1901741	positive regulation of myoblast fusion	1/117	22/23210	0.105268310112451	0.225486489476166	0.173662448792323	Gdf15	1
GO:1905562	BP	GO:1905562	regulation of vascular endothelial cell proliferation	1/117	22/23210	0.105268310112451	0.225486489476166	0.173662448792323	Stat3	1
GO:2000757	BP	GO:2000757	negative regulation of peptidyl-lysine acetylation	1/117	22/23210	0.105268310112451	0.225486489476166	0.173662448792323	Sirt1	1
GO:2000116	BP	GO:2000116	regulation of cysteine-type endopeptidase activity	3/117	226/23210	0.106277275521057	0.227456570363707	0.175179741788653	Fnip1/Por/Sirt1	3
GO:0006986	BP	GO:0006986	response to unfolded protein	2/117	110/23210	0.106456849955619	0.227458935906852	0.175181563653973	Chac1/Hspb8	2
GO:0043401	BP	GO:0043401	steroid hormone mediated signaling pathway	2/117	110/23210	0.106456849955619	0.227458935906852	0.175181563653973	Per1/Sirt1	2
GO:0002688	BP	GO:0002688	regulation of leukocyte chemotaxis	2/117	111/23210	0.108067504758351	0.230321128452372	0.177385932383669	Lbp/Cxcl10	2
GO:0015749	BP	GO:0015749	monosaccharide transmembrane transport	2/117	111/23210	0.108067504758351	0.230321128452372	0.177385932383669	Fgf21/Slc23a2	2
GO:0071901	BP	GO:0071901	negative regulation of protein serine/threonine kinase activity	2/117	111/23210	0.108067504758351	0.230321128452372	0.177385932383669	Sirt1/Dusp6	2
GO:0097191	BP	GO:0097191	extrinsic apoptotic signaling pathway	3/117	229/23210	0.10943268505706	0.230888230086949	0.177822695840334	Icam1/Lcn2/Hmox1	3
GO:0016525	BP	GO:0016525	negative regulation of angiogenesis	2/117	112/23210	0.109684710221179	0.230888230086949	0.177822695840334	Flcn/Cxcl10	2
GO:0034219	BP	GO:0034219	carbohydrate transmembrane transport	2/117	112/23210	0.109684710221179	0.230888230086949	0.177822695840334	Fgf21/Slc23a2	2
GO:0043123	BP	GO:0043123	positive regulation of I-kappaB kinase/NF-kappaB signaling	2/117	112/23210	0.109684710221179	0.230888230086949	0.177822695840334	Myd88/Il1rn	2
GO:0000272	BP	GO:0000272	polysaccharide catabolic process	1/117	23/23210	0.109782869700032	0.230888230086949	0.177822695840334	Stbd1	1
GO:0002719	BP	GO:0002719	negative regulation of cytokine production involved in immune response	1/117	23/23210	0.109782869700032	0.230888230086949	0.177822695840334	Hmox1	1
GO:0003176	BP	GO:0003176	aortic valve development	1/117	23/23210	0.109782869700032	0.230888230086949	0.177822695840334	Tnfrsf1a	1
GO:0010874	BP	GO:0010874	regulation of cholesterol efflux	1/117	23/23210	0.109782869700032	0.230888230086949	0.177822695840334	Sirt1	1
GO:0032959	BP	GO:0032959	inositol trisphosphate biosynthetic process	1/117	23/23210	0.109782869700032	0.230888230086949	0.177822695840334	Plce1	1
GO:0035743	BP	GO:0035743	CD4-positive, alpha-beta T cell cytokine production	1/117	23/23210	0.109782869700032	0.230888230086949	0.177822695840334	Rsad2	1
GO:0043687	BP	GO:0043687	post-translational protein modification	1/117	23/23210	0.109782869700032	0.230888230086949	0.177822695840334	Flcn	1
GO:0045056	BP	GO:0045056	transcytosis	1/117	23/23210	0.109782869700032	0.230888230086949	0.177822695840334	Mfsd2a	1
GO:0060390	BP	GO:0060390	regulation of SMAD protein signal transduction	1/117	23/23210	0.109782869700032	0.230888230086949	0.177822695840334	Rbpms	1
GO:0071467	BP	GO:0071467	cellular response to pH	1/117	23/23210	0.109782869700032	0.230888230086949	0.177822695840334	Gja1	1
GO:0097205	BP	GO:0097205	renal filtration	1/117	23/23210	0.109782869700032	0.230888230086949	0.177822695840334	Gja1	1
GO:1903306	BP	GO:1903306	negative regulation of regulated secretory pathway	1/117	23/23210	0.109782869700032	0.230888230086949	0.177822695840334	Hmox1	1
GO:0008585	BP	GO:0008585	female gonad development	2/117	113/23210	0.111308360844588	0.233710882860671	0.179996612308295	Cebpb/Sirt1	2
GO:0090305	BP	GO:0090305	nucleic acid phosphodiester bond hydrolysis	2/117	113/23210	0.111308360844588	0.233710882860671	0.179996612308295	Zfp36/Rrs1	2
GO:2001234	BP	GO:2001234	negative regulation of apoptotic signaling pathway	3/117	231/23210	0.111556428301948	0.23403895945816	0.180249286361822	Icam1/Sirt1/Hmox1	3
GO:0043534	BP	GO:0043534	blood vessel endothelial cell migration	2/117	114/23210	0.112938352009517	0.23674330532258	0.182332086649713	Sirt1/Hmox1	2
GO:0051052	BP	GO:0051052	regulation of DNA metabolic process	4/117	366/23210	0.114026959053454	0.236861804012018	0.182423350532681	Flcn/Gja1/Naf1/Sirt1	4
GO:0001829	BP	GO:0001829	trophectodermal cell differentiation	1/117	24/23210	0.114274843834034	0.236861804012018	0.182423350532681	Junb	1
GO:0002693	BP	GO:0002693	positive regulation of cellular extravasation	1/117	24/23210	0.114274843834034	0.236861804012018	0.182423350532681	Icam1	1
GO:0031061	BP	GO:0031061	negative regulation of histone methylation	1/117	24/23210	0.114274843834034	0.236861804012018	0.182423350532681	Sirt1	1
GO:0032753	BP	GO:0032753	positive regulation of interleukin-4 production	1/117	24/23210	0.114274843834034	0.236861804012018	0.182423350532681	Cebpb	1
GO:0032928	BP	GO:0032928	regulation of superoxide anion generation	1/117	24/23210	0.114274843834034	0.236861804012018	0.182423350532681	Cxcl1	1
GO:0033233	BP	GO:0033233	regulation of protein sumoylation	1/117	24/23210	0.114274843834034	0.236861804012018	0.182423350532681	Egr1	1
GO:0043496	BP	GO:0043496	regulation of protein homodimerization activity	1/117	24/23210	0.114274843834034	0.236861804012018	0.182423350532681	Id1	1
GO:0045922	BP	GO:0045922	negative regulation of fatty acid metabolic process	1/117	24/23210	0.114274843834034	0.236861804012018	0.182423350532681	Sirt1	1
GO:0046685	BP	GO:0046685	response to arsenic-containing substance	1/117	24/23210	0.114274843834034	0.236861804012018	0.182423350532681	Hmox1	1
GO:0065005	BP	GO:0065005	protein-lipid complex assembly	1/117	24/23210	0.114274843834034	0.236861804012018	0.182423350532681	Soat2	1
GO:0099623	BP	GO:0099623	regulation of cardiac muscle cell membrane repolarization	1/117	24/23210	0.114274843834034	0.236861804012018	0.182423350532681	Gja1	1
GO:1901984	BP	GO:1901984	negative regulation of protein acetylation	1/117	24/23210	0.114274843834034	0.236861804012018	0.182423350532681	Sirt1	1
GO:0000187	BP	GO:0000187	activation of MAPK activity	2/117	115/23210	0.11457457997129	0.236861804012018	0.182423350532681	Gdf15/Plce1	2
GO:0010906	BP	GO:0010906	regulation of glucose metabolic process	2/117	115/23210	0.11457457997129	0.236861804012018	0.182423350532681	Fgl1/Sirt1	2
GO:0045089	BP	GO:0045089	positive regulation of innate immune response	2/117	115/23210	0.11457457997129	0.236861804012018	0.182423350532681	Nlrc5/Lbp	2
GO:0051209	BP	GO:0051209	release of sequestered calcium ion into cytosol	2/117	115/23210	0.11457457997129	0.236861804012018	0.182423350532681	Plce1/Cxcl10	2
GO:0046545	BP	GO:0046545	development of primary female sexual characteristics	2/117	116/23210	0.116216941853591	0.239083202386875	0.18413420018233	Cebpb/Sirt1	2
GO:1903828	BP	GO:1903828	negative regulation of cellular protein localization	2/117	116/23210	0.116216941853591	0.239083202386875	0.18413420018233	Flcn/Sirt1	2
GO:2000181	BP	GO:2000181	negative regulation of blood vessel morphogenesis	2/117	116/23210	0.116216941853591	0.239083202386875	0.18413420018233	Flcn/Cxcl10	2
GO:0051283	BP	GO:0051283	negative regulation of sequestering of calcium ion	2/117	117/23210	0.117865335642467	0.239083202386875	0.18413420018233	Plce1/Cxcl10	2
GO:0000002	BP	GO:0000002	mitochondrial genome maintenance	1/117	25/23210	0.118744344535812	0.239083202386875	0.18413420018233	Flcn	1
GO:0000289	BP	GO:0000289	nuclear-transcribed mRNA poly(A) tail shortening	1/117	25/23210	0.118744344535812	0.239083202386875	0.18413420018233	Zfp36	1
GO:0001516	BP	GO:0001516	prostaglandin biosynthetic process	1/117	25/23210	0.118744344535812	0.239083202386875	0.18413420018233	Sirt1	1
GO:0006760	BP	GO:0006760	folic acid-containing compound metabolic process	1/117	25/23210	0.118744344535812	0.239083202386875	0.18413420018233	Mthfd2	1
GO:0006817	BP	GO:0006817	phosphate ion transport	1/117	25/23210	0.118744344535812	0.239083202386875	0.18413420018233	Cebpb	1
GO:0006925	BP	GO:0006925	inflammatory cell apoptotic process	1/117	25/23210	0.118744344535812	0.239083202386875	0.18413420018233	Sirt1	1
GO:0010669	BP	GO:0010669	epithelial structure maintenance	1/117	25/23210	0.118744344535812	0.239083202386875	0.18413420018233	Slc22a5	1
GO:0014048	BP	GO:0014048	regulation of glutamate secretion	1/117	25/23210	0.118744344535812	0.239083202386875	0.18413420018233	Il1rn	1
GO:0032373	BP	GO:0032373	positive regulation of sterol transport	1/117	25/23210	0.118744344535812	0.239083202386875	0.18413420018233	Sirt1	1
GO:0032376	BP	GO:0032376	positive regulation of cholesterol transport	1/117	25/23210	0.118744344535812	0.239083202386875	0.18413420018233	Sirt1	1
GO:0032703	BP	GO:0032703	negative regulation of interleukin-2 production	1/117	25/23210	0.118744344535812	0.239083202386875	0.18413420018233	Zfp36	1
GO:0034114	BP	GO:0034114	regulation of heterotypic cell-cell adhesion	1/117	25/23210	0.118744344535812	0.239083202386875	0.18413420018233	Il1rn	1
GO:0035024	BP	GO:0035024	negative regulation of Rho protein signal transduction	1/117	25/23210	0.118744344535812	0.239083202386875	0.18413420018233	Flcn	1
GO:0042059	BP	GO:0042059	negative regulation of epidermal growth factor receptor signaling pathway	1/117	25/23210	0.118744344535812	0.239083202386875	0.18413420018233	Errfi1	1
GO:0042573	BP	GO:0042573	retinoic acid metabolic process	1/117	25/23210	0.118744344535812	0.239083202386875	0.18413420018233	Cyp3a13	1
GO:0043171	BP	GO:0043171	peptide catabolic process	1/117	25/23210	0.118744344535812	0.239083202386875	0.18413420018233	Chac1	1
GO:0043567	BP	GO:0043567	regulation of insulin-like growth factor receptor signaling pathway	1/117	25/23210	0.118744344535812	0.239083202386875	0.18413420018233	Igfbp1	1
GO:0045648	BP	GO:0045648	positive regulation of erythrocyte differentiation	1/117	25/23210	0.118744344535812	0.239083202386875	0.18413420018233	Stat3	1
GO:0046457	BP	GO:0046457	prostanoid biosynthetic process	1/117	25/23210	0.118744344535812	0.239083202386875	0.18413420018233	Sirt1	1
GO:0050832	BP	GO:0050832	defense response to fungus	1/117	25/23210	0.118744344535812	0.239083202386875	0.18413420018233	Cxcl1	1
GO:0055094	BP	GO:0055094	response to lipoprotein particle	1/117	25/23210	0.118744344535812	0.239083202386875	0.18413420018233	Myd88	1
GO:0060004	BP	GO:0060004	reflex	1/117	25/23210	0.118744344535812	0.239083202386875	0.18413420018233	Gja1	1
GO:0060338	BP	GO:0060338	regulation of type I interferon-mediated signaling pathway	1/117	25/23210	0.118744344535812	0.239083202386875	0.18413420018233	Nlrc5	1
GO:0071677	BP	GO:0071677	positive regulation of mononuclear cell migration	1/117	25/23210	0.118744344535812	0.239083202386875	0.18413420018233	Cxcl10	1
GO:0090023	BP	GO:0090023	positive regulation of neutrophil chemotaxis	1/117	25/23210	0.118744344535812	0.239083202386875	0.18413420018233	Lbp	1
GO:0090344	BP	GO:0090344	negative regulation of cell aging	1/117	25/23210	0.118744344535812	0.239083202386875	0.18413420018233	Sirt1	1
GO:0150077	BP	GO:0150077	regulation of neuroinflammatory response	1/117	25/23210	0.118744344535812	0.239083202386875	0.18413420018233	Grn	1
GO:1902230	BP	GO:1902230	negative regulation of intrinsic apoptotic signaling pathway in response to DNA damage	1/117	25/23210	0.118744344535812	0.239083202386875	0.18413420018233	Sirt1	1
GO:2000737	BP	GO:2000737	negative regulation of stem cell differentiation	1/117	25/23210	0.118744344535812	0.239083202386875	0.18413420018233	Stat3	1
GO:0001894	BP	GO:0001894	tissue homeostasis	3/117	238/23210	0.119113146684494	0.239447484935942	0.184414758896381	Epas1/Snx10/Slc22a5	3
GO:0006401	BP	GO:0006401	RNA catabolic process	3/117	238/23210	0.119113146684494	0.239447484935942	0.184414758896381	Naf1/Zfp36/Myd88	3
GO:0060759	BP	GO:0060759	regulation of response to cytokine stimulus	2/117	118/23210	0.119519660180375	0.240075345783905	0.184898317146861	Nlrc5/Il1rn	2
GO:0051480	BP	GO:0051480	regulation of cytosolic calcium ion concentration	4/117	374/23210	0.120768173945104	0.240993930061634	0.185605781241332	Cxcl1/Gja1/Plce1/Cxcl10	4
GO:0050868	BP	GO:0050868	negative regulation of T cell activation	2/117	119/23210	0.121179815160264	0.240993930061634	0.185605781241332	Fgl1/Cebpb	2
GO:0051282	BP	GO:0051282	regulation of sequestering of calcium ion	2/117	119/23210	0.121179815160264	0.240993930061634	0.185605781241332	Plce1/Cxcl10	2
GO:2000278	BP	GO:2000278	regulation of DNA biosynthetic process	2/117	119/23210	0.121179815160264	0.240993930061634	0.185605781241332	Gja1/Naf1	2
GO:0046777	BP	GO:0046777	protein autophosphorylation	3/117	240/23210	0.121306673226459	0.240993930061634	0.185605781241332	Errfi1/Jun/Pim3	3
GO:0006631	BP	GO:0006631	fatty acid metabolic process	4/117	376/23210	0.122480079161669	0.240993930061634	0.185605781241332	Cyp2b10/Tnfrsf1a/Por/Sirt1	4
GO:0008584	BP	GO:0008584	male gonad development	2/117	120/23210	0.122845701119697	0.240993930061634	0.185605781241332	Gja1/Icam1	2
GO:0044070	BP	GO:0044070	regulation of anion transport	2/117	120/23210	0.122845701119697	0.240993930061634	0.185605781241332	Cebpb/Il1rn	2
GO:0051208	BP	GO:0051208	sequestering of calcium ion	2/117	120/23210	0.122845701119697	0.240993930061634	0.185605781241332	Plce1/Cxcl10	2
GO:0090277	BP	GO:0090277	positive regulation of peptide hormone secretion	2/117	120/23210	0.122845701119697	0.240993930061634	0.185605781241332	Gja1/Sirt1	2
GO:1901136	BP	GO:1901136	carbohydrate derivative catabolic process	2/117	120/23210	0.122845701119697	0.240993930061634	0.185605781241332	Ctbs/Lyve1	2
GO:0000154	BP	GO:0000154	rRNA modification	1/117	26/23210	0.123191483275916	0.240993930061634	0.185605781241332	Naf1	1
GO:0000460	BP	GO:0000460	maturation of 5.8S rRNA	1/117	26/23210	0.123191483275916	0.240993930061634	0.185605781241332	Rrs1	1
GO:0003299	BP	GO:0003299	muscle hypertrophy in response to stress	1/117	26/23210	0.123191483275916	0.240993930061634	0.185605781241332	Errfi1	1
GO:0006730	BP	GO:0006730	one-carbon metabolic process	1/117	26/23210	0.123191483275916	0.240993930061634	0.185605781241332	Mthfd2	1
GO:0006779	BP	GO:0006779	porphyrin-containing compound biosynthetic process	1/117	26/23210	0.123191483275916	0.240993930061634	0.185605781241332	Alas1	1
GO:0007176	BP	GO:0007176	regulation of epidermal growth factor-activated receptor activity	1/117	26/23210	0.123191483275916	0.240993930061634	0.185605781241332	Errfi1	1
GO:0009299	BP	GO:0009299	mRNA transcription	1/117	26/23210	0.123191483275916	0.240993930061634	0.185605781241332	Stat3	1
GO:0009713	BP	GO:0009713	catechol-containing compound biosynthetic process	1/117	26/23210	0.123191483275916	0.240993930061634	0.185605781241332	Epas1	1
GO:0014898	BP	GO:0014898	cardiac muscle hypertrophy in response to stress	1/117	26/23210	0.123191483275916	0.240993930061634	0.185605781241332	Errfi1	1
GO:0019433	BP	GO:0019433	triglyceride catabolic process	1/117	26/23210	0.123191483275916	0.240993930061634	0.185605781241332	Fgf21	1
GO:0042423	BP	GO:0042423	catecholamine biosynthetic process	1/117	26/23210	0.123191483275916	0.240993930061634	0.185605781241332	Epas1	1
GO:0051570	BP	GO:0051570	regulation of histone H3-K9 methylation	1/117	26/23210	0.123191483275916	0.240993930061634	0.185605781241332	Sirt1	1
GO:0060716	BP	GO:0060716	labyrinthine layer blood vessel development	1/117	26/23210	0.123191483275916	0.240993930061634	0.185605781241332	Junb	1
GO:0060765	BP	GO:0060765	regulation of androgen receptor signaling pathway	1/117	26/23210	0.123191483275916	0.240993930061634	0.185605781241332	Sirt1	1
GO:0072012	BP	GO:0072012	glomerulus vasculature development	1/117	26/23210	0.123191483275916	0.240993930061634	0.185605781241332	Egr1	1
GO:0089718	BP	GO:0089718	amino acid import across plasma membrane	1/117	26/23210	0.123191483275916	0.240993930061634	0.185605781241332	Slc3a2	1
GO:0090025	BP	GO:0090025	regulation of monocyte chemotaxis	1/117	26/23210	0.123191483275916	0.240993930061634	0.185605781241332	Cxcl10	1
GO:0090208	BP	GO:0090208	positive regulation of triglyceride metabolic process	1/117	26/23210	0.123191483275916	0.240993930061634	0.185605781241332	Fgf21	1
GO:0098901	BP	GO:0098901	regulation of cardiac muscle cell action potential	1/117	26/23210	0.123191483275916	0.240993930061634	0.185605781241332	Dsc2	1
GO:1900078	BP	GO:1900078	positive regulation of cellular response to insulin stimulus	1/117	26/23210	0.123191483275916	0.240993930061634	0.185605781241332	Sirt1	1
GO:1901071	BP	GO:1901071	glucosamine-containing compound metabolic process	1/117	26/23210	0.123191483275916	0.240993930061634	0.185605781241332	Ctbs	1
GO:1902175	BP	GO:1902175	regulation of oxidative stress-induced intrinsic apoptotic signaling pathway	1/117	26/23210	0.123191483275916	0.240993930061634	0.185605781241332	Sirt1	1
GO:1903010	BP	GO:1903010	regulation of bone development	1/117	26/23210	0.123191483275916	0.240993930061634	0.185605781241332	Por	1
GO:0006260	BP	GO:0006260	DNA replication	3/117	242/23210	0.123515135400257	0.241441779244827	0.185950700291798	Baz1a/Jun/Rrm2	3
GO:0007030	BP	GO:0007030	Golgi organization	2/117	121/23210	0.124517219435006	0.242656263256751	0.186886056853602	Rab30/Plk3	2
GO:0008286	BP	GO:0008286	insulin receptor signaling pathway	2/117	121/23210	0.124517219435006	0.242656263256751	0.186886056853602	Sirt1/Socs3	2
GO:0046546	BP	GO:0046546	development of primary male sexual characteristics	2/117	121/23210	0.124517219435006	0.242656263256751	0.186886056853602	Gja1/Icam1	2
GO:1900180	BP	GO:1900180	regulation of protein localization to nucleus	2/117	121/23210	0.124517219435006	0.242656263256751	0.186886056853602	Flcn/Sirt1	2
GO:0034248	BP	GO:0034248	regulation of cellular amide metabolic process	4/117	379/23210	0.125067548231511	0.243301518040238	0.187383011354316	Stat3/Per1/Zfp36/Bcl3	4
GO:0051091	BP	GO:0051091	positive regulation of DNA-binding transcription factor activity	3/117	244/23210	0.125738324159009	0.243301518040238	0.187383011354316	Icam1/Stat3/Myd88	3
GO:0046700	BP	GO:0046700	heterocycle catabolic process	4/117	380/23210	0.125935225084298	0.243301518040238	0.187383011354316	Naf1/Zfp36/Myd88/Hmox1	4
GO:0007586	BP	GO:0007586	digestion	2/117	122/23210	0.126194272315485	0.243301518040238	0.187383011354316	Snx10/Slc22a5	2
GO:0051053	BP	GO:0051053	negative regulation of DNA metabolic process	2/117	122/23210	0.126194272315485	0.243301518040238	0.187383011354316	Flcn/Gja1	2
GO:0061013	BP	GO:0061013	regulation of mRNA catabolic process	2/117	122/23210	0.126194272315485	0.243301518040238	0.187383011354316	Zfp36/Myd88	2
GO:0002335	BP	GO:0002335	mature B cell differentiation	1/117	27/23210	0.127616370976775	0.243301518040238	0.187383011354316	Bcl3	1
GO:0003071	BP	GO:0003071	renal system process involved in regulation of systemic arterial blood pressure	1/117	27/23210	0.127616370976775	0.243301518040238	0.187383011354316	Gja1	1
GO:0010460	BP	GO:0010460	positive regulation of heart rate	1/117	27/23210	0.127616370976775	0.243301518040238	0.187383011354316	Sirt1	1
GO:0010893	BP	GO:0010893	positive regulation of steroid biosynthetic process	1/117	27/23210	0.127616370976775	0.243301518040238	0.187383011354316	Por	1
GO:0014887	BP	GO:0014887	cardiac muscle adaptation	1/117	27/23210	0.127616370976775	0.243301518040238	0.187383011354316	Errfi1	1
GO:0032069	BP	GO:0032069	regulation of nuclease activity	1/117	27/23210	0.127616370976775	0.243301518040238	0.187383011354316	Sirt1	1
GO:0032770	BP	GO:0032770	positive regulation of monooxygenase activity	1/117	27/23210	0.127616370976775	0.243301518040238	0.187383011354316	Por	1
GO:0032957	BP	GO:0032957	inositol trisphosphate metabolic process	1/117	27/23210	0.127616370976775	0.243301518040238	0.187383011354316	Plce1	1
GO:0033014	BP	GO:0033014	tetrapyrrole biosynthetic process	1/117	27/23210	0.127616370976775	0.243301518040238	0.187383011354316	Alas1	1
GO:0036003	BP	GO:0036003	positive regulation of transcription from RNA polymerase II promoter in response to stress	1/117	27/23210	0.127616370976775	0.243301518040238	0.187383011354316	Cebpb	1
GO:0044342	BP	GO:0044342	type B pancreatic cell proliferation	1/117	27/23210	0.127616370976775	0.243301518040238	0.187383011354316	Errfi1	1
GO:0050996	BP	GO:0050996	positive regulation of lipid catabolic process	1/117	27/23210	0.127616370976775	0.243301518040238	0.187383011354316	Fgf21	1
GO:0060008	BP	GO:0060008	Sertoli cell differentiation	1/117	27/23210	0.127616370976775	0.243301518040238	0.187383011354316	Icam1	1
GO:0060713	BP	GO:0060713	labyrinthine layer morphogenesis	1/117	27/23210	0.127616370976775	0.243301518040238	0.187383011354316	Socs3	1
GO:0061099	BP	GO:0061099	negative regulation of protein tyrosine kinase activity	1/117	27/23210	0.127616370976775	0.243301518040238	0.187383011354316	Errfi1	1
GO:0061437	BP	GO:0061437	renal system vasculature development	1/117	27/23210	0.127616370976775	0.243301518040238	0.187383011354316	Egr1	1
GO:0061440	BP	GO:0061440	kidney vasculature development	1/117	27/23210	0.127616370976775	0.243301518040238	0.187383011354316	Egr1	1
GO:0071361	BP	GO:0071361	cellular response to ethanol	1/117	27/23210	0.127616370976775	0.243301518040238	0.187383011354316	Trp53inp1	1
GO:0071402	BP	GO:0071402	cellular response to lipoprotein particle stimulus	1/117	27/23210	0.127616370976775	0.243301518040238	0.187383011354316	Myd88	1
GO:0071624	BP	GO:0071624	positive regulation of granulocyte chemotaxis	1/117	27/23210	0.127616370976775	0.243301518040238	0.187383011354316	Lbp	1
GO:1901185	BP	GO:1901185	negative regulation of ERBB signaling pathway	1/117	27/23210	0.127616370976775	0.243301518040238	0.187383011354316	Errfi1	1
GO:2000272	BP	GO:2000272	negative regulation of signaling receptor activity	1/117	27/23210	0.127616370976775	0.243301518040238	0.187383011354316	Errfi1	1
GO:2000727	BP	GO:2000727	positive regulation of cardiac muscle cell differentiation	1/117	27/23210	0.127616370976775	0.243301518040238	0.187383011354316	Sirt1	1
GO:0051260	BP	GO:0051260	protein homooligomerization	4/117	383/23210	0.128553666930909	0.244905304190498	0.188618195913889	Angptl4/Steap4/Lcn2/Hmox1	4
GO:0014902	BP	GO:0014902	myotube differentiation	2/117	124/23210	0.129564594739355	0.246462799992996	0.189817729135032	Gdf15/Cxcl10	2
GO:0033138	BP	GO:0033138	positive regulation of peptidyl-serine phosphorylation	2/117	124/23210	0.129564594739355	0.246462799992996	0.189817729135032	Fnip1/Fnip2	2
GO:0007631	BP	GO:0007631	feeding behavior	2/117	125/23210	0.131257672814395	0.248535252452861	0.191413865426932	Gdf15/Stat3	2
GO:0002360	BP	GO:0002360	T cell lineage commitment	1/117	28/23210	0.132019118015368	0.248535252452861	0.191413865426932	Stat3	1
GO:0032891	BP	GO:0032891	negative regulation of organic acid transport	1/117	28/23210	0.132019118015368	0.248535252452861	0.191413865426932	Il1rn	1
GO:0035335	BP	GO:0035335	peptidyl-tyrosine dephosphorylation	1/117	28/23210	0.132019118015368	0.248535252452861	0.191413865426932	Dusp6	1
GO:0043032	BP	GO:0043032	positive regulation of macrophage activation	1/117	28/23210	0.132019118015368	0.248535252452861	0.191413865426932	Lbp	1
GO:0045671	BP	GO:0045671	negative regulation of osteoclast differentiation	1/117	28/23210	0.132019118015368	0.248535252452861	0.191413865426932	Tob2	1
GO:0048820	BP	GO:0048820	hair follicle maturation	1/117	28/23210	0.132019118015368	0.248535252452861	0.191413865426932	Ctsl	1
GO:0051193	BP	GO:0051193	regulation of cofactor metabolic process	1/117	28/23210	0.132019118015368	0.248535252452861	0.191413865426932	Stat3	1
GO:0051307	BP	GO:0051307	meiotic chromosome separation	1/117	28/23210	0.132019118015368	0.248535252452861	0.191413865426932	Meiob	1
GO:0061050	BP	GO:0061050	regulation of cell growth involved in cardiac muscle cell development	1/117	28/23210	0.132019118015368	0.248535252452861	0.191413865426932	Sirt1	1
GO:0072539	BP	GO:0072539	T-helper 17 cell differentiation	1/117	28/23210	0.132019118015368	0.248535252452861	0.191413865426932	Stat3	1
GO:0086005	BP	GO:0086005	ventricular cardiac muscle cell action potential	1/117	28/23210	0.132019118015368	0.248535252452861	0.191413865426932	Dsc2	1
GO:0090312	BP	GO:0090312	positive regulation of protein deacetylation	1/117	28/23210	0.132019118015368	0.248535252452861	0.191413865426932	Sirt1	1
GO:1902932	BP	GO:1902932	positive regulation of alcohol biosynthetic process	1/117	28/23210	0.132019118015368	0.248535252452861	0.191413865426932	Por	1
GO:0010565	BP	GO:0010565	regulation of cellular ketone metabolic process	2/117	126/23210	0.132955902506542	0.249929642691132	0.192487779983466	Egr1/Sirt1	2
GO:0043467	BP	GO:0043467	regulation of generation of precursor metabolites and energy	2/117	126/23210	0.132955902506542	0.249929642691132	0.192487779983466	Flcn/Stat3	2
GO:0060541	BP	GO:0060541	respiratory system development	3/117	251/23210	0.13363242966729	0.251016258822346	0.193324656812238	Epas1/Errfi1/Id1	3
GO:0006091	BP	GO:0006091	generation of precursor metabolites and energy	4/117	389/23210	0.133858923025867	0.251216168671807	0.193478620954728	Flcn/Stat3/Stbd1/H6pd	4
GO:0048640	BP	GO:0048640	negative regulation of developmental growth	2/117	127/23210	0.134659190104069	0.251216168671807	0.193478620954728	Gdf15/Gja1	2
GO:0051592	BP	GO:0051592	response to calcium ion	2/117	127/23210	0.134659190104069	0.251216168671807	0.193478620954728	Junb/Jun	2
GO:0002703	BP	GO:0002703	regulation of leukocyte mediated immunity	3/117	253/23210	0.135919291520122	0.251216168671807	0.193478620954728	Cxcl1/Rsad2/Hmox1	3
GO:0035195	BP	GO:0035195	gene silencing by miRNA	2/117	128/23210	0.136367442694129	0.251216168671807	0.193478620954728	Stat3/Zfp36	2
GO:1901343	BP	GO:1901343	negative regulation of vasculature development	2/117	128/23210	0.136367442694129	0.251216168671807	0.193478620954728	Flcn/Cxcl10	2
GO:0000731	BP	GO:0000731	DNA synthesis involved in DNA repair	1/117	29/23210	0.136399834225885	0.251216168671807	0.193478620954728	Sirt1	1
GO:0007602	BP	GO:0007602	phototransduction	1/117	29/23210	0.136399834225885	0.251216168671807	0.193478620954728	Gnat1	1
GO:0008206	BP	GO:0008206	bile acid metabolic process	1/117	29/23210	0.136399834225885	0.251216168671807	0.193478620954728	Sirt1	1
GO:0010955	BP	GO:0010955	negative regulation of protein processing	1/117	29/23210	0.136399834225885	0.251216168671807	0.193478620954728	Chac1	1
GO:0030224	BP	GO:0030224	monocyte differentiation	1/117	29/23210	0.136399834225885	0.251216168671807	0.193478620954728	Jun	1
GO:0033273	BP	GO:0033273	response to vitamin	1/117	29/23210	0.136399834225885	0.251216168671807	0.193478620954728	Serpina7	1
GO:0033687	BP	GO:0033687	osteoblast proliferation	1/117	29/23210	0.136399834225885	0.251216168671807	0.193478620954728	Junb	1
GO:0034390	BP	GO:0034390	smooth muscle cell apoptotic process	1/117	29/23210	0.136399834225885	0.251216168671807	0.193478620954728	Sirt1	1
GO:0034391	BP	GO:0034391	regulation of smooth muscle cell apoptotic process	1/117	29/23210	0.136399834225885	0.251216168671807	0.193478620954728	Sirt1	1
GO:0034629	BP	GO:0034629	cellular protein-containing complex localization	1/117	29/23210	0.136399834225885	0.251216168671807	0.193478620954728	Ralgapa2	1
GO:0042119	BP	GO:0042119	neutrophil activation	1/117	29/23210	0.136399834225885	0.251216168671807	0.193478620954728	Grn	1
GO:0043090	BP	GO:0043090	amino acid import	1/117	29/23210	0.136399834225885	0.251216168671807	0.193478620954728	Slc3a2	1
GO:0043552	BP	GO:0043552	positive regulation of phosphatidylinositol 3-kinase activity	1/117	29/23210	0.136399834225885	0.251216168671807	0.193478620954728	Atg14	1
GO:0071354	BP	GO:0071354	cellular response to interleukin-6	1/117	29/23210	0.136399834225885	0.251216168671807	0.193478620954728	Stat3	1
GO:0071480	BP	GO:0071480	cellular response to gamma radiation	1/117	29/23210	0.136399834225885	0.251216168671807	0.193478620954728	Egr1	1
GO:0090181	BP	GO:0090181	regulation of cholesterol metabolic process	1/117	29/23210	0.136399834225885	0.251216168671807	0.193478620954728	Por	1
GO:0099622	BP	GO:0099622	cardiac muscle cell membrane repolarization	1/117	29/23210	0.136399834225885	0.251216168671807	0.193478620954728	Gja1	1
GO:1900027	BP	GO:1900027	regulation of ruffle assembly	1/117	29/23210	0.136399834225885	0.251216168671807	0.193478620954728	Icam1	1
GO:1902235	BP	GO:1902235	regulation of endoplasmic reticulum stress-induced intrinsic apoptotic signaling pathway	1/117	29/23210	0.136399834225885	0.251216168671807	0.193478620954728	Sirt1	1
GO:1903131	BP	GO:1903131	mononuclear cell differentiation	1/117	29/23210	0.136399834225885	0.251216168671807	0.193478620954728	Jun	1
GO:1903318	BP	GO:1903318	negative regulation of protein maturation	1/117	29/23210	0.136399834225885	0.251216168671807	0.193478620954728	Chac1	1
GO:0032970	BP	GO:0032970	regulation of actin filament-based process	4/117	393/23210	0.137445451844624	0.252959174550142	0.194821028075413	Icam1/Ctsl/Dsc2/Id1	4
GO:0050830	BP	GO:0050830	defense response to Gram-positive bacterium	2/117	129/23210	0.138080568157198	0.25376162093201	0.19543904649427	Lbp/Myd88	2
GO:0098739	BP	GO:0098739	import across plasma membrane	2/117	129/23210	0.138080568157198	0.25376162093201	0.19543904649427	Slc39a14/Slc3a2	2
GO:0019439	BP	GO:0019439	aromatic compound catabolic process	4/117	394/23210	0.138348193211582	0.253887361048468	0.195535887491645	Naf1/Zfp36/Myd88/Hmox1	4
GO:0022407	BP	GO:0022407	regulation of cell-cell adhesion	4/117	394/23210	0.138348193211582	0.253887361048468	0.195535887491645	Icam1/Fgl1/Cebpb/Il1rn	4
GO:0040029	BP	GO:0040029	regulation of gene expression, epigenetic	3/117	257/23210	0.1405335177462	0.256098319109307	0.197238696346909	Stat3/Sirt1/Zfp36	3
GO:0002438	BP	GO:0002438	acute inflammatory response to antigenic stimulus	1/117	30/23210	0.140758628902369	0.256098319109307	0.197238696346909	Icam1	1
GO:0002724	BP	GO:0002724	regulation of T cell cytokine production	1/117	30/23210	0.140758628902369	0.256098319109307	0.197238696346909	Rsad2	1
GO:0002902	BP	GO:0002902	regulation of B cell apoptotic process	1/117	30/23210	0.140758628902369	0.256098319109307	0.197238696346909	Fnip1	1
GO:0006829	BP	GO:0006829	zinc ion transport	1/117	30/23210	0.140758628902369	0.256098319109307	0.197238696346909	Slc39a14	1
GO:0016242	BP	GO:0016242	negative regulation of macroautophagy	1/117	30/23210	0.140758628902369	0.256098319109307	0.197238696346909	Hmox1	1
GO:0032673	BP	GO:0032673	regulation of interleukin-4 production	1/117	30/23210	0.140758628902369	0.256098319109307	0.197238696346909	Cebpb	1
GO:0032692	BP	GO:0032692	negative regulation of interleukin-1 production	1/117	30/23210	0.140758628902369	0.256098319109307	0.197238696346909	Errfi1	1
GO:0055022	BP	GO:0055022	negative regulation of cardiac muscle tissue growth	1/117	30/23210	0.140758628902369	0.256098319109307	0.197238696346909	Gja1	1
GO:0060143	BP	GO:0060143	positive regulation of syncytium formation by plasma membrane fusion	1/117	30/23210	0.140758628902369	0.256098319109307	0.197238696346909	Gdf15	1
GO:0061117	BP	GO:0061117	negative regulation of heart growth	1/117	30/23210	0.140758628902369	0.256098319109307	0.197238696346909	Gja1	1
GO:1902253	BP	GO:1902253	regulation of intrinsic apoptotic signaling pathway by p53 class mediator	1/117	30/23210	0.140758628902369	0.256098319109307	0.197238696346909	Sirt1	1
GO:0003012	BP	GO:0003012	muscle system process	4/117	397/23210	0.141070898691276	0.256483395694766	0.197535269959629	Tnfrsf1a/Errfi1/Sirt1/Dsc2	4
GO:0042303	BP	GO:0042303	molting cycle	2/117	131/23210	0.14152107315779	0.256752466533243	0.197742499673556	Per1/Ctsl	2
GO:0042633	BP	GO:0042633	hair cycle	2/117	131/23210	0.14152107315779	0.256752466533243	0.197742499673556	Per1/Ctsl	2
GO:1903038	BP	GO:1903038	negative regulation of leukocyte cell-cell adhesion	2/117	131/23210	0.14152107315779	0.256752466533243	0.197742499673556	Fgl1/Cebpb	2
GO:0060249	BP	GO:0060249	anatomical structure homeostasis	4/117	398/23210	0.141983256414622	0.257407767141446	0.19824719114567	Epas1/Snx10/Naf1/Slc22a5	4
GO:0051056	BP	GO:0051056	regulation of small GTPase mediated signal transduction	3/117	259/23210	0.142860460687048	0.258454725319809	0.199053524693458	Flcn/Plce1/Ralgapa2	3
GO:0071887	BP	GO:0071887	leukocyte apoptotic process	2/117	132/23210	0.143248272373364	0.258454725319809	0.199053524693458	Fnip1/Sirt1	2
GO:0010639	BP	GO:0010639	negative regulation of organelle organization	4/117	401/23210	0.144734537147642	0.258454725319809	0.199053524693458	Flcn/Fnip1/Fnip2/Sirt1	4
GO:0035966	BP	GO:0035966	response to topologically incorrect protein	2/117	133/23210	0.144979983807178	0.258454725319809	0.199053524693458	Chac1/Hspb8	2
GO:0000462	BP	GO:0000462	maturation of SSU-rRNA from tricistronic rRNA transcript (SSU-rRNA, 5.8S rRNA, LSU-rRNA)	1/117	31/23210	0.145095610801352	0.258454725319809	0.199053524693458	Rrs1	1
GO:0002828	BP	GO:0002828	regulation of type 2 immune response	1/117	31/23210	0.145095610801352	0.258454725319809	0.199053524693458	Rsad2	1
GO:0006767	BP	GO:0006767	water-soluble vitamin metabolic process	1/117	31/23210	0.145095610801352	0.258454725319809	0.199053524693458	Slc23a2	1
GO:0009584	BP	GO:0009584	detection of visible light	1/117	31/23210	0.145095610801352	0.258454725319809	0.199053524693458	Gnat1	1
GO:0009595	BP	GO:0009595	detection of biotic stimulus	1/117	31/23210	0.145095610801352	0.258454725319809	0.199053524693458	Lbp	1
GO:0019373	BP	GO:0019373	epoxygenase P450 pathway	1/117	31/23210	0.145095610801352	0.258454725319809	0.199053524693458	Cyp2b10	1
GO:0042634	BP	GO:0042634	regulation of hair cycle	1/117	31/23210	0.145095610801352	0.258454725319809	0.199053524693458	Per1	1
GO:0043457	BP	GO:0043457	regulation of cellular respiration	1/117	31/23210	0.145095610801352	0.258454725319809	0.199053524693458	Flcn	1
GO:0045662	BP	GO:0045662	negative regulation of myoblast differentiation	1/117	31/23210	0.145095610801352	0.258454725319809	0.199053524693458	Cxcl10	1
GO:0045920	BP	GO:0045920	negative regulation of exocytosis	1/117	31/23210	0.145095610801352	0.258454725319809	0.199053524693458	Hmox1	1
GO:0050482	BP	GO:0050482	arachidonic acid secretion	1/117	31/23210	0.145095610801352	0.258454725319809	0.199053524693458	Pla2g12a	1
GO:0061036	BP	GO:0061036	positive regulation of cartilage development	1/117	31/23210	0.145095610801352	0.258454725319809	0.199053524693458	Por	1
GO:0061157	BP	GO:0061157	mRNA destabilization	1/117	31/23210	0.145095610801352	0.258454725319809	0.199053524693458	Zfp36	1
GO:0070741	BP	GO:0070741	response to interleukin-6	1/117	31/23210	0.145095610801352	0.258454725319809	0.199053524693458	Stat3	1
GO:0090022	BP	GO:0090022	regulation of neutrophil chemotaxis	1/117	31/23210	0.145095610801352	0.258454725319809	0.199053524693458	Lbp	1
GO:0090162	BP	GO:0090162	establishment of epithelial cell polarity	1/117	31/23210	0.145095610801352	0.258454725319809	0.199053524693458	Gja1	1
GO:0097352	BP	GO:0097352	autophagosome maturation	1/117	31/23210	0.145095610801352	0.258454725319809	0.199053524693458	Atg14	1
GO:1901797	BP	GO:1901797	negative regulation of signal transduction by p53 class mediator	1/117	31/23210	0.145095610801352	0.258454725319809	0.199053524693458	Sirt1	1
GO:1903963	BP	GO:1903963	arachidonate transport	1/117	31/23210	0.145095610801352	0.258454725319809	0.199053524693458	Pla2g12a	1
GO:1905314	BP	GO:1905314	semi-lunar valve development	1/117	31/23210	0.145095610801352	0.258454725319809	0.199053524693458	Tnfrsf1a	1
GO:2000144	BP	GO:2000144	positive regulation of DNA-templated transcription, initiation	1/117	31/23210	0.145095610801352	0.258454725319809	0.199053524693458	Jun	1
GO:0051098	BP	GO:0051098	regulation of binding	4/117	403/23210	0.146580448814755	0.260612813869324	0.20071561514992	Jun/Sirt1/Id1/Hmox1	4
GO:0002698	BP	GO:0002698	negative regulation of immune effector process	2/117	134/23210	0.146716119224198	0.260612813869324	0.20071561514992	Grn/Hmox1	2
GO:0007034	BP	GO:0007034	vacuolar transport	2/117	134/23210	0.146716119224198	0.260612813869324	0.20071561514992	Atg14/Grn	2
GO:0035194	BP	GO:0035194	post-transcriptional gene silencing by RNA	2/117	134/23210	0.146716119224198	0.260612813869324	0.20071561514992	Stat3/Zfp36	2
GO:0071695	BP	GO:0071695	anatomical structure maturation	3/117	264/23210	0.148733964819507	0.263016818978084	0.202567102638445	Epas1/Gja1/Ctsl	3
GO:0002446	BP	GO:0002446	neutrophil mediated immunity	1/117	32/23210	0.149410888144475	0.263016818978084	0.202567102638445	Cxcl1	1
GO:0007097	BP	GO:0007097	nuclear migration	1/117	32/23210	0.149410888144475	0.263016818978084	0.202567102638445	Tacc2	1
GO:0009262	BP	GO:0009262	deoxyribonucleotide metabolic process	1/117	32/23210	0.149410888144475	0.263016818978084	0.202567102638445	Rrm2	1
GO:0042558	BP	GO:0042558	pteridine-containing compound metabolic process	1/117	32/23210	0.149410888144475	0.263016818978084	0.202567102638445	Mthfd2	1
GO:0045672	BP	GO:0045672	positive regulation of osteoclast differentiation	1/117	32/23210	0.149410888144475	0.263016818978084	0.202567102638445	Klf10	1
GO:0051150	BP	GO:0051150	regulation of smooth muscle cell differentiation	1/117	32/23210	0.149410888144475	0.263016818978084	0.202567102638445	Sirt1	1
GO:0051180	BP	GO:0051180	vitamin transport	1/117	32/23210	0.149410888144475	0.263016818978084	0.202567102638445	Slc23a2	1
GO:0060306	BP	GO:0060306	regulation of membrane repolarization	1/117	32/23210	0.149410888144475	0.263016818978084	0.202567102638445	Gja1	1
GO:0060561	BP	GO:0060561	apoptotic process involved in morphogenesis	1/117	32/23210	0.149410888144475	0.263016818978084	0.202567102638445	Tnfrsf1a	1
GO:0060669	BP	GO:0060669	embryonic placenta morphogenesis	1/117	32/23210	0.149410888144475	0.263016818978084	0.202567102638445	Socs3	1
GO:0060706	BP	GO:0060706	cell differentiation involved in embryonic placenta development	1/117	32/23210	0.149410888144475	0.263016818978084	0.202567102638445	Socs3	1
GO:0072538	BP	GO:0072538	T-helper 17 type immune response	1/117	32/23210	0.149410888144475	0.263016818978084	0.202567102638445	Stat3	1
GO:0017148	BP	GO:0017148	negative regulation of translation	2/117	136/23210	0.150201312865963	0.263853088077887	0.203211170227853	Stat3/Zfp36	2
GO:0097306	BP	GO:0097306	cellular response to alcohol	2/117	136/23210	0.150201312865963	0.263853088077887	0.203211170227853	Trp53inp1/Inhbb	2
GO:0097553	BP	GO:0097553	calcium ion transmembrane import into cytosol	2/117	136/23210	0.150201312865963	0.263853088077887	0.203211170227853	Plce1/Cxcl10	2
GO:0001667	BP	GO:0001667	ameboidal-type cell migration	4/117	407/23210	0.150299993679518	0.263853088077887	0.203211170227853	Grn/Jun/Sirt1/Hmox1	4
GO:0002456	BP	GO:0002456	T cell mediated immunity	2/117	137/23210	0.151950198402972	0.266383119483615	0.205159719120787	Rsad2/Icam1	2
GO:0016441	BP	GO:0016441	posttranscriptional gene silencing	2/117	137/23210	0.151950198402972	0.266383119483615	0.205159719120787	Stat3/Zfp36	2
GO:0007050	BP	GO:0007050	cell cycle arrest	2/117	138/23210	0.153703162537183	0.26688892739453	0.205549276120996	Gadd45a/Trp53inp1	2
GO:0002691	BP	GO:0002691	regulation of cellular extravasation	1/117	33/23210	0.153704568621094	0.26688892739453	0.205549276120996	Icam1	1
GO:0007617	BP	GO:0007617	mating behavior	1/117	33/23210	0.153704568621094	0.26688892739453	0.205549276120996	Grn	1
GO:0010667	BP	GO:0010667	negative regulation of cardiac muscle cell apoptotic process	1/117	33/23210	0.153704568621094	0.26688892739453	0.205549276120996	Sirt1	1
GO:0032660	BP	GO:0032660	regulation of interleukin-17 production	1/117	33/23210	0.153704568621094	0.26688892739453	0.205549276120996	Myd88	1
GO:0033598	BP	GO:0033598	mammary gland epithelial cell proliferation	1/117	33/23210	0.153704568621094	0.26688892739453	0.205549276120996	Cebpb	1
GO:0034142	BP	GO:0034142	toll-like receptor 4 signaling pathway	1/117	33/23210	0.153704568621094	0.26688892739453	0.205549276120996	Lbp	1
GO:0035094	BP	GO:0035094	response to nicotine	1/117	33/23210	0.153704568621094	0.26688892739453	0.205549276120996	Hmox1	1
GO:0044743	BP	GO:0044743	protein transmembrane import into intracellular organelle	1/117	33/23210	0.153704568621094	0.26688892739453	0.205549276120996	Grpel2	1
GO:0050779	BP	GO:0050779	RNA destabilization	1/117	33/23210	0.153704568621094	0.26688892739453	0.205549276120996	Zfp36	1
GO:0071539	BP	GO:0071539	protein localization to centrosome	1/117	33/23210	0.153704568621094	0.26688892739453	0.205549276120996	Snx10	1
GO:0071827	BP	GO:0071827	plasma lipoprotein particle organization	1/117	33/23210	0.153704568621094	0.26688892739453	0.205549276120996	Soat2	1
GO:0086091	BP	GO:0086091	regulation of heart rate by cardiac conduction	1/117	33/23210	0.153704568621094	0.26688892739453	0.205549276120996	Dsc2	1
GO:0090218	BP	GO:0090218	positive regulation of lipid kinase activity	1/117	33/23210	0.153704568621094	0.26688892739453	0.205549276120996	Atg14	1
GO:0009152	BP	GO:0009152	purine ribonucleotide biosynthetic process	2/117	139/23210	0.155460120784299	0.269753470305772	0.207755455026848	Flcn/Stat3	2
GO:0090287	BP	GO:0090287	regulation of cellular response to growth factor stimulus	3/117	271/23210	0.157086464899707	0.270438387970016	0.208282956603861	Flcn/Lrg1/Sirt1	3
GO:0050921	BP	GO:0050921	positive regulation of chemotaxis	2/117	140/23210	0.157220989394491	0.270438387970016	0.208282956603861	Lbp/Cxcl10	2
GO:0072089	BP	GO:0072089	stem cell proliferation	2/117	140/23210	0.157220989394491	0.270438387970016	0.208282956603861	Cxcl1/Prg4	2
GO:0000186	BP	GO:0000186	activation of MAPKK activity	1/117	34/23210	0.157976759390881	0.270438387970016	0.208282956603861	Gadd45b	1
GO:0002021	BP	GO:0002021	response to dietary excess	1/117	34/23210	0.157976759390881	0.270438387970016	0.208282956603861	Gdf15	1
GO:0002931	BP	GO:0002931	response to ischemia	1/117	34/23210	0.157976759390881	0.270438387970016	0.208282956603861	Egr1	1
GO:0006739	BP	GO:0006739	NADP metabolic process	1/117	34/23210	0.157976759390881	0.270438387970016	0.208282956603861	H6pd	1
GO:0009311	BP	GO:0009311	oligosaccharide metabolic process	1/117	34/23210	0.157976759390881	0.270438387970016	0.208282956603861	Ctbs	1
GO:0014047	BP	GO:0014047	glutamate secretion	1/117	34/23210	0.157976759390881	0.270438387970016	0.208282956603861	Il1rn	1
GO:0031069	BP	GO:0031069	hair follicle morphogenesis	1/117	34/23210	0.157976759390881	0.270438387970016	0.208282956603861	Ctsl	1
GO:0033032	BP	GO:0033032	regulation of myeloid cell apoptotic process	1/117	34/23210	0.157976759390881	0.270438387970016	0.208282956603861	Sirt1	1
GO:0042832	BP	GO:0042832	defense response to protozoan	1/117	34/23210	0.157976759390881	0.270438387970016	0.208282956603861	Bcl3	1
GO:0044275	BP	GO:0044275	cellular carbohydrate catabolic process	1/117	34/23210	0.157976759390881	0.270438387970016	0.208282956603861	Stbd1	1
GO:0048679	BP	GO:0048679	regulation of axon regeneration	1/117	34/23210	0.157976759390881	0.270438387970016	0.208282956603861	Grn	1
GO:0051953	BP	GO:0051953	negative regulation of amine transport	1/117	34/23210	0.157976759390881	0.270438387970016	0.208282956603861	Il1rn	1
GO:0090322	BP	GO:0090322	regulation of superoxide metabolic process	1/117	34/23210	0.157976759390881	0.270438387970016	0.208282956603861	Cxcl1	1
GO:1902624	BP	GO:1902624	positive regulation of neutrophil migration	1/117	34/23210	0.157976759390881	0.270438387970016	0.208282956603861	Lbp	1
GO:1905508	BP	GO:1905508	protein localization to microtubule organizing center	1/117	34/23210	0.157976759390881	0.270438387970016	0.208282956603861	Snx10	1
GO:1905898	BP	GO:1905898	positive regulation of response to endoplasmic reticulum stress	1/117	34/23210	0.157976759390881	0.270438387970016	0.208282956603861	Sirt1	1
GO:2000406	BP	GO:2000406	positive regulation of T cell migration	1/117	34/23210	0.157976759390881	0.270438387970016	0.208282956603861	Cxcl10	1
GO:0051924	BP	GO:0051924	regulation of calcium ion transport	3/117	272/23210	0.158291566075312	0.270795437534208	0.208557944705374	Gja1/Icam1/Cxcl10	3
GO:0035637	BP	GO:0035637	multicellular organismal signaling	2/117	141/23210	0.158985685347245	0.271436377729489	0.209051576248889	Gja1/Dsc2	2
GO:0046165	BP	GO:0046165	alcohol biosynthetic process	2/117	141/23210	0.158985685347245	0.271436377729489	0.209051576248889	Por/Plce1	2
GO:0061041	BP	GO:0061041	regulation of wound healing	2/117	141/23210	0.158985685347245	0.271436377729489	0.209051576248889	Gja1/Thbd	2
GO:0050680	BP	GO:0050680	negative regulation of epithelial cell proliferation	2/117	142/23210	0.160754126346245	0.272769174474422	0.210078053475996	Gja1/Ctsl	2
GO:0031647	BP	GO:0031647	regulation of protein stability	3/117	275/23210	0.161924123264111	0.272769174474422	0.210078053475996	Grn/Sirt1/Id1	3
GO:0002701	BP	GO:0002701	negative regulation of production of molecular mediator of immune response	1/117	35/23210	0.162227567086396	0.272769174474422	0.210078053475996	Hmox1	1
GO:0007143	BP	GO:0007143	female meiotic nuclear division	1/117	35/23210	0.162227567086396	0.272769174474422	0.210078053475996	Meiob	1
GO:0009069	BP	GO:0009069	serine family amino acid metabolic process	1/117	35/23210	0.162227567086396	0.272769174474422	0.210078053475996	Psat1	1
GO:0016572	BP	GO:0016572	histone phosphorylation	1/117	35/23210	0.162227567086396	0.272769174474422	0.210078053475996	Pim3	1
GO:0019835	BP	GO:0019835	cytolysis	1/117	35/23210	0.162227567086396	0.272769174474422	0.210078053475996	Lbp	1
GO:0021846	BP	GO:0021846	cell proliferation in forebrain	1/117	35/23210	0.162227567086396	0.272769174474422	0.210078053475996	Tacc2	1
GO:0032733	BP	GO:0032733	positive regulation of interleukin-10 production	1/117	35/23210	0.162227567086396	0.272769174474422	0.210078053475996	Bcl3	1
GO:0033238	BP	GO:0033238	regulation of cellular amine metabolic process	1/117	35/23210	0.162227567086396	0.272769174474422	0.210078053475996	Epas1	1
GO:0036230	BP	GO:0036230	granulocyte activation	1/117	35/23210	0.162227567086396	0.272769174474422	0.210078053475996	Grn	1
GO:0043304	BP	GO:0043304	regulation of mast cell degranulation	1/117	35/23210	0.162227567086396	0.272769174474422	0.210078053475996	Hmox1	1
GO:0043516	BP	GO:0043516	regulation of DNA damage response, signal transduction by p53 class mediator	1/117	35/23210	0.162227567086396	0.272769174474422	0.210078053475996	Sirt1	1
GO:0045940	BP	GO:0045940	positive regulation of steroid metabolic process	1/117	35/23210	0.162227567086396	0.272769174474422	0.210078053475996	Por	1
GO:0046461	BP	GO:0046461	neutral lipid catabolic process	1/117	35/23210	0.162227567086396	0.272769174474422	0.210078053475996	Fgf21	1
GO:0046464	BP	GO:0046464	acylglycerol catabolic process	1/117	35/23210	0.162227567086396	0.272769174474422	0.210078053475996	Fgf21	1
GO:0048147	BP	GO:0048147	negative regulation of fibroblast proliferation	1/117	35/23210	0.162227567086396	0.272769174474422	0.210078053475996	Trp53inp1	1
GO:0051452	BP	GO:0051452	intracellular pH reduction	1/117	35/23210	0.162227567086396	0.272769174474422	0.210078053475996	Grn	1
GO:0051567	BP	GO:0051567	histone H3-K9 methylation	1/117	35/23210	0.162227567086396	0.272769174474422	0.210078053475996	Sirt1	1
GO:0051973	BP	GO:0051973	positive regulation of telomerase activity	1/117	35/23210	0.162227567086396	0.272769174474422	0.210078053475996	Naf1	1
GO:1904707	BP	GO:1904707	positive regulation of vascular smooth muscle cell proliferation	1/117	35/23210	0.162227567086396	0.272769174474422	0.210078053475996	Jun	1
GO:2000171	BP	GO:2000171	negative regulation of dendrite development	1/117	35/23210	0.162227567086396	0.272769174474422	0.210078053475996	Id1	1
GO:2000249	BP	GO:2000249	regulation of actin cytoskeleton reorganization	1/117	35/23210	0.162227567086396	0.272769174474422	0.210078053475996	Ctsl	1
GO:0090407	BP	GO:0090407	organophosphate biosynthetic process	4/117	421/23210	0.163599600239177	0.274894779834978	0.211715126424081	Flcn/Stat3/Plce1/Rrm2	4
GO:0007613	BP	GO:0007613	memory	2/117	144/23210	0.164301917888234	0.27589300968189	0.21248393097674	Egr1/Il1rn	2
GO:0006816	BP	GO:0006816	calcium ion transport	4/117	423/23210	0.165533982454661	0.277579764935245	0.213783015673528	Gja1/Icam1/Plce1/Cxcl10	4
GO:0003417	BP	GO:0003417	growth plate cartilage development	1/117	36/23210	0.166457097815669	0.277579764935245	0.213783015673528	Por	1
GO:0010664	BP	GO:0010664	negative regulation of striated muscle cell apoptotic process	1/117	36/23210	0.166457097815669	0.277579764935245	0.213783015673528	Sirt1	1
GO:0033006	BP	GO:0033006	regulation of mast cell activation involved in immune response	1/117	36/23210	0.166457097815669	0.277579764935245	0.213783015673528	Hmox1	1
GO:0045880	BP	GO:0045880	positive regulation of smoothened signaling pathway	1/117	36/23210	0.166457097815669	0.277579764935245	0.213783015673528	Por	1
GO:0046329	BP	GO:0046329	negative regulation of JNK cascade	1/117	36/23210	0.166457097815669	0.277579764935245	0.213783015673528	Per1	1
GO:0048009	BP	GO:0048009	insulin-like growth factor receptor signaling pathway	1/117	36/23210	0.166457097815669	0.277579764935245	0.213783015673528	Igfbp1	1
GO:0048169	BP	GO:0048169	regulation of long-term neuronal synaptic plasticity	1/117	36/23210	0.166457097815669	0.277579764935245	0.213783015673528	Egr1	1
GO:1904358	BP	GO:1904358	positive regulation of telomere maintenance via telomere lengthening	1/117	36/23210	0.166457097815669	0.277579764935245	0.213783015673528	Naf1	1
GO:1905209	BP	GO:1905209	positive regulation of cardiocyte differentiation	1/117	36/23210	0.166457097815669	0.277579764935245	0.213783015673528	Sirt1	1
GO:1901361	BP	GO:1901361	organic cyclic compound catabolic process	4/117	424/23210	0.166504299955273	0.277579764935245	0.213783015673528	Naf1/Zfp36/Myd88/Hmox1	4
GO:0002449	BP	GO:0002449	lymphocyte mediated immunity	4/117	425/23210	0.167476685558253	0.279018347377769	0.214890965645781	Rsad2/Icam1/Bcl3/Myd88	4
GO:0072006	BP	GO:0072006	nephron development	2/117	146/23210	0.167863719941464	0.279480484735985	0.215246888989536	Egr1/Plce1	2
GO:0001822	BP	GO:0001822	kidney development	3/117	281/23210	0.169264528325993	0.280662096976092	0.216156928768934	Flcn/Egr1/Plce1	3
GO:0016570	BP	GO:0016570	histone modification	4/117	427/23210	0.169427612478714	0.280662096976092	0.216156928768934	Flcn/Per1/Sirt1/Pim3	4
GO:0002821	BP	GO:0002821	positive regulation of adaptive immune response	2/117	147/23210	0.16964967671973	0.280662096976092	0.216156928768934	Rsad2/Sirt1	2
GO:0042133	BP	GO:0042133	neurotransmitter metabolic process	2/117	147/23210	0.16964967671973	0.280662096976092	0.216156928768934	Icam1/Por	2
GO:0046660	BP	GO:0046660	female sex differentiation	2/117	147/23210	0.16964967671973	0.280662096976092	0.216156928768934	Cebpb/Sirt1	2
GO:0000027	BP	GO:0000027	ribosomal large subunit assembly	1/117	37/23210	0.170665457164748	0.280662096976092	0.216156928768934	Rrs1	1
GO:0032633	BP	GO:0032633	interleukin-4 production	1/117	37/23210	0.170665457164748	0.280662096976092	0.216156928768934	Cebpb	1
GO:0033028	BP	GO:0033028	myeloid cell apoptotic process	1/117	37/23210	0.170665457164748	0.280662096976092	0.216156928768934	Sirt1	1
GO:0042554	BP	GO:0042554	superoxide anion generation	1/117	37/23210	0.170665457164748	0.280662096976092	0.216156928768934	Cxcl1	1
GO:0045746	BP	GO:0045746	negative regulation of Notch signaling pathway	1/117	37/23210	0.170665457164748	0.280662096976092	0.216156928768934	Chac1	1
GO:0045981	BP	GO:0045981	positive regulation of nucleotide metabolic process	1/117	37/23210	0.170665457164748	0.280662096976092	0.216156928768934	Stat3	1
GO:0051647	BP	GO:0051647	nucleus localization	1/117	37/23210	0.170665457164748	0.280662096976092	0.216156928768934	Tacc2	1
GO:0061756	BP	GO:0061756	leukocyte adhesion to vascular endothelial cell	1/117	37/23210	0.170665457164748	0.280662096976092	0.216156928768934	Icam1	1
GO:0071825	BP	GO:0071825	protein-lipid complex subunit organization	1/117	37/23210	0.170665457164748	0.280662096976092	0.216156928768934	Soat2	1
GO:0086065	BP	GO:0086065	cell communication involved in cardiac conduction	1/117	37/23210	0.170665457164748	0.280662096976092	0.216156928768934	Dsc2	1
GO:0097028	BP	GO:0097028	dendritic cell differentiation	1/117	37/23210	0.170665457164748	0.280662096976092	0.216156928768934	Cebpb	1
GO:1900544	BP	GO:1900544	positive regulation of purine nucleotide metabolic process	1/117	37/23210	0.170665457164748	0.280662096976092	0.216156928768934	Stat3	1
GO:1902229	BP	GO:1902229	regulation of intrinsic apoptotic signaling pathway in response to DNA damage	1/117	37/23210	0.170665457164748	0.280662096976092	0.216156928768934	Sirt1	1
GO:1903792	BP	GO:1903792	negative regulation of anion transport	1/117	37/23210	0.170665457164748	0.280662096976092	0.216156928768934	Il1rn	1
GO:0002700	BP	GO:0002700	regulation of production of molecular mediator of immune response	2/117	148/23210	0.171438899691978	0.281208336753444	0.216577625093503	Rsad2/Hmox1	2
GO:0009260	BP	GO:0009260	ribonucleotide biosynthetic process	2/117	148/23210	0.171438899691978	0.281208336753444	0.216577625093503	Flcn/Stat3	2
GO:0050657	BP	GO:0050657	nucleic acid transport	2/117	148/23210	0.171438899691978	0.281208336753444	0.216577625093503	Zfp36/Rrs1	2
GO:0050658	BP	GO:0050658	RNA transport	2/117	148/23210	0.171438899691978	0.281208336753444	0.216577625093503	Zfp36/Rrs1	2
GO:0007162	BP	GO:0007162	negative regulation of cell adhesion	3/117	284/23210	0.172970970367824	0.283343712816556	0.218222223122742	Fgl1/Cebpb/Il1rn	3
GO:0001824	BP	GO:0001824	blastocyst development	2/117	149/23210	0.173231311490677	0.283343712816556	0.218222223122742	Junb/Grn	2
GO:0030183	BP	GO:0030183	B cell differentiation	2/117	149/23210	0.173231311490677	0.283343712816556	0.218222223122742	Fnip1/Bcl3	2
GO:0045165	BP	GO:0045165	cell fate commitment	3/117	285/23210	0.174211646949792	0.283343712816556	0.218222223122742	Epas1/Cebpb/Stat3	3
GO:0001562	BP	GO:0001562	response to protozoan	1/117	38/23210	0.174852750200252	0.283343712816556	0.218222223122742	Bcl3	1
GO:0006636	BP	GO:0006636	unsaturated fatty acid biosynthetic process	1/117	38/23210	0.174852750200252	0.283343712816556	0.218222223122742	Sirt1	1
GO:0007616	BP	GO:0007616	long-term memory	1/117	38/23210	0.174852750200252	0.283343712816556	0.218222223122742	Egr1	1
GO:0010831	BP	GO:0010831	positive regulation of myotube differentiation	1/117	38/23210	0.174852750200252	0.283343712816556	0.218222223122742	Gdf15	1
GO:0010907	BP	GO:0010907	positive regulation of glucose metabolic process	1/117	38/23210	0.174852750200252	0.283343712816556	0.218222223122742	Sirt1	1
GO:0014002	BP	GO:0014002	astrocyte development	1/117	38/23210	0.174852750200252	0.283343712816556	0.218222223122742	Grn	1
GO:0030521	BP	GO:0030521	androgen receptor signaling pathway	1/117	38/23210	0.174852750200252	0.283343712816556	0.218222223122742	Sirt1	1
GO:0042149	BP	GO:0042149	cellular response to glucose starvation	1/117	38/23210	0.174852750200252	0.283343712816556	0.218222223122742	Atg14	1
GO:0043368	BP	GO:0043368	positive T cell selection	1/117	38/23210	0.174852750200252	0.283343712816556	0.218222223122742	Stat3	1
GO:0046854	BP	GO:0046854	phosphatidylinositol phosphorylation	1/117	38/23210	0.174852750200252	0.283343712816556	0.218222223122742	Socs3	1
GO:0060259	BP	GO:0060259	regulation of feeding behavior	1/117	38/23210	0.174852750200252	0.283343712816556	0.218222223122742	Stat3	1
GO:0070570	BP	GO:0070570	regulation of neuron projection regeneration	1/117	38/23210	0.174852750200252	0.283343712816556	0.218222223122742	Grn	1
GO:0072210	BP	GO:0072210	metanephric nephron development	1/117	38/23210	0.174852750200252	0.283343712816556	0.218222223122742	Egr1	1
GO:1902475	BP	GO:1902475	L-alpha-amino acid transmembrane transport	1/117	38/23210	0.174852750200252	0.283343712816556	0.218222223122742	Slc3a2	1
GO:2000403	BP	GO:2000403	positive regulation of lymphocyte migration	1/117	38/23210	0.174852750200252	0.283343712816556	0.218222223122742	Cxcl10	1
GO:0022612	BP	GO:0022612	gland morphogenesis	2/117	150/23210	0.175026835432705	0.283445618499342	0.218300707605159	Fgl1/Cebpb	2
GO:1903037	BP	GO:1903037	regulation of leukocyte cell-cell adhesion	3/117	287/23210	0.17670063893825	0.285974557875301	0.220248415451853	Icam1/Fgl1/Cebpb	3
GO:0051236	BP	GO:0051236	establishment of RNA localization	2/117	151/23210	0.176825395514508	0.285994881450813	0.22026406801667	Zfp36/Rrs1	2
GO:0046661	BP	GO:0046661	male sex differentiation	2/117	152/23210	0.178626916407306	0.287463746511278	0.22139534068821	Gja1/Icam1	2
GO:0051250	BP	GO:0051250	negative regulation of lymphocyte activation	2/117	152/23210	0.178626916407306	0.287463746511278	0.22139534068821	Fgl1/Cebpb	2
GO:0008207	BP	GO:0008207	C21-steroid hormone metabolic process	1/117	39/23210	0.179019081471897	0.287463746511278	0.22139534068821	Egr1	1
GO:0010613	BP	GO:0010613	positive regulation of cardiac muscle hypertrophy	1/117	39/23210	0.179019081471897	0.287463746511278	0.22139534068821	Sirt1	1
GO:0031640	BP	GO:0031640	killing of cells of other organism	1/117	39/23210	0.179019081471897	0.287463746511278	0.22139534068821	Cxcl1	1
GO:0032008	BP	GO:0032008	positive regulation of TOR signaling	1/117	39/23210	0.179019081471897	0.287463746511278	0.22139534068821	Flcn	1
GO:0043551	BP	GO:0043551	regulation of phosphatidylinositol 3-kinase activity	1/117	39/23210	0.179019081471897	0.287463746511278	0.22139534068821	Atg14	1
GO:0044088	BP	GO:0044088	regulation of vacuole organization	1/117	39/23210	0.179019081471897	0.287463746511278	0.22139534068821	Grn	1
GO:0048730	BP	GO:0048730	epidermis morphogenesis	1/117	39/23210	0.179019081471897	0.287463746511278	0.22139534068821	Ctsl	1
GO:0090049	BP	GO:0090049	regulation of cell migration involved in sprouting angiogenesis	1/117	39/23210	0.179019081471897	0.287463746511278	0.22139534068821	Hmox1	1
GO:2000142	BP	GO:2000142	regulation of DNA-templated transcription, initiation	1/117	39/23210	0.179019081471897	0.287463746511278	0.22139534068821	Jun	1
GO:0006913	BP	GO:0006913	nucleocytoplasmic transport	3/117	289/23210	0.179199644255167	0.287463746511278	0.22139534068821	Stat3/Bach2/Rrs1	3
GO:0051169	BP	GO:0051169	nuclear transport	3/117	289/23210	0.179199644255167	0.287463746511278	0.22139534068821	Stat3/Bach2/Rrs1	3
GO:0006457	BP	GO:0006457	protein folding	2/117	153/23210	0.180431323452312	0.288894122788909	0.222496970535944	Grpel2/Grn	2
GO:0010950	BP	GO:0010950	positive regulation of endopeptidase activity	2/117	153/23210	0.180431323452312	0.288894122788909	0.222496970535944	Stat3/Sirt1	2
GO:0031056	BP	GO:0031056	regulation of histone modification	2/117	153/23210	0.180431323452312	0.288894122788909	0.222496970535944	Flcn/Sirt1	2
GO:0042391	BP	GO:0042391	regulation of membrane potential	4/117	439/23210	0.181300402998534	0.289452232320705	0.222926808563983	Gja1/Jun/Dsc2/Il1rn	4
GO:0034249	BP	GO:0034249	negative regulation of cellular amide metabolic process	2/117	154/23210	0.182238542655995	0.289452232320705	0.222926808563983	Stat3/Zfp36	2
GO:0007611	BP	GO:0007611	learning or memory	3/117	292/23210	0.182966477667686	0.289452232320705	0.222926808563983	Jun/Egr1/Il1rn	3
GO:0001835	BP	GO:0001835	blastocyst hatching	1/117	40/23210	0.183164555015024	0.289452232320705	0.222926808563983	Grn	1
GO:0002369	BP	GO:0002369	T cell cytokine production	1/117	40/23210	0.183164555015024	0.289452232320705	0.222926808563983	Rsad2	1
GO:0009268	BP	GO:0009268	response to pH	1/117	40/23210	0.183164555015024	0.289452232320705	0.222926808563983	Gja1	1
GO:0010470	BP	GO:0010470	regulation of gastrulation	1/117	40/23210	0.183164555015024	0.289452232320705	0.222926808563983	Il1rn	1
GO:0014742	BP	GO:0014742	positive regulation of muscle hypertrophy	1/117	40/23210	0.183164555015024	0.289452232320705	0.222926808563983	Sirt1	1
GO:0030225	BP	GO:0030225	macrophage differentiation	1/117	40/23210	0.183164555015024	0.289452232320705	0.222926808563983	Sirt1	1
GO:0031062	BP	GO:0031062	positive regulation of histone methylation	1/117	40/23210	0.183164555015024	0.289452232320705	0.222926808563983	Sirt1	1
GO:0032620	BP	GO:0032620	interleukin-17 production	1/117	40/23210	0.183164555015024	0.289452232320705	0.222926808563983	Myd88	1
GO:0035188	BP	GO:0035188	hatching	1/117	40/23210	0.183164555015024	0.289452232320705	0.222926808563983	Grn	1
GO:0045747	BP	GO:0045747	positive regulation of Notch signaling pathway	1/117	40/23210	0.183164555015024	0.289452232320705	0.222926808563983	Stat3	1
GO:0045851	BP	GO:0045851	pH reduction	1/117	40/23210	0.183164555015024	0.289452232320705	0.222926808563983	Grn	1
GO:0046456	BP	GO:0046456	icosanoid biosynthetic process	1/117	40/23210	0.183164555015024	0.289452232320705	0.222926808563983	Sirt1	1
GO:0048520	BP	GO:0048520	positive regulation of behavior	1/117	40/23210	0.183164555015024	0.289452232320705	0.222926808563983	Gja1	1
GO:0071684	BP	GO:0071684	organism emergence from protective structure	1/117	40/23210	0.183164555015024	0.289452232320705	0.222926808563983	Grn	1
GO:0086004	BP	GO:0086004	regulation of cardiac muscle cell contraction	1/117	40/23210	0.183164555015024	0.289452232320705	0.222926808563983	Dsc2	1
GO:0098801	BP	GO:0098801	regulation of renal system process	1/117	40/23210	0.183164555015024	0.289452232320705	0.222926808563983	Gja1	1
GO:0098926	BP	GO:0098926	postsynaptic signal transduction	1/117	40/23210	0.183164555015024	0.289452232320705	0.222926808563983	Stat3	1
GO:1903053	BP	GO:1903053	regulation of extracellular matrix organization	1/117	40/23210	0.183164555015024	0.289452232320705	0.222926808563983	Tnfrsf1a	1
GO:0021543	BP	GO:0021543	pallium development	2/117	155/23210	0.184048500685369	0.290309175895424	0.223586798969654	Mfsd2a/Tacc2	2
GO:0046390	BP	GO:0046390	ribose phosphate biosynthetic process	2/117	155/23210	0.184048500685369	0.290309175895424	0.223586798969654	Flcn/Stat3	2
GO:0051170	BP	GO:0051170	import into nucleus	2/117	155/23210	0.184048500685369	0.290309175895424	0.223586798969654	Stat3/Bach2	2
GO:0042254	BP	GO:0042254	ribosome biogenesis	3/117	294/23210	0.185489618259839	0.290812765182227	0.223974647256862	Naf1/Sirt1/Rrs1	3
GO:0006164	BP	GO:0006164	purine nucleotide biosynthetic process	2/117	156/23210	0.185861124863307	0.290812765182227	0.223974647256862	Flcn/Stat3	2
GO:0051302	BP	GO:0051302	regulation of cell division	2/117	156/23210	0.185861124863307	0.290812765182227	0.223974647256862	Flcn/Plk3	2
GO:0016569	BP	GO:0016569	covalent chromatin modification	4/117	444/23210	0.186328700432215	0.290812765182227	0.223974647256862	Flcn/Per1/Sirt1/Pim3	4
GO:0043087	BP	GO:0043087	regulation of GTPase activity	3/117	295/23210	0.186754687512065	0.290812765182227	0.223974647256862	Flcn/Icam1/Ralgapa2	3
GO:0001783	BP	GO:0001783	B cell apoptotic process	1/117	41/23210	0.187289274353101	0.290812765182227	0.223974647256862	Fnip1	1
GO:0001937	BP	GO:0001937	negative regulation of endothelial cell proliferation	1/117	41/23210	0.187289274353101	0.290812765182227	0.223974647256862	Gja1	1
GO:0003298	BP	GO:0003298	physiological muscle hypertrophy	1/117	41/23210	0.187289274353101	0.290812765182227	0.223974647256862	Sirt1	1
GO:0003301	BP	GO:0003301	physiological cardiac muscle hypertrophy	1/117	41/23210	0.187289274353101	0.290812765182227	0.223974647256862	Sirt1	1
GO:0035774	BP	GO:0035774	positive regulation of insulin secretion involved in cellular response to glucose stimulus	1/117	41/23210	0.187289274353101	0.290812765182227	0.223974647256862	Sirt1	1
GO:0042304	BP	GO:0042304	regulation of fatty acid biosynthetic process	1/117	41/23210	0.187289274353101	0.290812765182227	0.223974647256862	Sirt1	1
GO:0042417	BP	GO:0042417	dopamine metabolic process	1/117	41/23210	0.187289274353101	0.290812765182227	0.223974647256862	Epas1	1
GO:0046326	BP	GO:0046326	positive regulation of glucose import	1/117	41/23210	0.187289274353101	0.290812765182227	0.223974647256862	Fgf21	1
GO:0046627	BP	GO:0046627	negative regulation of insulin receptor signaling pathway	1/117	41/23210	0.187289274353101	0.290812765182227	0.223974647256862	Socs3	1
GO:0051154	BP	GO:0051154	negative regulation of striated muscle cell differentiation	1/117	41/23210	0.187289274353101	0.290812765182227	0.223974647256862	Cxcl10	1
GO:0051281	BP	GO:0051281	positive regulation of release of sequestered calcium ion into cytosol	1/117	41/23210	0.187289274353101	0.290812765182227	0.223974647256862	Cxcl10	1
GO:0055026	BP	GO:0055026	negative regulation of cardiac muscle tissue development	1/117	41/23210	0.187289274353101	0.290812765182227	0.223974647256862	Gja1	1
GO:0061049	BP	GO:0061049	cell growth involved in cardiac muscle cell development	1/117	41/23210	0.187289274353101	0.290812765182227	0.223974647256862	Sirt1	1
GO:0071364	BP	GO:0071364	cellular response to epidermal growth factor stimulus	1/117	41/23210	0.187289274353101	0.290812765182227	0.223974647256862	Zfp36	1
GO:0086009	BP	GO:0086009	membrane repolarization	1/117	41/23210	0.187289274353101	0.290812765182227	0.223974647256862	Gja1	1
GO:1903672	BP	GO:1903672	positive regulation of sprouting angiogenesis	1/117	41/23210	0.187289274353101	0.290812765182227	0.223974647256862	Hmox1	1
GO:2000279	BP	GO:2000279	negative regulation of DNA biosynthetic process	1/117	41/23210	0.187289274353101	0.290812765182227	0.223974647256862	Gja1	1
GO:2000772	BP	GO:2000772	regulation of cellular senescence	1/117	41/23210	0.187289274353101	0.290812765182227	0.223974647256862	Sirt1	1
GO:0000910	BP	GO:0000910	cytokinesis	2/117	157/23210	0.187676343163893	0.290812765182227	0.223974647256862	Flcn/Plk3	2
GO:0009755	BP	GO:0009755	hormone-mediated signaling pathway	2/117	157/23210	0.187676343163893	0.290812765182227	0.223974647256862	Per1/Sirt1	2
GO:0033135	BP	GO:0033135	regulation of peptidyl-serine phosphorylation	2/117	157/23210	0.187676343163893	0.290812765182227	0.223974647256862	Fnip1/Fnip2	2
GO:0048015	BP	GO:0048015	phosphatidylinositol-mediated signaling	2/117	157/23210	0.187676343163893	0.290812765182227	0.223974647256862	Plce1/Sirt1	2
GO:0060402	BP	GO:0060402	calcium ion transport into cytosol	2/117	157/23210	0.187676343163893	0.290812765182227	0.223974647256862	Plce1/Cxcl10	2
GO:0071466	BP	GO:0071466	cellular response to xenobiotic stimulus	2/117	157/23210	0.187676343163893	0.290812765182227	0.223974647256862	Cyp2b10/Egr1	2
GO:0007601	BP	GO:0007601	visual perception	2/117	158/23210	0.189494084207797	0.293272872280312	0.225869342694878	Epas1/Gnat1	2
GO:1903707	BP	GO:1903707	negative regulation of hemopoiesis	2/117	158/23210	0.189494084207797	0.293272872280312	0.225869342694878	Tob2/Zfp36	2
GO:0007080	BP	GO:0007080	mitotic metaphase plate congression	1/117	42/23210	0.191393342500224	0.294602433594849	0.226893328097456	Rrs1	1
GO:0010765	BP	GO:0010765	positive regulation of sodium ion transport	1/117	42/23210	0.191393342500224	0.294602433594849	0.226893328097456	Cxcl1	1
GO:0010883	BP	GO:0010883	regulation of lipid storage	1/117	42/23210	0.191393342500224	0.294602433594849	0.226893328097456	Sirt1	1
GO:0032958	BP	GO:0032958	inositol phosphate biosynthetic process	1/117	42/23210	0.191393342500224	0.294602433594849	0.226893328097456	Plce1	1
GO:0045740	BP	GO:0045740	positive regulation of DNA replication	1/117	42/23210	0.191393342500224	0.294602433594849	0.226893328097456	Jun	1
GO:0046621	BP	GO:0046621	negative regulation of organ growth	1/117	42/23210	0.191393342500224	0.294602433594849	0.226893328097456	Gja1	1
GO:0055023	BP	GO:0055023	positive regulation of cardiac muscle tissue growth	1/117	42/23210	0.191393342500224	0.294602433594849	0.226893328097456	Sirt1	1
GO:0120178	BP	GO:0120178	steroid hormone biosynthetic process	1/117	42/23210	0.191393342500224	0.294602433594849	0.226893328097456	Egr1	1
GO:1902742	BP	GO:1902742	apoptotic process involved in development	1/117	42/23210	0.191393342500224	0.294602433594849	0.226893328097456	Tnfrsf1a	1
GO:0031047	BP	GO:0031047	gene silencing by RNA	2/117	160/23210	0.193136852213643	0.296748545082927	0.228546194206049	Stat3/Zfp36	2
GO:0048017	BP	GO:0048017	inositol lipid-mediated signaling	2/117	160/23210	0.193136852213643	0.296748545082927	0.228546194206049	Plce1/Sirt1	2
GO:0051291	BP	GO:0051291	protein heterooligomerization	2/117	160/23210	0.193136852213643	0.296748545082927	0.228546194206049	Tnfrsf1a/Rrm2	2
GO:0072522	BP	GO:0072522	purine-containing compound biosynthetic process	2/117	161/23210	0.194961739608667	0.296943099609781	0.228696033851146	Flcn/Stat3	2
GO:2001236	BP	GO:2001236	regulation of extrinsic apoptotic signaling pathway	2/117	161/23210	0.194961739608667	0.296943099609781	0.228696033851146	Icam1/Hmox1	2
GO:0003416	BP	GO:0003416	endochondral bone growth	1/117	43/23210	0.195476861963599	0.296943099609781	0.228696033851146	Por	1
GO:0006040	BP	GO:0006040	amino sugar metabolic process	1/117	43/23210	0.195476861963599	0.296943099609781	0.228696033851146	Ctbs	1
GO:0006110	BP	GO:0006110	regulation of glycolytic process	1/117	43/23210	0.195476861963599	0.296943099609781	0.228696033851146	Stat3	1
GO:0006111	BP	GO:0006111	regulation of gluconeogenesis	1/117	43/23210	0.195476861963599	0.296943099609781	0.228696033851146	Sirt1	1
GO:0008631	BP	GO:0008631	intrinsic apoptotic signaling pathway in response to oxidative stress	1/117	43/23210	0.195476861963599	0.296943099609781	0.228696033851146	Sirt1	1
GO:0016925	BP	GO:0016925	protein sumoylation	1/117	43/23210	0.195476861963599	0.296943099609781	0.228696033851146	Egr1	1
GO:0030490	BP	GO:0030490	maturation of SSU-rRNA	1/117	43/23210	0.195476861963599	0.296943099609781	0.228696033851146	Rrs1	1
GO:0031057	BP	GO:0031057	negative regulation of histone modification	1/117	43/23210	0.195476861963599	0.296943099609781	0.228696033851146	Sirt1	1
GO:0032371	BP	GO:0032371	regulation of sterol transport	1/117	43/23210	0.195476861963599	0.296943099609781	0.228696033851146	Sirt1	1
GO:0032374	BP	GO:0032374	regulation of cholesterol transport	1/117	43/23210	0.195476861963599	0.296943099609781	0.228696033851146	Sirt1	1
GO:0032768	BP	GO:0032768	regulation of monooxygenase activity	1/117	43/23210	0.195476861963599	0.296943099609781	0.228696033851146	Por	1
GO:0032924	BP	GO:0032924	activin receptor signaling pathway	1/117	43/23210	0.195476861963599	0.296943099609781	0.228696033851146	Inhbb	1
GO:0042462	BP	GO:0042462	eye photoreceptor cell development	1/117	43/23210	0.195476861963599	0.296943099609781	0.228696033851146	Gnat1	1
GO:0043403	BP	GO:0043403	skeletal muscle tissue regeneration	1/117	43/23210	0.195476861963599	0.296943099609781	0.228696033851146	Gja1	1
GO:0043902	BP	GO:0043902	positive regulation of multi-organism process	1/117	43/23210	0.195476861963599	0.296943099609781	0.228696033851146	Inhbb	1
GO:0045823	BP	GO:0045823	positive regulation of heart contraction	1/117	43/23210	0.195476861963599	0.296943099609781	0.228696033851146	Sirt1	1
GO:0086002	BP	GO:0086002	cardiac muscle cell action potential involved in contraction	1/117	43/23210	0.195476861963599	0.296943099609781	0.228696033851146	Dsc2	1
GO:0072001	BP	GO:0072001	renal system development	3/117	302/23210	0.195673118629293	0.297064192606354	0.228789295786108	Flcn/Egr1/Plce1	3
GO:0050953	BP	GO:0050953	sensory perception of light stimulus	2/117	162/23210	0.196788870604131	0.298580256648768	0.229956919596933	Epas1/Gnat1	2
GO:0006338	BP	GO:0006338	chromatin remodeling	2/117	163/23210	0.198618176985325	0.300818617430537	0.231680833147344	Baz1a/Sirt1	2
GO:0009266	BP	GO:0009266	response to temperature stimulus	2/117	163/23210	0.198618176985325	0.300818617430537	0.231680833147344	Trp53inp1/Hmox1	2
GO:0030879	BP	GO:0030879	mammary gland development	2/117	163/23210	0.198618176985325	0.300818617430537	0.231680833147344	Gja1/Cebpb	2
GO:0031507	BP	GO:0031507	heterochromatin assembly	1/117	44/23210	0.199539934746016	0.300962895661299	0.231791951604684	Sirt1	1
GO:0032873	BP	GO:0032873	negative regulation of stress-activated MAPK cascade	1/117	44/23210	0.199539934746016	0.300962895661299	0.231791951604684	Per1	1
GO:0042181	BP	GO:0042181	ketone biosynthetic process	1/117	44/23210	0.199539934746016	0.300962895661299	0.231791951604684	Egr1	1
GO:0070303	BP	GO:0070303	negative regulation of stress-activated protein kinase signaling cascade	1/117	44/23210	0.199539934746016	0.300962895661299	0.231791951604684	Per1	1
GO:0070830	BP	GO:0070830	bicellular tight junction assembly	1/117	44/23210	0.199539934746016	0.300962895661299	0.231791951604684	Gja1	1
GO:0070849	BP	GO:0070849	response to epidermal growth factor	1/117	44/23210	0.199539934746016	0.300962895661299	0.231791951604684	Zfp36	1
GO:0071385	BP	GO:0071385	cellular response to glucocorticoid stimulus	1/117	44/23210	0.199539934746016	0.300962895661299	0.231791951604684	Zfp36	1
GO:0016042	BP	GO:0016042	lipid catabolic process	3/117	306/23210	0.200816605485501	0.302709359776784	0.233137022148501	Fgf21/Pla2g12a/Plce1	3
GO:0019827	BP	GO:0019827	stem cell population maintenance	2/117	165/23210	0.202283046138954	0.304716504008126	0.234682860141296	Klf10/Stat3	2
GO:0046651	BP	GO:0046651	lymphocyte proliferation	3/117	308/23210	0.203400582204157	0.304716504008126	0.234682860141296	Gja1/Cebpb/Myd88	3
GO:0001961	BP	GO:0001961	positive regulation of cytokine-mediated signaling pathway	1/117	45/23210	0.203582662348309	0.304716504008126	0.234682860141296	Nlrc5	1
GO:0003254	BP	GO:0003254	regulation of membrane depolarization	1/117	45/23210	0.203582662348309	0.304716504008126	0.234682860141296	Gja1	1
GO:0018023	BP	GO:0018023	peptidyl-lysine trimethylation	1/117	45/23210	0.203582662348309	0.304716504008126	0.234682860141296	Sirt1	1
GO:0032965	BP	GO:0032965	regulation of collagen biosynthetic process	1/117	45/23210	0.203582662348309	0.304716504008126	0.234682860141296	Errfi1	1
GO:0060421	BP	GO:0060421	positive regulation of heart growth	1/117	45/23210	0.203582662348309	0.304716504008126	0.234682860141296	Sirt1	1
GO:0061647	BP	GO:0061647	histone H3-K9 modification	1/117	45/23210	0.203582662348309	0.304716504008126	0.234682860141296	Sirt1	1
GO:0090184	BP	GO:0090184	positive regulation of kidney development	1/117	45/23210	0.203582662348309	0.304716504008126	0.234682860141296	Egr1	1
GO:0120192	BP	GO:0120192	tight junction assembly	1/117	45/23210	0.203582662348309	0.304716504008126	0.234682860141296	Gja1	1
GO:1900077	BP	GO:1900077	negative regulation of cellular response to insulin stimulus	1/117	45/23210	0.203582662348309	0.304716504008126	0.234682860141296	Socs3	1
GO:1903580	BP	GO:1903580	positive regulation of ATP metabolic process	1/117	45/23210	0.203582662348309	0.304716504008126	0.234682860141296	Stat3	1
GO:0032943	BP	GO:0032943	mononuclear cell proliferation	3/117	310/23210	0.205992449729514	0.308142461479185	0.237321422501571	Gja1/Cebpb/Myd88	3
GO:0006695	BP	GO:0006695	cholesterol biosynthetic process	1/117	46/23210	0.207605145771803	0.309284346330991	0.238200865523032	Por	1
GO:0010677	BP	GO:0010677	negative regulation of cellular carbohydrate metabolic process	1/117	46/23210	0.207605145771803	0.309284346330991	0.238200865523032	Stat3	1
GO:0048536	BP	GO:0048536	spleen development	1/117	46/23210	0.207605145771803	0.309284346330991	0.238200865523032	Bcl3	1
GO:0071384	BP	GO:0071384	cellular response to corticosteroid stimulus	1/117	46/23210	0.207605145771803	0.309284346330991	0.238200865523032	Zfp36	1
GO:0098868	BP	GO:0098868	bone growth	1/117	46/23210	0.207605145771803	0.309284346330991	0.238200865523032	Por	1
GO:1903727	BP	GO:1903727	positive regulation of phospholipid metabolic process	1/117	46/23210	0.207605145771803	0.309284346330991	0.238200865523032	Atg14	1
GO:2000404	BP	GO:2000404	regulation of T cell migration	1/117	46/23210	0.207605145771803	0.309284346330991	0.238200865523032	Cxcl10	1
GO:1902107	BP	GO:1902107	positive regulation of leukocyte differentiation	2/117	168/23210	0.207794995278023	0.309386356871309	0.238279430763351	Klf10/Jun	2
GO:0098727	BP	GO:0098727	maintenance of cell number	2/117	169/23210	0.20963595584675	0.311763157207332	0.240109966010065	Klf10/Stat3	2
GO:2001242	BP	GO:2001242	regulation of intrinsic apoptotic signaling pathway	2/117	169/23210	0.20963595584675	0.311763157207332	0.240109966010065	Flcn/Sirt1	2
GO:0002888	BP	GO:0002888	positive regulation of myeloid leukocyte mediated immunity	1/117	47/23210	0.211607485520754	0.313779802555208	0.241663121457522	Cxcl1	1
GO:0032309	BP	GO:0032309	icosanoid secretion	1/117	47/23210	0.211607485520754	0.313779802555208	0.241663121457522	Pla2g12a	1
GO:0045429	BP	GO:0045429	positive regulation of nitric oxide biosynthetic process	1/117	47/23210	0.211607485520754	0.313779802555208	0.241663121457522	Icam1	1
GO:0051955	BP	GO:0051955	regulation of amino acid transport	1/117	47/23210	0.211607485520754	0.313779802555208	0.241663121457522	Il1rn	1
GO:1902653	BP	GO:1902653	secondary alcohol biosynthetic process	1/117	47/23210	0.211607485520754	0.313779802555208	0.241663121457522	Por	1
GO:0000082	BP	GO:0000082	G1/S transition of mitotic cell cycle	2/117	171/23210	0.213322958549436	0.315102266806513	0.242681640930044	Klf11/Plk3	2
GO:0043271	BP	GO:0043271	negative regulation of ion transport	2/117	171/23210	0.213322958549436	0.315102266806513	0.242681640930044	Icam1/Il1rn	2
GO:0051146	BP	GO:0051146	striated muscle cell differentiation	3/117	316/23210	0.213813427660303	0.315102266806513	0.242681640930044	Gdf15/Sirt1/Cxcl10	3
GO:0021700	BP	GO:0021700	developmental maturation	3/117	317/23210	0.215123284430626	0.315102266806513	0.242681640930044	Epas1/Gja1/Ctsl	3
GO:0006403	BP	GO:0006403	RNA localization	2/117	172/23210	0.215168874505861	0.315102266806513	0.242681640930044	Zfp36/Rrs1	2
GO:0060537	BP	GO:0060537	muscle tissue development	4/117	472/23210	0.215284933068921	0.315102266806513	0.242681640930044	Flcn/Gja1/Egr1/Sirt1	4
GO:0001580	BP	GO:0001580	detection of chemical stimulus involved in sensory perception of bitter taste	1/117	48/23210	0.21558978160477	0.315102266806513	0.242681640930044	Gnat1	1
GO:0002762	BP	GO:0002762	negative regulation of myeloid leukocyte differentiation	1/117	48/23210	0.21558978160477	0.315102266806513	0.242681640930044	Tob2	1
GO:0006342	BP	GO:0006342	chromatin silencing	1/117	48/23210	0.21558978160477	0.315102266806513	0.242681640930044	Sirt1	1
GO:0007131	BP	GO:0007131	reciprocal meiotic recombination	1/117	48/23210	0.21558978160477	0.315102266806513	0.242681640930044	Meiob	1
GO:0019098	BP	GO:0019098	reproductive behavior	1/117	48/23210	0.21558978160477	0.315102266806513	0.242681640930044	Grn	1
GO:0022602	BP	GO:0022602	ovulation cycle process	1/117	48/23210	0.21558978160477	0.315102266806513	0.242681640930044	Sirt1	1
GO:0030857	BP	GO:0030857	negative regulation of epithelial cell differentiation	1/117	48/23210	0.21558978160477	0.315102266806513	0.242681640930044	Id1	1
GO:0032731	BP	GO:0032731	positive regulation of interleukin-1 beta production	1/117	48/23210	0.21558978160477	0.315102266806513	0.242681640930044	Egr1	1
GO:0042088	BP	GO:0042088	T-helper 1 type immune response	1/117	48/23210	0.21558978160477	0.315102266806513	0.242681640930044	Bcl3	1
GO:0043303	BP	GO:0043303	mast cell degranulation	1/117	48/23210	0.21558978160477	0.315102266806513	0.242681640930044	Hmox1	1
GO:0043550	BP	GO:0043550	regulation of lipid kinase activity	1/117	48/23210	0.21558978160477	0.315102266806513	0.242681640930044	Atg14	1
GO:0044848	BP	GO:0044848	biological phase	1/117	48/23210	0.21558978160477	0.315102266806513	0.242681640930044	Ctsl	1
GO:0051972	BP	GO:0051972	regulation of telomerase activity	1/117	48/23210	0.21558978160477	0.315102266806513	0.242681640930044	Naf1	1
GO:0070534	BP	GO:0070534	protein K63-linked ubiquitination	1/117	48/23210	0.21558978160477	0.315102266806513	0.242681640930044	Rnf186	1
GO:0090311	BP	GO:0090311	regulation of protein deacetylation	1/117	48/23210	0.21558978160477	0.315102266806513	0.242681640930044	Sirt1	1
GO:0090342	BP	GO:0090342	regulation of cell aging	1/117	48/23210	0.21558978160477	0.315102266806513	0.242681640930044	Sirt1	1
GO:1903115	BP	GO:1903115	regulation of actin filament-based movement	1/117	48/23210	0.21558978160477	0.315102266806513	0.242681640930044	Dsc2	1
GO:1904407	BP	GO:1904407	positive regulation of nitric oxide metabolic process	1/117	48/23210	0.21558978160477	0.315102266806513	0.242681640930044	Icam1	1
GO:2000725	BP	GO:2000725	regulation of cardiac muscle cell differentiation	1/117	48/23210	0.21558978160477	0.315102266806513	0.242681640930044	Sirt1	1
GO:0006874	BP	GO:0006874	cellular calcium ion homeostasis	4/117	473/23210	0.216342071103589	0.316020595554756	0.243388908223915	Cxcl1/Gja1/Plce1/Cxcl10	4
GO:0007159	BP	GO:0007159	leukocyte cell-cell adhesion	3/117	319/23210	0.217748231183296	0.317892463508718	0.244830560774611	Icam1/Fgl1/Cebpb	3
GO:0000288	BP	GO:0000288	nuclear-transcribed mRNA catabolic process, deadenylation-dependent decay	1/117	49/23210	0.219552133541229	0.317976357043518	0.244895172879421	Zfp36	1
GO:0002279	BP	GO:0002279	mast cell activation involved in immune response	1/117	49/23210	0.219552133541229	0.317976357043518	0.244895172879421	Hmox1	1
GO:0002448	BP	GO:0002448	mast cell mediated immunity	1/117	49/23210	0.219552133541229	0.317976357043518	0.244895172879421	Hmox1	1
GO:0008333	BP	GO:0008333	endosome to lysosome transport	1/117	49/23210	0.219552133541229	0.317976357043518	0.244895172879421	Atg14	1
GO:0014888	BP	GO:0014888	striated muscle adaptation	1/117	49/23210	0.219552133541229	0.317976357043518	0.244895172879421	Errfi1	1
GO:0030195	BP	GO:0030195	negative regulation of blood coagulation	1/117	49/23210	0.219552133541229	0.317976357043518	0.244895172879421	Thbd	1
GO:0032941	BP	GO:0032941	secretion by tissue	1/117	49/23210	0.219552133541229	0.317976357043518	0.244895172879421	Gja1	1
GO:0035825	BP	GO:0035825	homologous recombination	1/117	49/23210	0.219552133541229	0.317976357043518	0.244895172879421	Meiob	1
GO:0043300	BP	GO:0043300	regulation of leukocyte degranulation	1/117	49/23210	0.219552133541229	0.317976357043518	0.244895172879421	Hmox1	1
GO:0046834	BP	GO:0046834	lipid phosphorylation	1/117	49/23210	0.219552133541229	0.317976357043518	0.244895172879421	Socs3	1
GO:0048599	BP	GO:0048599	oocyte development	1/117	49/23210	0.219552133541229	0.317976357043518	0.244895172879421	Inhbb	1
GO:0065002	BP	GO:0065002	intracellular protein transmembrane transport	1/117	49/23210	0.219552133541229	0.317976357043518	0.244895172879421	Grpel2	1
GO:0070169	BP	GO:0070169	positive regulation of biomineral tissue development	1/117	49/23210	0.219552133541229	0.317976357043518	0.244895172879421	Cebpb	1
GO:0110151	BP	GO:0110151	positive regulation of biomineralization	1/117	49/23210	0.219552133541229	0.317976357043518	0.244895172879421	Cebpb	1
GO:0060401	BP	GO:0060401	cytosolic calcium ion transport	2/117	175/23210	0.220715535924765	0.319479784822389	0.246053064646097	Plce1/Cxcl10	2
GO:0043270	BP	GO:0043270	positive regulation of ion transport	3/117	322/23210	0.22169837282767	0.320049347343657	0.246491723398617	Cxcl1/Cebpb/Cxcl10	3
GO:0009612	BP	GO:0009612	response to mechanical stimulus	2/117	176/23210	0.222567190687584	0.320049347343657	0.246491723398617	Junb/Jun	2
GO:0016202	BP	GO:0016202	regulation of striated muscle tissue development	2/117	176/23210	0.222567190687584	0.320049347343657	0.246491723398617	Gja1/Sirt1	2
GO:0048592	BP	GO:0048592	eye morphogenesis	2/117	176/23210	0.222567190687584	0.320049347343657	0.246491723398617	Stat3/Gnat1	2
GO:0007129	BP	GO:0007129	synapsis	1/117	50/23210	0.223494640357673	0.320049347343657	0.246491723398617	Meiob	1
GO:0010332	BP	GO:0010332	response to gamma radiation	1/117	50/23210	0.223494640357673	0.320049347343657	0.246491723398617	Egr1	1
GO:0010828	BP	GO:0010828	positive regulation of glucose transmembrane transport	1/117	50/23210	0.223494640357673	0.320049347343657	0.246491723398617	Fgf21	1
GO:0032330	BP	GO:0032330	regulation of chondrocyte differentiation	1/117	50/23210	0.223494640357673	0.320049347343657	0.246491723398617	Por	1
GO:0033003	BP	GO:0033003	regulation of mast cell activation	1/117	50/23210	0.223494640357673	0.320049347343657	0.246491723398617	Hmox1	1
GO:0046189	BP	GO:0046189	phenol-containing compound biosynthetic process	1/117	50/23210	0.223494640357673	0.320049347343657	0.246491723398617	Epas1	1
GO:0051055	BP	GO:0051055	negative regulation of lipid biosynthetic process	1/117	50/23210	0.223494640357673	0.320049347343657	0.246491723398617	Sirt1	1
GO:0060043	BP	GO:0060043	regulation of cardiac muscle cell proliferation	1/117	50/23210	0.223494640357673	0.320049347343657	0.246491723398617	Gja1	1
GO:0061014	BP	GO:0061014	positive regulation of mRNA catabolic process	1/117	50/23210	0.223494640357673	0.320049347343657	0.246491723398617	Zfp36	1
GO:0071622	BP	GO:0071622	regulation of granulocyte chemotaxis	1/117	50/23210	0.223494640357673	0.320049347343657	0.246491723398617	Lbp	1
GO:0071675	BP	GO:0071675	regulation of mononuclear cell migration	1/117	50/23210	0.223494640357673	0.320049347343657	0.246491723398617	Cxcl10	1
GO:0071806	BP	GO:0071806	protein transmembrane transport	1/117	50/23210	0.223494640357673	0.320049347343657	0.246491723398617	Grpel2	1
GO:0120193	BP	GO:0120193	tight junction organization	1/117	50/23210	0.223494640357673	0.320049347343657	0.246491723398617	Gja1	1
GO:1900047	BP	GO:1900047	negative regulation of hemostasis	1/117	50/23210	0.223494640357673	0.320049347343657	0.246491723398617	Thbd	1
GO:1902930	BP	GO:1902930	regulation of alcohol biosynthetic process	1/117	50/23210	0.223494640357673	0.320049347343657	0.246491723398617	Por	1
GO:0007219	BP	GO:0007219	Notch signaling pathway	2/117	177/23210	0.224420128900558	0.321194221542685	0.247373468719254	Chac1/Stat3	2
GO:0022618	BP	GO:0022618	ribonucleoprotein complex assembly	2/117	178/23210	0.226274291189398	0.323125392483075	0.248860794524554	Naf1/Rrs1	2
GO:0050890	BP	GO:0050890	cognition	3/117	326/23210	0.226987969732775	0.323125392483075	0.248860794524554	Jun/Egr1/Il1rn	3
GO:0007032	BP	GO:0007032	endosome organization	1/117	51/23210	0.227417400594208	0.323125392483075	0.248860794524554	Snx10	1
GO:0007140	BP	GO:0007140	male meiotic nuclear division	1/117	51/23210	0.227417400594208	0.323125392483075	0.248860794524554	Meiob	1
GO:0009583	BP	GO:0009583	detection of light stimulus	1/117	51/23210	0.227417400594208	0.323125392483075	0.248860794524554	Gnat1	1
GO:0032206	BP	GO:0032206	positive regulation of telomere maintenance	1/117	51/23210	0.227417400594208	0.323125392483075	0.248860794524554	Naf1	1
GO:0044058	BP	GO:0044058	regulation of digestive system process	1/117	51/23210	0.227417400594208	0.323125392483075	0.248860794524554	Slc22a5	1
GO:0045912	BP	GO:0045912	negative regulation of carbohydrate metabolic process	1/117	51/23210	0.227417400594208	0.323125392483075	0.248860794524554	Stat3	1
GO:0050819	BP	GO:0050819	negative regulation of coagulation	1/117	51/23210	0.227417400594208	0.323125392483075	0.248860794524554	Thbd	1
GO:0050913	BP	GO:0050913	sensory perception of bitter taste	1/117	51/23210	0.227417400594208	0.323125392483075	0.248860794524554	Gnat1	1
GO:0051353	BP	GO:0051353	positive regulation of oxidoreductase activity	1/117	51/23210	0.227417400594208	0.323125392483075	0.248860794524554	Por	1
GO:0060428	BP	GO:0060428	lung epithelium development	1/117	51/23210	0.227417400594208	0.323125392483075	0.248860794524554	Errfi1	1
GO:0060760	BP	GO:0060760	positive regulation of response to cytokine stimulus	1/117	51/23210	0.227417400594208	0.323125392483075	0.248860794524554	Nlrc5	1
GO:0002705	BP	GO:0002705	positive regulation of leukocyte mediated immunity	2/117	179/23210	0.228129618735856	0.323776390956401	0.249362172630624	Cxcl1/Rsad2	2
GO:0051188	BP	GO:0051188	cofactor biosynthetic process	2/117	179/23210	0.228129618735856	0.323776390956401	0.249362172630624	Alas1/Stat3	2
GO:0048634	BP	GO:0048634	regulation of muscle organ development	2/117	180/23210	0.229986053273716	0.325765738048439	0.25089430383859	Gja1/Sirt1	2
GO:0001662	BP	GO:0001662	behavioral fear response	1/117	52/23210	0.231320512305874	0.325765738048439	0.25089430383859	Gja1	1
GO:0010712	BP	GO:0010712	regulation of collagen metabolic process	1/117	52/23210	0.231320512305874	0.325765738048439	0.25089430383859	Errfi1	1
GO:0016126	BP	GO:0016126	sterol biosynthetic process	1/117	52/23210	0.231320512305874	0.325765738048439	0.25089430383859	Por	1
GO:0032481	BP	GO:0032481	positive regulation of type I interferon production	1/117	52/23210	0.231320512305874	0.325765738048439	0.25089430383859	Myd88	1
GO:0043268	BP	GO:0043268	positive regulation of potassium ion transport	1/117	52/23210	0.231320512305874	0.325765738048439	0.25089430383859	Cxcl1	1
GO:0046148	BP	GO:0046148	pigment biosynthetic process	1/117	52/23210	0.231320512305874	0.325765738048439	0.25089430383859	Alas1	1
GO:0048247	BP	GO:0048247	lymphocyte chemotaxis	1/117	52/23210	0.231320512305874	0.325765738048439	0.25089430383859	Cxcl10	1
GO:0050912	BP	GO:0050912	detection of chemical stimulus involved in sensory perception of taste	1/117	52/23210	0.231320512305874	0.325765738048439	0.25089430383859	Gnat1	1
GO:0060351	BP	GO:0060351	cartilage development involved in endochondral bone morphogenesis	1/117	52/23210	0.231320512305874	0.325765738048439	0.25089430383859	Por	1
GO:0072698	BP	GO:0072698	protein localization to microtubule cytoskeleton	1/117	52/23210	0.231320512305874	0.325765738048439	0.25089430383859	Snx10	1
GO:1901570	BP	GO:1901570	fatty acid derivative biosynthetic process	1/117	52/23210	0.231320512305874	0.325765738048439	0.25089430383859	Sirt1	1
GO:1903202	BP	GO:1903202	negative regulation of oxidative stress-induced cell death	1/117	52/23210	0.231320512305874	0.325765738048439	0.25089430383859	Sirt1	1
GO:2001222	BP	GO:2001222	regulation of neuron migration	1/117	52/23210	0.231320512305874	0.325765738048439	0.25089430383859	Stat3	1
GO:0006839	BP	GO:0006839	mitochondrial transport	2/117	181/23210	0.231843537084803	0.326322018790261	0.251322733391356	Grpel2/Stat3	2
GO:0070661	BP	GO:0070661	leukocyte proliferation	3/117	331/23210	0.233634380908131	0.328574975799397	0.253057888487075	Gja1/Cebpb/Myd88	3
GO:2001252	BP	GO:2001252	positive regulation of chromosome organization	2/117	182/23210	0.233702012995021	0.328574975799397	0.253057888487075	Naf1/Sirt1	2
GO:0002209	BP	GO:0002209	behavioral defense response	1/117	53/23210	0.235204073065016	0.32887283721488	0.253287291778304	Gja1	1
GO:0002720	BP	GO:0002720	positive regulation of cytokine production involved in immune response	1/117	53/23210	0.235204073065016	0.32887283721488	0.253287291778304	Rsad2	1
GO:0009994	BP	GO:0009994	oocyte differentiation	1/117	53/23210	0.235204073065016	0.32887283721488	0.253287291778304	Inhbb	1
GO:0043470	BP	GO:0043470	regulation of carbohydrate catabolic process	1/117	53/23210	0.235204073065016	0.32887283721488	0.253287291778304	Stat3	1
GO:0046902	BP	GO:0046902	regulation of mitochondrial membrane permeability	1/117	53/23210	0.235204073065016	0.32887283721488	0.253287291778304	Stat3	1
GO:0048662	BP	GO:0048662	negative regulation of smooth muscle cell proliferation	1/117	53/23210	0.235204073065016	0.32887283721488	0.253287291778304	Hmox1	1
GO:0070828	BP	GO:0070828	heterochromatin organization	1/117	53/23210	0.235204073065016	0.32887283721488	0.253287291778304	Sirt1	1
GO:0071715	BP	GO:0071715	icosanoid transport	1/117	53/23210	0.235204073065016	0.32887283721488	0.253287291778304	Pla2g12a	1
GO:1900408	BP	GO:1900408	negative regulation of cellular response to oxidative stress	1/117	53/23210	0.235204073065016	0.32887283721488	0.253287291778304	Sirt1	1
GO:1901571	BP	GO:1901571	fatty acid derivative transport	1/117	53/23210	0.235204073065016	0.32887283721488	0.253287291778304	Pla2g12a	1
GO:0007346	BP	GO:0007346	regulation of mitotic cell cycle	4/117	493/23210	0.237774914443284	0.331845447659757	0.255576700826102	Gadd45a/Plk3/Sirt1/Pim3	4
GO:0006289	BP	GO:0006289	nucleotide-excision repair	1/117	54/23210	0.239068179963639	0.331845447659757	0.255576700826102	Sirt1	1
GO:0032964	BP	GO:0032964	collagen biosynthetic process	1/117	54/23210	0.239068179963639	0.331845447659757	0.255576700826102	Errfi1	1
GO:0042738	BP	GO:0042738	exogenous drug catabolic process	1/117	54/23210	0.239068179963639	0.331845447659757	0.255576700826102	Cyp2b10	1
GO:0043297	BP	GO:0043297	apical junction assembly	1/117	54/23210	0.239068179963639	0.331845447659757	0.255576700826102	Gja1	1
GO:0044060	BP	GO:0044060	regulation of endocrine process	1/117	54/23210	0.239068179963639	0.331845447659757	0.255576700826102	Inhbb	1
GO:0045599	BP	GO:0045599	negative regulation of fat cell differentiation	1/117	54/23210	0.239068179963639	0.331845447659757	0.255576700826102	Sirt1	1
GO:0046503	BP	GO:0046503	glycerolipid catabolic process	1/117	54/23210	0.239068179963639	0.331845447659757	0.255576700826102	Fgf21	1
GO:0051290	BP	GO:0051290	protein heterotetramerization	1/117	54/23210	0.239068179963639	0.331845447659757	0.255576700826102	Rrm2	1
GO:0055025	BP	GO:0055025	positive regulation of cardiac muscle tissue development	1/117	54/23210	0.239068179963639	0.331845447659757	0.255576700826102	Sirt1	1
GO:0086001	BP	GO:0086001	cardiac muscle cell action potential	1/117	54/23210	0.239068179963639	0.331845447659757	0.255576700826102	Dsc2	1
GO:2000648	BP	GO:2000648	positive regulation of stem cell proliferation	1/117	54/23210	0.239068179963639	0.331845447659757	0.255576700826102	Cxcl1	1
GO:0001764	BP	GO:0001764	neuron migration	2/117	185/23210	0.239282829658153	0.331845447659757	0.255576700826102	Gja1/Stat3	2
GO:0044843	BP	GO:0044843	cell cycle G1/S phase transition	2/117	185/23210	0.239282829658153	0.331845447659757	0.255576700826102	Klf11/Plk3	2
GO:0071826	BP	GO:0071826	ribonucleoprotein complex subunit organization	2/117	185/23210	0.239282829658153	0.331845447659757	0.255576700826102	Naf1/Rrs1	2
GO:0034655	BP	GO:0034655	nucleobase-containing compound catabolic process	3/117	336/23210	0.240316299239478	0.333097469690826	0.256540967964068	Naf1/Zfp36/Myd88	3
GO:0061351	BP	GO:0061351	neural precursor cell proliferation	2/117	186/23210	0.241144712968209	0.334064061606502	0.25728540599869	Grn/Tacc2	2
GO:0051640	BP	GO:0051640	organelle localization	4/117	497/23210	0.242122815237577	0.33451380745032	0.257631785796225	Atg14/Rrs1/Tacc2/Hmox1	4
GO:0001523	BP	GO:0001523	retinoid metabolic process	1/117	55/23210	0.242912929615749	0.33451380745032	0.257631785796225	Cyp3a13	1
GO:0002042	BP	GO:0002042	cell migration involved in sprouting angiogenesis	1/117	55/23210	0.242912929615749	0.33451380745032	0.257631785796225	Hmox1	1
GO:0002548	BP	GO:0002548	monocyte chemotaxis	1/117	55/23210	0.242912929615749	0.33451380745032	0.257631785796225	Cxcl10	1
GO:0010665	BP	GO:0010665	regulation of cardiac muscle cell apoptotic process	1/117	55/23210	0.242912929615749	0.33451380745032	0.257631785796225	Sirt1	1
GO:0032653	BP	GO:0032653	regulation of interleukin-10 production	1/117	55/23210	0.242912929615749	0.33451380745032	0.257631785796225	Bcl3	1
GO:0035019	BP	GO:0035019	somatic stem cell population maintenance	1/117	55/23210	0.242912929615749	0.33451380745032	0.257631785796225	Klf10	1
GO:0042531	BP	GO:0042531	positive regulation of tyrosine phosphorylation of STAT protein	1/117	55/23210	0.242912929615749	0.33451380745032	0.257631785796225	Tnfrsf1a	1
GO:0045058	BP	GO:0045058	T cell selection	1/117	55/23210	0.242912929615749	0.33451380745032	0.257631785796225	Stat3	1
GO:0046580	BP	GO:0046580	negative regulation of Ras protein signal transduction	1/117	55/23210	0.242912929615749	0.33451380745032	0.257631785796225	Flcn	1
GO:0061512	BP	GO:0061512	protein localization to cilium	1/117	55/23210	0.242912929615749	0.33451380745032	0.257631785796225	Snx10	1
GO:0002704	BP	GO:0002704	negative regulation of leukocyte mediated immunity	1/117	56/23210	0.24673841815969	0.338137756929597	0.260422835239288	Hmox1	1
GO:0006584	BP	GO:0006584	catecholamine metabolic process	1/117	56/23210	0.24673841815969	0.338137756929597	0.260422835239288	Epas1	1
GO:0007618	BP	GO:0007618	mating	1/117	56/23210	0.24673841815969	0.338137756929597	0.260422835239288	Grn	1
GO:0009712	BP	GO:0009712	catechol-containing compound metabolic process	1/117	56/23210	0.24673841815969	0.338137756929597	0.260422835239288	Epas1	1
GO:0019369	BP	GO:0019369	arachidonic acid metabolic process	1/117	56/23210	0.24673841815969	0.338137756929597	0.260422835239288	Cyp2b10	1
GO:0032732	BP	GO:0032732	positive regulation of interleukin-1 production	1/117	56/23210	0.24673841815969	0.338137756929597	0.260422835239288	Egr1	1
GO:0042596	BP	GO:0042596	fear response	1/117	56/23210	0.24673841815969	0.338137756929597	0.260422835239288	Gja1	1
GO:0042743	BP	GO:0042743	hydrogen peroxide metabolic process	1/117	56/23210	0.24673841815969	0.338137756929597	0.260422835239288	Stat3	1
GO:1902883	BP	GO:1902883	negative regulation of response to oxidative stress	1/117	56/23210	0.24673841815969	0.338137756929597	0.260422835239288	Sirt1	1
GO:0034470	BP	GO:0034470	ncRNA processing	3/117	343/23210	0.24972515283903	0.341517938755573	0.263026142668598	Naf1/Sirt1/Rrs1	3
GO:0050773	BP	GO:0050773	regulation of dendrite development	2/117	191/23210	0.250463771216192	0.341517938755573	0.263026142668598	Grn/Id1	2
GO:0001825	BP	GO:0001825	blastocyst formation	1/117	57/23210	0.250544741260463	0.341517938755573	0.263026142668598	Junb	1
GO:0003170	BP	GO:0003170	heart valve development	1/117	57/23210	0.250544741260463	0.341517938755573	0.263026142668598	Tnfrsf1a	1
GO:0016101	BP	GO:0016101	diterpenoid metabolic process	1/117	57/23210	0.250544741260463	0.341517938755573	0.263026142668598	Cyp3a13	1
GO:0045071	BP	GO:0045071	negative regulation of viral genome replication	1/117	57/23210	0.250544741260463	0.341517938755573	0.263026142668598	Rsad2	1
GO:0046622	BP	GO:0046622	positive regulation of organ growth	1/117	57/23210	0.250544741260463	0.341517938755573	0.263026142668598	Sirt1	1
GO:0050994	BP	GO:0050994	regulation of lipid catabolic process	1/117	57/23210	0.250544741260463	0.341517938755573	0.263026142668598	Fgf21	1
GO:0051310	BP	GO:0051310	metaphase plate congression	1/117	57/23210	0.250544741260463	0.341517938755573	0.263026142668598	Rrs1	1
GO:0051851	BP	GO:0051851	modulation by host of symbiont process	1/117	57/23210	0.250544741260463	0.341517938755573	0.263026142668598	Jun	1
GO:0032956	BP	GO:0032956	regulation of actin cytoskeleton organization	3/117	344/23210	0.251074039933879	0.342056508707352	0.263440931939961	Icam1/Ctsl/Id1	3
GO:0002440	BP	GO:0002440	production of molecular mediator of immune response	3/117	345/23210	0.252424050961591	0.343712022383063	0.264715955377512	Rsad2/Sirt1/Hmox1	3
GO:0001655	BP	GO:0001655	urogenital system development	3/117	346/23210	0.253775163660422	0.344836304782759	0.265581841555965	Flcn/Egr1/Plce1	3
GO:0010662	BP	GO:0010662	regulation of striated muscle cell apoptotic process	1/117	58/23210	0.254331994112039	0.344836304782759	0.265581841555965	Sirt1	1
GO:0032663	BP	GO:0032663	regulation of interleukin-2 production	1/117	58/23210	0.254331994112039	0.344836304782759	0.265581841555965	Zfp36	1
GO:0043330	BP	GO:0043330	response to exogenous dsRNA	1/117	58/23210	0.254331994112039	0.344836304782759	0.265581841555965	Slc3a2	1
GO:0044380	BP	GO:0044380	protein localization to cytoskeleton	1/117	58/23210	0.254331994112039	0.344836304782759	0.265581841555965	Snx10	1
GO:0090501	BP	GO:0090501	RNA phosphodiester bond hydrolysis	1/117	58/23210	0.254331994112039	0.344836304782759	0.265581841555965	Rrs1	1
GO:0098900	BP	GO:0098900	regulation of action potential	1/117	58/23210	0.254331994112039	0.344836304782759	0.265581841555965	Dsc2	1
GO:1901607	BP	GO:1901607	alpha-amino acid biosynthetic process	1/117	58/23210	0.254331994112039	0.344836304782759	0.265581841555965	Psat1	1
GO:0006644	BP	GO:0006644	phospholipid metabolic process	3/117	348/23210	0.256480605409001	0.347175510237294	0.267383422432968	Atg14/Pla2g12a/Socs3	3
GO:0050731	BP	GO:0050731	positive regulation of peptidyl-tyrosine phosphorylation	2/117	195/23210	0.257927432801897	0.347175510237294	0.267383422432968	Tnfrsf1a/Icam1	2
GO:1902905	BP	GO:1902905	positive regulation of supramolecular fiber organization	2/117	195/23210	0.257927432801897	0.347175510237294	0.267383422432968	Icam1/Id1	2
GO:0006749	BP	GO:0006749	glutathione metabolic process	1/117	59/23210	0.258100271439652	0.347175510237294	0.267383422432968	Chac1	1
GO:0010524	BP	GO:0010524	positive regulation of calcium ion transport into cytosol	1/117	59/23210	0.258100271439652	0.347175510237294	0.267383422432968	Cxcl10	1
GO:0010659	BP	GO:0010659	cardiac muscle cell apoptotic process	1/117	59/23210	0.258100271439652	0.347175510237294	0.267383422432968	Sirt1	1
GO:0010676	BP	GO:0010676	positive regulation of cellular carbohydrate metabolic process	1/117	59/23210	0.258100271439652	0.347175510237294	0.267383422432968	Sirt1	1
GO:0015807	BP	GO:0015807	L-amino acid transport	1/117	59/23210	0.258100271439652	0.347175510237294	0.267383422432968	Slc3a2	1
GO:0032613	BP	GO:0032613	interleukin-10 production	1/117	59/23210	0.258100271439652	0.347175510237294	0.267383422432968	Bcl3	1
GO:0043462	BP	GO:0043462	regulation of ATPase activity	1/117	59/23210	0.258100271439652	0.347175510237294	0.267383422432968	Sirt1	1
GO:0045814	BP	GO:0045814	negative regulation of gene expression, epigenetic	1/117	59/23210	0.258100271439652	0.347175510237294	0.267383422432968	Sirt1	1
GO:0050907	BP	GO:0050907	detection of chemical stimulus involved in sensory perception	1/117	59/23210	0.258100271439652	0.347175510237294	0.267383422432968	Gnat1	1
GO:0051148	BP	GO:0051148	negative regulation of muscle cell differentiation	1/117	59/23210	0.258100271439652	0.347175510237294	0.267383422432968	Cxcl10	1
GO:0060986	BP	GO:0060986	endocrine hormone secretion	1/117	59/23210	0.258100271439652	0.347175510237294	0.267383422432968	Inhbb	1
GO:2000401	BP	GO:2000401	regulation of lymphocyte migration	1/117	59/23210	0.258100271439652	0.347175510237294	0.267383422432968	Cxcl10	1
GO:0051656	BP	GO:0051656	establishment of organelle localization	3/117	350/23210	0.259190188628893	0.348457695577557	0.268370920382459	Rrs1/Tacc2/Hmox1	3
GO:1902275	BP	GO:1902275	regulation of chromatin organization	2/117	197/23210	0.261660944930919	0.350738204131809	0.270127294792932	Flcn/Sirt1	2
GO:0001836	BP	GO:0001836	release of cytochrome c from mitochondria	1/117	60/23210	0.261849667502092	0.350738204131809	0.270127294792932	Jun	1
GO:0001947	BP	GO:0001947	heart looping	1/117	60/23210	0.261849667502092	0.350738204131809	0.270127294792932	Gja1	1
GO:0007595	BP	GO:0007595	lactation	1/117	60/23210	0.261849667502092	0.350738204131809	0.270127294792932	Gja1	1
GO:0033209	BP	GO:0033209	tumor necrosis factor-mediated signaling pathway	1/117	60/23210	0.261849667502092	0.350738204131809	0.270127294792932	Tnfrsf1a	1
GO:0046850	BP	GO:0046850	regulation of bone remodeling	1/117	60/23210	0.261849667502092	0.350738204131809	0.270127294792932	Gja1	1
GO:2000134	BP	GO:2000134	negative regulation of G1/S transition of mitotic cell cycle	1/117	60/23210	0.261849667502092	0.350738204131809	0.270127294792932	Plk3	1
GO:0048469	BP	GO:0048469	cell maturation	2/117	198/23210	0.263527947746195	0.352769215093049	0.271691514174201	Epas1/Gja1	2
GO:0033044	BP	GO:0033044	regulation of chromosome organization	3/117	354/23210	0.264621079523108	0.352769215093049	0.271691514174201	Flcn/Naf1/Sirt1	3
GO:0043010	BP	GO:0043010	camera-type eye development	3/117	354/23210	0.264621079523108	0.352769215093049	0.271691514174201	Gja1/Jun/Gnat1	3
GO:0019058	BP	GO:0019058	viral life cycle	2/117	199/23210	0.2653950502258	0.352769215093049	0.271691514174201	Rsad2/Icam1	2
GO:0007040	BP	GO:0007040	lysosome organization	1/117	61/23210	0.265580276093982	0.352769215093049	0.271691514174201	Grn	1
GO:0008652	BP	GO:0008652	cellular amino acid biosynthetic process	1/117	61/23210	0.265580276093982	0.352769215093049	0.271691514174201	Psat1	1
GO:0042058	BP	GO:0042058	regulation of epidermal growth factor receptor signaling pathway	1/117	61/23210	0.265580276093982	0.352769215093049	0.271691514174201	Errfi1	1
GO:0042461	BP	GO:0042461	photoreceptor cell development	1/117	61/23210	0.265580276093982	0.352769215093049	0.271691514174201	Gnat1	1
GO:0045143	BP	GO:0045143	homologous chromosome segregation	1/117	61/23210	0.265580276093982	0.352769215093049	0.271691514174201	Meiob	1
GO:0048286	BP	GO:0048286	lung alveolus development	1/117	61/23210	0.265580276093982	0.352769215093049	0.271691514174201	Errfi1	1
GO:0048512	BP	GO:0048512	circadian behavior	1/117	61/23210	0.265580276093982	0.352769215093049	0.271691514174201	Egr1	1
GO:0051058	BP	GO:0051058	negative regulation of small GTPase mediated signal transduction	1/117	61/23210	0.265580276093982	0.352769215093049	0.271691514174201	Flcn	1
GO:0080171	BP	GO:0080171	lytic vacuole organization	1/117	61/23210	0.265580276093982	0.352769215093049	0.271691514174201	Grn	1
GO:0097006	BP	GO:0097006	regulation of plasma lipoprotein particle levels	1/117	61/23210	0.265580276093982	0.352769215093049	0.271691514174201	Soat2	1
GO:1903428	BP	GO:1903428	positive regulation of reactive oxygen species biosynthetic process	1/117	61/23210	0.265580276093982	0.352769215093049	0.271691514174201	Icam1	1
GO:1905207	BP	GO:1905207	regulation of cardiocyte differentiation	1/117	61/23210	0.265580276093982	0.352769215093049	0.271691514174201	Sirt1	1
GO:0006959	BP	GO:0006959	humoral immune response	3/117	355/23210	0.26598111827852	0.353117640881222	0.271959860520526	Cxcl1/Bcl3/Cxcl10	3
GO:0008217	BP	GO:0008217	regulation of blood pressure	2/117	200/23210	0.267262204339672	0.354633711016046	0.273127489023529	Gja1/Hmox1	2
GO:0002437	BP	GO:0002437	inflammatory response to antigenic stimulus	1/117	62/23210	0.269292190548041	0.355661033008785	0.273918699412106	Icam1	1
GO:0006721	BP	GO:0006721	terpenoid metabolic process	1/117	62/23210	0.269292190548041	0.355661033008785	0.273918699412106	Cyp3a13	1
GO:0010658	BP	GO:0010658	striated muscle cell apoptotic process	1/117	62/23210	0.269292190548041	0.355661033008785	0.273918699412106	Sirt1	1
GO:0014911	BP	GO:0014911	positive regulation of smooth muscle cell migration	1/117	62/23210	0.269292190548041	0.355661033008785	0.273918699412106	Egr1	1
GO:0015800	BP	GO:0015800	acidic amino acid transport	1/117	62/23210	0.269292190548041	0.355661033008785	0.273918699412106	Il1rn	1
GO:0045668	BP	GO:0045668	negative regulation of osteoblast differentiation	1/117	62/23210	0.269292190548041	0.355661033008785	0.273918699412106	Id1	1
GO:0060038	BP	GO:0060038	cardiac muscle cell proliferation	1/117	62/23210	0.269292190548041	0.355661033008785	0.273918699412106	Gja1	1
GO:1904356	BP	GO:1904356	regulation of telomere maintenance via telomere lengthening	1/117	62/23210	0.269292190548041	0.355661033008785	0.273918699412106	Naf1	1
GO:1905268	BP	GO:1905268	negative regulation of chromatin organization	1/117	62/23210	0.269292190548041	0.355661033008785	0.273918699412106	Sirt1	1
GO:0017038	BP	GO:0017038	protein import	2/117	202/23210	0.270996477713738	0.357541419095402	0.275366912354866	Grpel2/Stat3	2
GO:0098742	BP	GO:0098742	cell-cell adhesion via plasma-membrane adhesion molecules	2/117	202/23210	0.270996477713738	0.357541419095402	0.275366912354866	Dsc2/Il1rn	2
GO:0007622	BP	GO:0007622	rhythmic behavior	1/117	63/23210	0.272985503737339	0.358865419817678	0.276386615167958	Egr1	1
GO:0032387	BP	GO:0032387	negative regulation of intracellular transport	1/117	63/23210	0.272985503737339	0.358865419817678	0.276386615167958	Hmox1	1
GO:0042246	BP	GO:0042246	tissue regeneration	1/117	63/23210	0.272985503737339	0.358865419817678	0.276386615167958	Gja1	1
GO:0045661	BP	GO:0045661	regulation of myoblast differentiation	1/117	63/23210	0.272985503737339	0.358865419817678	0.276386615167958	Cxcl10	1
GO:0048488	BP	GO:0048488	synaptic vesicle endocytosis	1/117	63/23210	0.272985503737339	0.358865419817678	0.276386615167958	Grn	1
GO:0060999	BP	GO:0060999	positive regulation of dendritic spine development	1/117	63/23210	0.272985503737339	0.358865419817678	0.276386615167958	Grn	1
GO:0140238	BP	GO:0140238	presynaptic endocytosis	1/117	63/23210	0.272985503737339	0.358865419817678	0.276386615167958	Grn	1
GO:0042060	BP	GO:0042060	wound healing	3/117	361/23210	0.274159154798347	0.360222518340714	0.277431808843688	Gja1/Thbd/Hmox1	3
GO:0007188	BP	GO:0007188	adenylate cyclase-modulating G protein-coupled receptor signaling pathway	2/117	204/23210	0.274730393034373	0.360787105535609	0.277866635759704	Gnat1/Cxcl10	2
GO:0002819	BP	GO:0002819	regulation of adaptive immune response	2/117	205/23210	0.276597101318001	0.361089157854409	0.278099266750004	Rsad2/Sirt1	2
GO:0042098	BP	GO:0042098	T cell proliferation	2/117	205/23210	0.276597101318001	0.361089157854409	0.278099266750004	Gja1/Cebpb	2
GO:0007566	BP	GO:0007566	embryo implantation	1/117	64/23210	0.276660308077544	0.361089157854409	0.278099266750004	Grn	1
GO:0030512	BP	GO:0030512	negative regulation of transforming growth factor beta receptor signaling pathway	1/117	64/23210	0.276660308077544	0.361089157854409	0.278099266750004	Sirt1	1
GO:0032233	BP	GO:0032233	positive regulation of actin filament bundle assembly	1/117	64/23210	0.276660308077544	0.361089157854409	0.278099266750004	Id1	1
GO:0034605	BP	GO:0034605	cellular response to heat	1/117	64/23210	0.276660308077544	0.361089157854409	0.278099266750004	Hmox1	1
GO:0043331	BP	GO:0043331	response to dsRNA	1/117	64/23210	0.276660308077544	0.361089157854409	0.278099266750004	Slc3a2	1
GO:0051926	BP	GO:0051926	negative regulation of calcium ion transport	1/117	64/23210	0.276660308077544	0.361089157854409	0.278099266750004	Icam1	1
GO:0070613	BP	GO:0070613	regulation of protein processing	1/117	64/23210	0.276660308077544	0.361089157854409	0.278099266750004	Chac1	1
GO:0090398	BP	GO:0090398	cellular senescence	1/117	64/23210	0.276660308077544	0.361089157854409	0.278099266750004	Sirt1	1
GO:1902807	BP	GO:1902807	negative regulation of cell cycle G1/S phase transition	1/117	64/23210	0.276660308077544	0.361089157854409	0.278099266750004	Plk3	1
GO:2000736	BP	GO:2000736	regulation of stem cell differentiation	1/117	64/23210	0.276660308077544	0.361089157854409	0.278099266750004	Stat3	1
GO:0051054	BP	GO:0051054	positive regulation of DNA metabolic process	2/117	206/23210	0.278463582876893	0.363256741429478	0.279768669970051	Naf1/Sirt1	2
GO:0000422	BP	GO:0000422	autophagy of mitochondrion	1/117	65/23210	0.280316695529153	0.363829247535755	0.280209595777161	Atg14	1
GO:0006094	BP	GO:0006094	gluconeogenesis	1/117	65/23210	0.280316695529153	0.363829247535755	0.280209595777161	Sirt1	1
GO:0033627	BP	GO:0033627	cell adhesion mediated by integrin	1/117	65/23210	0.280316695529153	0.363829247535755	0.280209595777161	Icam1	1
GO:0043647	BP	GO:0043647	inositol phosphate metabolic process	1/117	65/23210	0.280316695529153	0.363829247535755	0.280209595777161	Plce1	1
GO:0045123	BP	GO:0045123	cellular extravasation	1/117	65/23210	0.280316695529153	0.363829247535755	0.280209595777161	Icam1	1
GO:0060425	BP	GO:0060425	lung morphogenesis	1/117	65/23210	0.280316695529153	0.363829247535755	0.280209595777161	Id1	1
GO:0061726	BP	GO:0061726	mitochondrion disassembly	1/117	65/23210	0.280316695529153	0.363829247535755	0.280209595777161	Atg14	1
GO:1903793	BP	GO:1903793	positive regulation of anion transport	1/117	65/23210	0.280316695529153	0.363829247535755	0.280209595777161	Cebpb	1
GO:0006402	BP	GO:0006402	mRNA catabolic process	2/117	207/23210	0.280329792922803	0.363829247535755	0.280209595777161	Zfp36/Myd88	2
GO:0006732	BP	GO:0006732	coenzyme metabolic process	2/117	207/23210	0.280329792922803	0.363829247535755	0.280209595777161	Mthfd2/Slc23a2	2
GO:0032623	BP	GO:0032623	interleukin-2 production	1/117	66/23210	0.283954757599712	0.366667009686761	0.282395149002007	Zfp36	1
GO:0042274	BP	GO:0042274	ribosomal small subunit biogenesis	1/117	66/23210	0.283954757599712	0.366667009686761	0.282395149002007	Rrs1	1
GO:0045739	BP	GO:0045739	positive regulation of DNA repair	1/117	66/23210	0.283954757599712	0.366667009686761	0.282395149002007	Sirt1	1
GO:0046324	BP	GO:0046324	regulation of glucose import	1/117	66/23210	0.283954757599712	0.366667009686761	0.282395149002007	Fgf21	1
GO:0071426	BP	GO:0071426	ribonucleoprotein complex export from nucleus	1/117	66/23210	0.283954757599712	0.366667009686761	0.282395149002007	Rrs1	1
GO:0086003	BP	GO:0086003	cardiac muscle cell contraction	1/117	66/23210	0.283954757599712	0.366667009686761	0.282395149002007	Dsc2	1
GO:1901184	BP	GO:1901184	regulation of ERBB signaling pathway	1/117	66/23210	0.283954757599712	0.366667009686761	0.282395149002007	Errfi1	1
GO:1903317	BP	GO:1903317	regulation of protein maturation	1/117	66/23210	0.283954757599712	0.366667009686761	0.282395149002007	Chac1	1
GO:1903845	BP	GO:1903845	negative regulation of cellular response to transforming growth factor beta stimulus	1/117	66/23210	0.283954757599712	0.366667009686761	0.282395149002007	Sirt1	1
GO:1990542	BP	GO:1990542	mitochondrial transmembrane transport	1/117	66/23210	0.283954757599712	0.366667009686761	0.282395149002007	Grpel2	1
GO:0045732	BP	GO:0045732	positive regulation of protein catabolic process	2/117	210/23210	0.285926352823455	0.369025961188348	0.284211937649963	Gja1/Plk3	2
GO:0003143	BP	GO:0003143	embryonic heart tube morphogenesis	1/117	67/23210	0.287574585346032	0.370215968710624	0.285128443205928	Gja1	1
GO:0006801	BP	GO:0006801	superoxide metabolic process	1/117	67/23210	0.287574585346032	0.370215968710624	0.285128443205928	Cxcl1	1
GO:0048168	BP	GO:0048168	regulation of neuronal synaptic plasticity	1/117	67/23210	0.287574585346032	0.370215968710624	0.285128443205928	Egr1	1
GO:0061371	BP	GO:0061371	determination of heart left/right asymmetry	1/117	67/23210	0.287574585346032	0.370215968710624	0.285128443205928	Gja1	1
GO:0071166	BP	GO:0071166	ribonucleoprotein complex localization	1/117	67/23210	0.287574585346032	0.370215968710624	0.285128443205928	Rrs1	1
GO:0035264	BP	GO:0035264	multicellular organism growth	2/117	212/23210	0.289655234151649	0.372706305831678	0.287046420836274	Gdf15/Stat3	2
GO:0019319	BP	GO:0019319	hexose biosynthetic process	1/117	68/23210	0.291176269376387	0.373532114061606	0.287682431799837	Sirt1	1
GO:0032482	BP	GO:0032482	Rab protein signal transduction	1/117	68/23210	0.291176269376387	0.373532114061606	0.287682431799837	Rab30	1
GO:0034109	BP	GO:0034109	homotypic cell-cell adhesion	1/117	68/23210	0.291176269376387	0.373532114061606	0.287682431799837	Dsc2	1
GO:0045428	BP	GO:0045428	regulation of nitric oxide biosynthetic process	1/117	68/23210	0.291176269376387	0.373532114061606	0.287682431799837	Icam1	1
GO:0051453	BP	GO:0051453	regulation of intracellular pH	1/117	68/23210	0.291176269376387	0.373532114061606	0.287682431799837	Grn	1
GO:0055081	BP	GO:0055081	anion homeostasis	1/117	68/23210	0.291176269376387	0.373532114061606	0.287682431799837	Sirt1	1
GO:0050920	BP	GO:0050920	regulation of chemotaxis	2/117	213/23210	0.291518899509503	0.373595613298001	0.287731336871331	Lbp/Cxcl10	2
GO:0098657	BP	GO:0098657	import into cell	2/117	213/23210	0.291518899509503	0.373595613298001	0.287731336871331	Slc39a14/Slc3a2	2
GO:0034329	BP	GO:0034329	cell junction assembly	3/117	376/23210	0.294713625825021	0.37585942207331	0.289474849648665	Flcn/Gjb2/Gja1	3
GO:0001541	BP	GO:0001541	ovarian follicle development	1/117	69/23210	0.294759899852706	0.37585942207331	0.289474849648665	Cebpb	1
GO:0006766	BP	GO:0006766	vitamin metabolic process	1/117	69/23210	0.294759899852706	0.37585942207331	0.289474849648665	Slc23a2	1
GO:0032370	BP	GO:0032370	positive regulation of lipid transport	1/117	69/23210	0.294759899852706	0.37585942207331	0.289474849648665	Sirt1	1
GO:0043299	BP	GO:0043299	leukocyte degranulation	1/117	69/23210	0.294759899852706	0.37585942207331	0.289474849648665	Hmox1	1
GO:0043407	BP	GO:0043407	negative regulation of MAP kinase activity	1/117	69/23210	0.294759899852706	0.37585942207331	0.289474849648665	Dusp6	1
GO:0045576	BP	GO:0045576	mast cell activation	1/117	69/23210	0.294759899852706	0.37585942207331	0.289474849648665	Hmox1	1
GO:0055117	BP	GO:0055117	regulation of cardiac muscle contraction	1/117	69/23210	0.294759899852706	0.37585942207331	0.289474849648665	Dsc2	1
GO:0061035	BP	GO:0061035	regulation of cartilage development	1/117	69/23210	0.294759899852706	0.37585942207331	0.289474849648665	Por	1
GO:1903670	BP	GO:1903670	regulation of sprouting angiogenesis	1/117	69/23210	0.294759899852706	0.37585942207331	0.289474849648665	Hmox1	1
[truncated: 1,024 more rows]
