# Supplementary material for: Screening of ferroptosis-related genes in sepsis-induced liver failure and analysis of immune correlation
Source: PeerJ. 2022 Jul 29;10:e13757. doi: 10.7717/peerj.13757 (PMC9341447; doi:10.7717/peerj.13757)
Supplement: Supplemental Information 4 [file peerj-10-13757-s004.csv]

	ID	Description	GeneRatio	BgRatio	pvalue	p.adjust	qvalue	geneID	Count
mmu04668	mmu04668	TNF signaling pathway	9/67	113/8912	1.42096298648401e-07	2.52931411594154e-05	2.0043056861985e-05	Cxcl1/Junb/Tnfrsf1a/Icam1/Cebpb/Jun/Bcl3/Socs3/Cxcl10	9
mmu04064	mmu04064	NF-kappa B signaling pathway	7/67	105/8912	1.25452009937773e-05	0.00111652288844618	0.000884766806929559	Cxcl1/Gadd45a/Tnfrsf1a/Icam1/Gadd45b/Lbp/Myd88	7
mmu04933	mmu04933	AGE-RAGE signaling pathway in diabetic complications	6/67	101/8912	0.000104144325892524	0.00617923000295643	0.00489661041038535	Icam1/Stat3/Jun/Egr1/Plce1/Thbd	6
mmu05167	mmu05167	Kaposi sarcoma-associated herpesvirus infection	8/67	224/8912	0.000255683504229001	0.00934424592541564	0.00740466560618389	Cxcl1/Tnfrsf1a/Atg14/Icam1/Stat3/Jun/Irf9/Zfp36	8
mmu05164	mmu05164	Influenza A	7/67	173/8912	0.000300089384217743	0.00934424592541564	0.00740466560618389	Tnfrsf1a/Rsad2/Icam1/Irf9/Myd88/Socs3/Cxcl10	7
mmu05169	mmu05169	Epstein-Barr virus infection	8/67	231/8912	0.000314974581755583	0.00934424592541564	0.00740466560618389	Gadd45a/Icam1/Gadd45b/Stat3/Jun/Irf9/Myd88/Cxcl10	8
mmu04380	mmu04380	Osteoclast differentiation	6/67	128/8912	0.000380407918825653	0.00967322993585232	0.00766536257483271	Junb/Tnfrsf1a/Jun/Irf9/Fosl2/Socs3	6
mmu04657	mmu04657	IL-17 signaling pathway	5/67	91/8912	0.000582907315609225	0.0129696877723053	0.0102775763541626	Cxcl1/Cebpb/Jun/Lcn2/Cxcl10	5
mmu05418	mmu05418	Fluid shear stress and atherosclerosis	6/67	148/8912	0.000821742896334904	0.0162522483941792	0.0128787775565938	Tnfrsf1a/Icam1/Jun/Ctsl/Thbd/Hmox1	6
mmu05417	mmu05417	Lipid and atherosclerosis	7/67	216/8912	0.00112868952331826	0.020090673515065	0.0159204627499628	Cxcl1/Tnfrsf1a/Icam1/Lbp/Stat3/Jun/Myd88	7
mmu05160	mmu05160	Hepatitis C	6/67	165/8912	0.00144377406446744	0.0233628894068368	0.0185134664725969	Tnfrsf1a/Rsad2/Stat3/Irf9/Socs3/Cxcl10	6
mmu04068	mmu04068	FoxO signaling pathway	5/67	131/8912	0.00296203232985508	0.0439368128928504	0.034816871245665	Gadd45a/Gadd45b/Stat3/Plk3/Sirt1	5
mmu04216	mmu04216	Ferroptosis	3/67	40/8912	0.00328954249058968	0.0442564957654246	0.0350701977088521	Slc39a14/Slc3a2/Hmox1	3
mmu04210	mmu04210	Apoptosis	5/67	136/8912	0.00348084798155025	0.0442564957654246	0.0350701977088521	Gadd45a/Tnfrsf1a/Gadd45b/Jun/Ctsl	5
mmu05323	mmu05323	Rheumatoid arthritis	4/67	87/8912	0.00406801143168121	0.0482737356559504	0.0382535811821251	Cxcl1/Icam1/Jun/Ctsl	4
mmu04060	mmu04060	Cytokine-cytokine receptor interaction	7/67	292/8912	0.00610515750115228	0.0624299246674396	0.0494713773236955	Gdf15/Cxcl1/Tnfrsf1a/Il13ra1/Inhbb/Il1rn/Cxcl10	7
mmu04150	mmu04150	mTOR signaling pathway	5/67	156/8912	0.00622163261279748	0.0624299246674396	0.0494713773236955	Flcn/Tnfrsf1a/Slc3a2/Fnip1/Fnip2	5
mmu04010	mmu04010	MAPK signaling pathway	7/67	294/8912	0.00633214460588116	0.0624299246674396	0.0494713773236955	Gadd45a/Fgf21/Tnfrsf1a/Gadd45b/Jun/Myd88/Dusp6	7
mmu04620	mmu04620	Toll-like receptor signaling pathway	4/67	100/8912	0.00666386836337839	0.0624299246674396	0.0494713773236955	Lbp/Jun/Myd88/Cxcl10	4
mmu04978	mmu04978	Mineral absorption	3/67	54/8912	0.00766408089078015	0.0682103199279433	0.0540519389139232	Mt2/Mt1/Hmox1	3
mmu04625	mmu04625	C-type lectin receptor signaling pathway	4/67	112/8912	0.00987135973380298	0.083671525362711	0.066303869891208	Jun/Irf9/Plk3/Bcl3	4
mmu05171	mmu05171	Coronavirus disease - COVID-19	6/67	247/8912	0.0103832665184133	0.0840100654671622	0.0665721394003532	Tnfrsf1a/Stat3/Jun/Irf9/Myd88/Cxcl10	6
mmu05152	mmu05152	Tuberculosis	5/67	180/8912	0.0111868915217304	0.0865768126464354	0.0686061081881865	Tnfrsf1a/Cebpb/Lbp/Plk3/Myd88	5
mmu05211	mmu05211	Renal cell carcinoma	3/67	68/8912	0.0143751805094826	0.106471543605501	0.0843713000776888	Epas1/Flcn/Jun	3
mmu04920	mmu04920	Adipocytokine signaling pathway	3/67	71/8912	0.0161357002633174	0.106471543605501	0.0843713000776888	Tnfrsf1a/Stat3/Socs3	3
mmu04115	mmu04115	p53 signaling pathway	3/67	72/8912	0.016748332701989	0.106471543605501	0.0843713000776888	Gadd45a/Gadd45b/Rrm2	3
mmu05218	mmu05218	Melanoma	3/67	72/8912	0.016748332701989	0.106471543605501	0.0843713000776888	Gadd45a/Fgf21/Gadd45b	3
mmu05223	mmu05223	Non-small cell lung cancer	3/67	72/8912	0.016748332701989	0.106471543605501	0.0843713000776888	Gadd45a/Gadd45b/Stat3	3
mmu05212	mmu05212	Pancreatic cancer	3/67	76/8912	0.0193284950395059	0.118636969552829	0.0940115548201013	Gadd45a/Gadd45b/Stat3	3
mmu04710	mmu04710	Circadian rhythm	2/67	30/8912	0.0211519204383044	0.125501394600606	0.0994511346923787	Bhlhe40/Per1	2
mmu05162	mmu05162	Measles	4/67	146/8912	0.0239012791687737	0.135915444038129	0.107703545246063	Stat3/Jun/Irf9/Myd88	4
mmu05224	mmu05224	Breast cancer	4/67	147/8912	0.0244342371304501	0.135915444038129	0.107703545246063	Gadd45a/Fgf21/Gadd45b/Jun	4
mmu05210	mmu05210	Colorectal cancer	3/67	88/8912	0.0283197523494506	0.1482622328883	0.117487517486885	Gadd45a/Gadd45b/Jun	3
mmu05235	mmu05235	PD-L1 expression and PD-1 checkpoint pathway in cancer	3/67	88/8912	0.0283197523494506	0.1482622328883	0.117487517486885	Stat3/Jun/Myd88	3
mmu05216	mmu05216	Thyroid cancer	2/67	37/8912	0.0313156823197194	0.159262612940287	0.12620455431105	Gadd45a/Gadd45b	2
mmu04061	mmu04061	Viral protein interaction with cytokine and cytokine receptor	3/67	95/8912	0.0344294856880013	0.16602405520959	0.131562527487197	Cxcl1/Tnfrsf1a/Cxcl10	3
mmu05143	mmu05143	African trypanosomiasis	2/67	39/8912	0.0345106182177238	0.16602405520959	0.131562527487197	Icam1/Myd88	2
mmu00260	mmu00260	Glycine, serine and threonine metabolism	2/67	40/8912	0.0361538327296782	0.169352163839019	0.134199822320689	Alas1/Psat1	2
mmu04630	mmu04630	JAK-STAT signaling pathway	4/67	168/8912	0.0373127022016609	0.170298999792196	0.134950124022201	Stat3/Il13ra1/Irf9/Socs3	4
mmu05166	mmu05166	Human T-cell leukemia virus 1 infection	5/67	250/8912	0.0394270101335749	0.175450195094408	0.139032088365764	Tnfrsf1a/Icam1/Jun/Egr1/Zfp36	5
mmu00860	mmu00860	Porphyrin and chlorophyll metabolism	2/67	43/8912	0.0412600948210439	0.178769711316554	0.141662574313532	Alas1/Hmox1	2
mmu05142	mmu05142	Chagas disease	3/67	103/8912	0.0421816172769397	0.178769711316554	0.141662574313532	Tnfrsf1a/Jun/Myd88	3
mmu04931	mmu04931	Insulin resistance	3/67	110/8912	0.0496244226545292	0.200753346193323	0.159083077409256	Tnfrsf1a/Stat3/Socs3	3
mmu05145	mmu05145	Toxoplasmosis	3/67	110/8912	0.0496244226545292	0.200753346193323	0.159083077409256	Tnfrsf1a/Stat3/Myd88	3
mmu04979	mmu04979	Cholesterol metabolism	2/67	49/8912	0.0522212599974234	0.206564095100919	0.163687692155666	Angptl4/Soat2	2
mmu00591	mmu00591	Linoleic acid metabolism	2/67	50/8912	0.0541393725935264	0.209495833079298	0.166010890790218	Cyp3a13/Pla2g12a	2
mmu04935	mmu04935	Growth hormone synthesis, secretion and action	3/67	116/8912	0.0564813541170356	0.213908107081539	0.169507311347878	Junb/Stat3/Socs3	3
mmu05144	mmu05144	Malaria	2/67	57/8912	0.0682344049492603	0.253035918353507	0.200513382964932	Icam1/Myd88	2
mmu05213	mmu05213	Endometrial cancer	2/67	58/8912	0.0703380162662387	0.25551361011001	0.202476781518281	Gadd45a/Gadd45b	2
mmu04621	mmu04621	NOD-like receptor signaling pathway	4/67	211/8912	0.0738870249265994	0.263037808738694	0.208439186108722	Cxcl1/Jun/Irf9/Myd88	4
mmu05134	mmu05134	Legionellosis	2/67	61/8912	0.0767742975451832	0.267957352216522	0.212337582477906	Cxcl1/Myd88	2
mmu05321	mmu05321	Inflammatory bowel disease	2/67	62/8912	0.0789601361307285	0.270286619832109	0.214183365212907	Stat3/Jun	2
mmu05217	mmu05217	Basal cell carcinoma	2/67	63/8912	0.0811654907707008	0.272593535041222	0.216011435218946	Gadd45a/Gadd45b	2
mmu05202	mmu05202	Transcriptional misregulation in cancer	4/67	223/8912	0.0864855455027445	0.281882594473543	0.223372369364014	Gadd45a/Cebpb/Gadd45b/Dusp6	4
mmu04550	mmu04550	Signaling pathways regulating pluripotency of stem cells	3/67	140/8912	0.088048813481557	0.281882594473543	0.223372369364014	Stat3/Inhbb/Id1	3
mmu05207	mmu05207	Chemical carcinogenesis - receptor activation	4/67	225/8912	0.0886821645534743	0.281882594473543	0.223372369364014	Cyp2b10/Cyp3a13/Stat3/Jun	4
mmu05031	mmu05031	Amphetamine addiction	2/67	69/8912	0.0947850309664601	0.292993687845162	0.232177138801016	Jun/Sirt1	2
mmu05140	mmu05140	Leishmaniasis	2/67	70/8912	0.0971158852969919	0.292993687845162	0.232177138801016	Jun/Myd88	2
mmu05221	mmu05221	Acute myeloid leukemia	2/67	70/8912	0.0971158852969919	0.292993687845162	0.232177138801016	Stat3/Dusp6	2
mmu00480	mmu00480	Glutathione metabolism	2/67	72/8912	0.101826417160959	0.293753240266711	0.232779031317205	Chac1/Rrm2	2
mmu05226	mmu05226	Gastric cancer	3/67	150/8912	0.102996225997093	0.293753240266711	0.232779031317205	Gadd45a/Fgf21/Gadd45b	3
mmu04917	mmu04917	Prolactin signaling pathway	2/67	74/8912	0.106599608764772	0.293753240266711	0.232779031317205	Stat3/Socs3	2
mmu05214	mmu05214	Glioma	2/67	74/8912	0.106599608764772	0.293753240266711	0.232779031317205	Gadd45a/Gadd45b	2
mmu00604	mmu00604	Glycosphingolipid biosynthesis - ganglio series	1/67	15/8912	0.107103563473172	0.293753240266711	0.232779031317205	St3gal5	1
mmu01240	mmu01240	Biosynthesis of cofactors	3/67	154/8912	0.109242987027582	0.293753240266711	0.232779031317205	Alas1/Mthfd2/Psat1	3
mmu05220	mmu05220	Chronic myeloid leukemia	2/67	76/8912	0.111432596511545	0.293753240266711	0.232779031317205	Gadd45a/Gadd45b	2
mmu04932	mmu04932	Non-alcoholic fatty liver disease	3/67	156/8912	0.112421096987007	0.293753240266711	0.232779031317205	Tnfrsf1a/Jun/Socs3	3
mmu05133	mmu05133	Pertussis	2/67	77/8912	0.113870638080916	0.293753240266711	0.232779031317205	Jun/Myd88	2
mmu05412	mmu05412	Arrhythmogenic right ventricular cardiomyopathy	2/67	77/8912	0.113870638080916	0.293753240266711	0.232779031317205	Gja1/Dsc2	2
mmu05132	mmu05132	Salmonella infection	4/67	253/8912	0.122184358540005	0.310422581045079	0.24598832560639	Tnfrsf1a/Arhgef26/Jun/Myd88	4
mmu05161	mmu05161	Hepatitis B	3/67	163/8912	0.123820243001127	0.310422581045079	0.24598832560639	Stat3/Jun/Myd88	3
mmu04012	mmu04012	ErbB signaling pathway	2/67	84/8912	0.131307637302574	0.324621658886919	0.257240108165862	Jun/Nrg4	2
mmu00670	mmu00670	One carbon pool by folate	1/67	19/8912	0.133701985807284	0.326013061283515	0.258342697882856	Mthfd2	1
mmu00590	mmu00590	Arachidonic acid metabolism	2/67	86/8912	0.136399033075717	0.3280949714524	0.259992467029105	Cyp2b10/Pla2g12a	2
mmu00100	mmu00100	Steroid biosynthesis	1/67	20/8912	0.140228688489271	0.328884480442534	0.26061809804435	Soat2	1
mmu04217	mmu04217	Necroptosis	3/67	174/8912	0.142543126681188	0.328884480442534	0.26061809804435	Tnfrsf1a/Stat3/Irf9	3
mmu05225	mmu05225	Hepatocellular carcinoma	3/67	174/8912	0.142543126681188	0.328884480442534	0.26061809804435	Gadd45a/Gadd45b/Hmox1	3
mmu03320	mmu03320	PPAR signaling pathway	2/67	89/8912	0.144117918396167	0.328884480442534	0.26061809804435	Angptl4/Plin2	2
mmu04912	mmu04912	GnRH signaling pathway	2/67	90/8912	0.146711492074274	0.33056513404077	0.261949899239877	Jun/Egr1	2
mmu00140	mmu00140	Steroid hormone biosynthesis	2/67	92/8912	0.151927803552291	0.338039362903848	0.267872706263251	Cyp2b10/Cyp3a13	2
mmu05222	mmu05222	Small cell lung cancer	2/67	93/8912	0.154549969679863	0.339628328432292	0.26913185103446	Gadd45a/Gadd45b	2
mmu04350	mmu04350	TGF-beta signaling pathway	2/67	95/8912	0.159820920681335	0.343857184650424	0.272482925743092	Inhbb/Id1	2
mmu04218	mmu04218	Cellular senescence	3/67	184/8912	0.160337900707782	0.343857184650424	0.272482925743092	Gadd45a/Gadd45b/Sirt1	3
mmu00830	mmu00830	Retinol metabolism	2/67	97/8912	0.165125535515936	0.349908872879006	0.277278468159591	Cyp2b10/Cyp3a13	2
mmu05231	mmu05231	Choline metabolism in cancer	2/67	98/8912	0.167789794570908	0.351371569807313	0.27843755383903	Jun/Slc22a5	2
mmu00592	mmu00592	alpha-Linolenic acid metabolism	1/67	25/8912	0.172142589806925	0.356295127739915	0.282339131384676	Pla2g12a	1
mmu04062	mmu04062	Chemokine signaling pathway	3/67	192/8912	0.175043919268242	0.358135834824679	0.283797763846878	Cxcl1/Stat3/Cxcl10	3
mmu04744	mmu04744	Phototransduction	1/67	27/8912	0.184578836089107	0.373277121941871	0.295796181787171	Gnat1	1
mmu04659	mmu04659	Th17 cell differentiation	2/67	105/8912	0.186638560970935	0.373277121941871	0.295796181787171	Stat3/Jun	2
mmu04974	mmu04974	Protein digestion and absorption	2/67	108/8912	0.194809548906165	0.385289996725526	0.305315550332469	Slc3a2/Slc38a2	2
mmu05205	mmu05205	Proteoglycans in cancer	3/67	205/8912	0.199711188569854	0.390643863356417	0.309558117621289	Stat3/Ctsl/Plce1	3
mmu04066	mmu04066	HIF-1 signaling pathway	2/67	114/8912	0.211285068199781	0.408790675430012	0.323938205249093	Stat3/Hmox1	2
mmu04215	mmu04215	Apoptosis - multiple species	1/67	32/8912	0.214869993499422	0.411256546697819	0.325892236886503	Tnfrsf1a	1
mmu04015	mmu04015	Rap1 signaling pathway	3/67	214/8912	0.217263437955809	0.411413744214191	0.326016804995279	Fgf21/Plce1/Id1	3
mmu00030	mmu00030	Pentose phosphate pathway	1/67	33/8912	0.220793834764686	0.413697921980148	0.327826857157539	H6pd	1
mmu01200	mmu01200	Carbon metabolism	2/67	121/8912	0.230678884504035	0.427717098351232	0.338936080301982	H6pd/Psat1	2
mmu04110	mmu04110	Cell cycle	2/67	125/8912	0.241819136142304	0.443750579725052	0.351641500196079	Gadd45a/Gadd45b	2
mmu05203	mmu05203	Viral carcinogenesis	3/67	229/8912	0.247199444190754	0.448994908836268	0.355797266611826	Stat3/Jun/Irf9	3
mmu04014	mmu04014	Ras signaling pathway	3/67	232/8912	0.253269873029203	0.455374115143416	0.360852344347828	Fgf21/Pla2g12a/Plce1	3
mmu04142	mmu04142	Lysosome	2/67	131/8912	0.258576877848735	0.460266842570748	0.364729490860321	Ctsl/Litaf	2
mmu00760	mmu00760	Nicotinate and nicotinamide metabolism	1/67	41/8912	0.266626148536351	0.465849257251129	0.369153166597583	Sirt1	1
mmu05135	mmu05135	Yersinia infection	2/67	134/8912	0.266966860277072	0.465849257251129	0.369153166597583	Jun/Myd88	2
mmu05170	mmu05170	Human immunodeficiency virus 1 infection	3/67	240/8912	0.269564457847563	0.465849257251129	0.369153166597583	Tnfrsf1a/Jun/Myd88	3
mmu04975	mmu04975	Fat digestion and absorption	1/67	43/8912	0.277662839328111	0.475230628850036	0.376587251720313	Pla2g12a	1
mmu04140	mmu04140	Autophagy - animal	2/67	140/8912	0.283747056755013	0.481018820022785	0.381173991029291	Atg14/Ctsl	2
mmu00565	mmu00565	Ether lipid metabolism	1/67	48/8912	0.304543811971619	0.501933319731002	0.397747278793343	Pla2g12a	1
mmu04930	mmu04930	Type II diabetes mellitus	1/67	48/8912	0.304543811971619	0.501933319731002	0.397747278793343	Socs3	1
mmu05030	mmu05030	Cocaine addiction	1/67	48/8912	0.304543811971619	0.501933319731002	0.397747278793343	Jun	1
mmu00270	mmu00270	Cysteine and methionine metabolism	1/67	53/8912	0.330438820406122	0.53961568836963	0.427607937560795	Psat1	1
mmu00240	mmu00240	Pyrimidine metabolism	1/67	57/8912	0.350468923310521	0.567122439538843	0.449405126541721	Rrm2	1
mmu04213	mmu04213	Longevity regulating pathway - multiple species	1/67	62/8912	0.374678144672462	0.600835222988273	0.476120164875391	Sirt1	1
mmu04623	mmu04623	Cytosolic DNA-sensing pathway	1/67	63/8912	0.379412219735394	0.602994420650894	0.477831178990064	Cxcl10	1
mmu05206	mmu05206	MicroRNAs in cancer	3/67	303/8912	0.399617071859772	0.628555661736313	0.498086686414346	Stat3/Sirt1/Hmox1	3
mmu04137	mmu04137	Mitophagy - animal	1/67	68/8912	0.402558120437863	0.628555661736313	0.498086686414346	Jun	1
mmu04622	mmu04622	RIG-I-like receptor signaling pathway	1/67	70/8912	0.411576489630655	0.637048827428318	0.504816930073298	Cxcl10	1
mmu00562	mmu00562	Inositol phosphate metabolism	1/67	72/8912	0.420460728354923	0.645189738337727	0.511268036293645	Plce1	1
mmu04918	mmu04918	Thyroid hormone synthesis	1/67	74/8912	0.429212801754157	0.652990416343931	0.51744953157946	Serpina7	1
mmu05100	mmu05100	Bacterial invasion of epithelial cells	1/67	76/8912	0.4378346466171	0.660462433032575	0.523370585608309	Arhgef26	1
mmu01230	mmu01230	Biosynthesis of amino acids	1/67	79/8912	0.45052740344129	0.667335087036145	0.528816686356259	Psat1	1
mmu01521	mmu01521	EGFR tyrosine kinase inhibitor resistance	1/67	79/8912	0.45052740344129	0.667335087036145	0.528816686356259	Stat3	1
mmu05168	mmu05168	Herpes simplex virus 1 infection	4/67	459/8912	0.455613823920949	0.667335087036145	0.528816686356259	Tnfrsf1a/Irf9/Myd88/Socs3	4
mmu04662	mmu04662	B cell receptor signaling pathway	1/67	81/8912	0.458831967955903	0.667335087036145	0.528816686356259	Jun	1
mmu03018	mmu03018	RNA degradation	1/67	84/8912	0.471057506465959	0.667335087036145	0.528816686356259	Tob2	1
mmu05204	mmu05204	Chemical carcinogenesis - DNA adducts	1/67	84/8912	0.471057506465959	0.667335087036145	0.528816686356259	Cyp3a13	1
mmu04540	mmu04540	Gap junction	1/67	86/8912	0.479056295947065	0.667335087036145	0.528816686356259	Gja1	1
mmu04658	mmu04658	Th1 and Th2 cell differentiation	1/67	88/8912	0.486935904342919	0.667335087036145	0.528816686356259	Jun	1
mmu05416	mmu05416	Viral myocarditis	1/67	88/8912	0.486935904342919	0.667335087036145	0.528816686356259	Icam1	1
mmu04024	mmu04024	cAMP signaling pathway	2/67	218/8912	0.490813166309606	0.667335087036145	0.528816686356259	Jun/Plce1	2
mmu04727	mmu04727	GABAergic synapse	1/67	89/8912	0.490831563274133	0.667335087036145	0.528816686356259	Slc38a2	1
mmu04211	mmu04211	Longevity regulating pathway	1/67	90/8912	0.494698080928063	0.667335087036145	0.528816686356259	Sirt1	1
mmu04612	mmu04612	Antigen processing and presentation	1/67	90/8912	0.494698080928063	0.667335087036145	0.528816686356259	Ctsl	1
mmu05208	mmu05208	Chemical carcinogenesis - reactive oxygen species	2/67	222/8912	0.500490458103857	0.667335087036145	0.528816686356259	Jun/Hmox1	2
mmu00983	mmu00983	Drug metabolism - other enzymes	1/67	92/8912	0.50234454969143	0.667335087036145	0.528816686356259	Rrm2	1
mmu01522	mmu01522	Endocrine resistance	1/67	93/8912	0.506124925561121	0.667335087036145	0.528816686356259	Jun	1
mmu04610	mmu04610	Complement and coagulation cascades	1/67	93/8912	0.506124925561121	0.667335087036145	0.528816686356259	Thbd	1
mmu04070	mmu04070	Phosphatidylinositol signaling system	1/67	96/8912	0.517297135434712	0.676666454621102	0.536211146772487	Plce1	1
mmu00564	mmu00564	Glycerophospholipid metabolism	1/67	98/8912	0.524606577178157	0.676666454621102	0.536211146772487	Pla2g12a	1
mmu04713	mmu04713	Circadian entrainment	1/67	98/8912	0.524606577178157	0.676666454621102	0.536211146772487	Per1	1
mmu05014	mmu05014	Amyotrophic lateral sclerosis	3/67	369/8912	0.528968021967906	0.677383510145951	0.536779363450961	Tnfrsf1a/Atg14/Nrg4	3
mmu04660	mmu04660	T cell receptor signaling pathway	1/67	103/8912	0.542406554438637	0.684280818436855	0.542245001008507	Jun	1
mmu04020	mmu04020	Calcium signaling pathway	2/67	240/8912	0.542589108107819	0.684280818436855	0.542245001008507	Fgf21/Plce1	2
mmu04922	mmu04922	Glucagon signaling pathway	1/67	104/8912	0.545886945045132	0.684280818436855	0.542245001008507	Sirt1	1
mmu05010	mmu05010	Alzheimer disease	3/67	383/8912	0.554504166656727	0.686895411606312	0.544316884418958	Slc39a14/Tnfrsf1a/Atg14	3
mmu05146	mmu05146	Amoebiasis	1/67	107/8912	0.556172410048753	0.686895411606312	0.544316884418958	Cxcl1	1
mmu04928	mmu04928	Parathyroid hormone synthesis, secretion and action	1/67	108/8912	0.559549633050086	0.686895411606312	0.544316884418958	Egr1	1
mmu04724	mmu04724	Glutamatergic synapse	1/67	113/8912	0.576059701593761	0.696710997524578	0.552095054218176	Slc38a2	1
mmu05163	mmu05163	Human cytomegalovirus infection	2/67	256/8912	0.577948857083847	0.696710997524578	0.552095054218176	Tnfrsf1a/Stat3	2
mmu04972	mmu04972	Pancreatic secretion	1/67	114/8912	0.579287795694593	0.696710997524578	0.552095054218176	Pla2g12a	1
mmu04670	mmu04670	Leukocyte transendothelial migration	1/67	118/8912	0.591959792810592	0.704055965446061	0.557915430927098	Icam1	1
mmu04919	mmu04919	Thyroid hormone signaling pathway	1/67	120/8912	0.598154037105482	0.704055965446061	0.557915430927098	Plce1	1
mmu04650	mmu04650	Natural killer cell mediated cytotoxicity	1/67	121/8912	0.601216330043828	0.704055965446061	0.557915430927098	Icam1	1
mmu04722	mmu04722	Neurotrophin signaling pathway	1/67	121/8912	0.601216330043828	0.704055965446061	0.557915430927098	Jun	1
mmu04071	mmu04071	Sphingolipid signaling pathway	1/67	124/8912	0.610265943403051	0.705372324193137	0.558958553766294	Tnfrsf1a	1
mmu05150	mmu05150	Staphylococcus aureus infection	1/67	124/8912	0.610265943403051	0.705372324193137	0.558958553766294	Icam1	1
mmu04152	mmu04152	AMPK signaling pathway	1/67	126/8912	0.616186315783732	0.707620414254866	0.560740008930527	Sirt1	1
mmu04926	mmu04926	Relaxin signaling pathway	1/67	129/8912	0.624901134026267	0.713028217029972	0.565025316865856	Jun	1
mmu04915	mmu04915	Estrogen signaling pathway	1/67	134/8912	0.638994645943123	0.721498740660305	0.571737618264227	Jun	1
mmu00230	mmu00230	Purine metabolism	1/67	136/8912	0.644484830140385	0.721498740660305	0.571737618264227	Rrm2	1
mmu04371	mmu04371	Apelin signaling pathway	1/67	136/8912	0.644484830140385	0.721498740660305	0.571737618264227	Egr1	1
mmu04910	mmu04910	Insulin signaling pathway	1/67	139/8912	0.652566235149383	0.725979936603688	0.575288654671166	Socs3	1
mmu05017	mmu05017	Spinocerebellar ataxia	1/67	141/8912	0.657853022080967	0.727315763542933	0.576347204699899	Atg14	1
mmu04270	mmu04270	Vascular smooth muscle contraction	1/67	143/8912	0.663060544377019	0.728548005550058	0.57732367086758	Pla2g12a	1
mmu04120	mmu04120	Ubiquitin mediated proteolysis	1/67	147/8912	0.673242460723662	0.735197288397618	0.582592765495451	Socs3	1
mmu04921	mmu04921	Oxytocin signaling pathway	1/67	153/8912	0.687949568978537	0.746676971208412	0.591689616451373	Jun	1
mmu04390	mmu04390	Hippo signaling pathway	1/67	157/8912	0.697390012066588	0.752335891805168	0.59617391781131	Id1	1
mmu04530	mmu04530	Tight junction	1/67	167/8912	0.719777728336638	0.76947658064177	0.609756722684786	Jun	1
mmu04310	mmu04310	Wnt signaling pathway	1/67	168/8912	0.721924657118964	0.76947658064177	0.609756722684786	Jun	1
mmu04514	mmu04514	Cell adhesion molecules	1/67	174/8912	0.734470108899893	0.778188567762982	0.616660367121464	Icam1	1
mmu04145	mmu04145	Phagosome	1/67	182/8912	0.75033375768738	0.790292360167773	0.626251781564054	Ctsl	1
mmu05165	mmu05165	Human papillomavirus infection	2/67	362/8912	0.762721107348222	0.79861386534108	0.632845996189856	Tnfrsf1a/Irf9	2
mmu04510	mmu04510	Focal adhesion	1/67	201/8912	0.784363992336416	0.816472459858959	0.646997691431701	Jun	1
mmu04810	mmu04810	Regulation of actin cytoskeleton	1/67	220/8912	0.813815615614232	0.842204532437984	0.667388570944352	Fgf21	1
mmu04714	mmu04714	Thermogenesis	1/67	231/8912	0.829016132731966	0.85297613656815	0.675924318747085	Fgf21	1
mmu05012	mmu05012	Parkinson disease	1/67	264/8912	0.867654910081612	0.886264306571525	0.702302880429239	Slc39a14	1
mmu05020	mmu05020	Prion disease	1/67	268/8912	0.871709539461254	0.886264306571525	0.702302880429239	Egr1	1
mmu05022	mmu05022	Pathways of neurodegeneration - multiple diseases	2/67	471/8912	0.876306280654991	0.886264306571525	0.702302880429239	Tnfrsf1a/Atg14	2
mmu05016	mmu05016	Huntington disease	1/67	302/8912	0.901581718391599	0.90667540041641	0.718477254026014	Atg14	1
mmu04151	mmu04151	PI3K-Akt signaling pathway	1/67	359/8912	0.937041385939941	0.937041385939941	0.742540187557375	Fgf21	1
