# Supplementary material for: Screening of ferroptosis-related genes in sepsis-induced liver failure and analysis of immune correlation
Source: PeerJ. 2022 Jul 29;10:e13757. doi: 10.7717/peerj.13757 (PMC9341447; doi:10.7717/peerj.13757)
Supplement: Supplemental Information 5 [file peerj-10-13757-s005.csv]

	ONTOLOGY	ID	Description	GeneRatio	BgRatio	pvalue	p.adjust	qvalue	geneID	Count
GO:0072330	BP	GO:0072330	monocarboxylic acid biosynthetic process	4/33	185/23210	0.000133438181421941	0.0534719204731527	0.0425306799842083	Cyp7a1/Cyp7b1/Rbp1/Elovl3	4
GO:0006699	BP	GO:0006699	bile acid biosynthetic process	2/33	20/23210	0.000366544120762376	0.0534719204731527	0.0425306799842083	Cyp7a1/Cyp7b1	2
GO:0009154	BP	GO:0009154	purine ribonucleotide catabolic process	2/33	23/23210	0.000486781650803345	0.0534719204731527	0.0425306799842083	Nudt7/Pde9a	2
GO:0009261	BP	GO:0009261	ribonucleotide catabolic process	2/33	23/23210	0.000486781650803345	0.0534719204731527	0.0425306799842083	Nudt7/Pde9a	2
GO:1901615	BP	GO:1901615	organic hydroxy compound metabolic process	5/33	488/23210	0.000587455021025412	0.0534719204731527	0.0425306799842083	Cyp7a1/Ddc/Cyp7b1/Rbp1/Serpina12	5
GO:0046394	BP	GO:0046394	carboxylic acid biosynthetic process	4/33	281/23210	0.000652604675736101	0.0534719204731527	0.0425306799842083	Cyp7a1/Cyp7b1/Rbp1/Elovl3	4
GO:0016053	BP	GO:0016053	organic acid biosynthetic process	4/33	282/23210	0.000661334275845352	0.0534719204731527	0.0425306799842083	Cyp7a1/Cyp7b1/Rbp1/Elovl3	4
GO:0006195	BP	GO:0006195	purine nucleotide catabolic process	2/33	28/23210	0.000724059846910221	0.0534719204731527	0.0425306799842083	Nudt7/Pde9a	2
GO:0008203	BP	GO:0008203	cholesterol metabolic process	3/33	126/23210	0.000756641020064161	0.0534719204731527	0.0425306799842083	Cyp7a1/Cyp7b1/Serpina12	3
GO:0008206	BP	GO:0008206	bile acid metabolic process	2/33	29/23210	0.000777002807403805	0.0534719204731527	0.0425306799842083	Cyp7a1/Cyp7b1	2
GO:0090181	BP	GO:0090181	regulation of cholesterol metabolic process	2/33	29/23210	0.000777002807403805	0.0534719204731527	0.0425306799842083	Cyp7a1/Serpina12	2
GO:0016125	BP	GO:0016125	sterol metabolic process	3/33	135/23210	0.000924063242392388	0.0540355056289037	0.0429789462834359	Cyp7a1/Cyp7b1/Serpina12	3
GO:1902652	BP	GO:1902652	secondary alcohol metabolic process	3/33	138/23210	0.000984671989472874	0.0540355056289037	0.0429789462834359	Cyp7a1/Cyp7b1/Serpina12	3
GO:0055088	BP	GO:0055088	lipid homeostasis	3/33	141/23210	0.0010477474961492	0.0540355056289037	0.0429789462834359	Cyp7a1/Cyp7b1/Rbp1	3
GO:0006066	BP	GO:0006066	alcohol metabolic process	4/33	321/23210	0.001070716756187	0.0540355056289037	0.0429789462834359	Cyp7a1/Cyp7b1/Rbp1/Serpina12	4
GO:0030851	BP	GO:0030851	granulocyte differentiation	2/33	38/23210	0.00133468348156492	0.0631472122215403	0.0502262468062589	Rbp1/Cited2	2
GO:0072523	BP	GO:0072523	purine-containing compound catabolic process	2/33	40/23210	0.00147824355828007	0.0658253160951772	0.0523563662746873	Nudt7/Pde9a	2
GO:0009166	BP	GO:0009166	nucleotide catabolic process	2/33	45/23210	0.00186791974026314	0.0785564024099553	0.0624824614871646	Nudt7/Pde9a	2
GO:0051055	BP	GO:0051055	negative regulation of lipid biosynthetic process	2/33	50/23210	0.00230107890088675	0.0916798277879614	0.0729206166929207	Cyp7a1/Serpina12	2
GO:1901292	BP	GO:1901292	nucleoside phosphate catabolic process	2/33	57/23210	0.00297941491780675	0.112770854638986	0.0896960701571296	Nudt7/Pde9a	2
GO:0030032	BP	GO:0030032	lamellipodium assembly	2/33	65/23210	0.00385549962282859	0.137881997507417	0.109669057323566	S1pr1/Ajuba	2
GO:1901617	BP	GO:1901617	organic hydroxy compound biosynthetic process	3/33	226/23210	0.00400713863297646	0.137881997507417	0.109669057323566	Cyp7a1/Ddc/Cyp7b1	3
GO:0120031	BP	GO:0120031	plasma membrane bounded cell projection assembly	4/33	488/23210	0.00487347219351538	0.15666179259979	0.124606195323757	S1pr1/Ehd3/Ttc39c/Ajuba	4
GO:0034404	BP	GO:0034404	nucleobase-containing small molecule biosynthetic process	2/33	74/23210	0.00496682037304486	0.15666179259979	0.124606195323757	Nudt7/Pde9a	2
GO:0097581	BP	GO:0097581	lamellipodium organization	2/33	83/23210	0.00620804585876343	0.186448717311273	0.148298221931514	S1pr1/Ajuba	2
GO:0042632	BP	GO:0042632	cholesterol homeostasis	2/33	85/23210	0.00650118376812809	0.186448717311273	0.148298221931514	Cyp7a1/Cyp7b1	2
GO:0055092	BP	GO:0055092	sterol homeostasis	2/33	86/23210	0.00665008635060023	0.186448717311273	0.148298221931514	Cyp7a1/Cyp7b1	2
GO:0045833	BP	GO:0045833	negative regulation of lipid metabolic process	2/33	90/23210	0.00726115068676158	0.19356192466816	0.153955949259803	Cyp7a1/Serpina12	2
GO:0062014	BP	GO:0062014	negative regulation of small molecule metabolic process	2/33	91/23210	0.0074177581792018	0.19356192466816	0.153955949259803	Cyp7a1/Serpina12	2
GO:0071456	BP	GO:0071456	cellular response to hypoxia	2/33	96/23210	0.00822362436542073	0.19356192466816	0.153955949259803	Cited2/Ajuba	2
GO:0043087	BP	GO:0043087	regulation of GTPase activity	3/33	295/23210	0.00836590828554639	0.19356192466816	0.153955949259803	S1pr1/Arhgef19/Ajuba	3
GO:0072676	BP	GO:0072676	lymphocyte migration	2/33	97/23210	0.00838933275383315	0.19356192466816	0.153955949259803	S1pr1/Cyp7b1	2
GO:0008202	BP	GO:0008202	steroid metabolic process	3/33	301/23210	0.00883756283446918	0.19356192466816	0.153955949259803	Cyp7a1/Cyp7b1/Serpina12	3
GO:0019218	BP	GO:0019218	regulation of steroid metabolic process	2/33	102/23210	0.00924031150589999	0.19356192466816	0.153955949259803	Cyp7a1/Serpina12	2
GO:0017015	BP	GO:0017015	regulation of transforming growth factor beta receptor signaling pathway	2/33	103/23210	0.00941496438857105	0.19356192466816	0.153955949259803	Nrep/Cited2	2
GO:0055017	BP	GO:0055017	cardiac muscle tissue growth	2/33	105/23210	0.00976869289276654	0.19356192466816	0.153955949259803	S1pr1/Cited2	2
GO:1903844	BP	GO:1903844	regulation of cellular response to transforming growth factor beta stimulus	2/33	105/23210	0.00976869289276654	0.19356192466816	0.153955949259803	Nrep/Cited2	2
GO:0060419	BP	GO:0060419	heart growth	2/33	114/23210	0.0114326023122938	0.19356192466816	0.153955949259803	S1pr1/Cited2	2
GO:0046434	BP	GO:0046434	organophosphate catabolic process	2/33	120/23210	0.0126063717471311	0.19356192466816	0.153955949259803	Nudt7/Pde9a	2
GO:1901136	BP	GO:1901136	carbohydrate derivative catabolic process	2/33	120/23210	0.0126063717471311	0.19356192466816	0.153955949259803	Nudt7/Pde9a	2
GO:0036294	BP	GO:0036294	cellular response to decreased oxygen levels	2/33	121/23210	0.0128069382279412	0.19356192466816	0.153955949259803	Cited2/Ajuba	2
GO:0006707	BP	GO:0006707	cholesterol catabolic process	1/33	10/23210	0.014130107499122	0.19356192466816	0.153955949259803	Cyp7a1	1
GO:0016127	BP	GO:0016127	sterol catabolic process	1/33	10/23210	0.014130107499122	0.19356192466816	0.153955949259803	Cyp7a1	1
GO:0070857	BP	GO:0070857	regulation of bile acid biosynthetic process	1/33	10/23210	0.014130107499122	0.19356192466816	0.153955949259803	Cyp7a1	1
GO:0098700	BP	GO:0098700	neurotransmitter loading into synaptic vesicle	1/33	10/23210	0.014130107499122	0.19356192466816	0.153955949259803	Ddc	1
GO:0002138	BP	GO:0002138	retinoic acid biosynthetic process	1/33	11/23210	0.015532422432421	0.19356192466816	0.153955949259803	Rbp1	1
GO:0016102	BP	GO:0016102	diterpenoid biosynthetic process	1/33	11/23210	0.015532422432421	0.19356192466816	0.153955949259803	Rbp1	1
GO:0035330	BP	GO:0035330	regulation of hippo signaling	1/33	11/23210	0.015532422432421	0.19356192466816	0.153955949259803	Ajuba	1
GO:0006633	BP	GO:0006633	fatty acid biosynthetic process	2/33	134/23210	0.0155401935191051	0.19356192466816	0.153955949259803	Cyp7a1/Elovl3	2
GO:0071453	BP	GO:0071453	cellular response to oxygen levels	2/33	135/23210	0.0157599849518377	0.19356192466816	0.153955949259803	Cited2/Ajuba	2
GO:0050921	BP	GO:0050921	positive regulation of chemotaxis	2/33	140/23210	0.0168790031857622	0.19356192466816	0.153955949259803	S1pr1/Sucnr1	2
GO:0045717	BP	GO:0045717	negative regulation of fatty acid biosynthetic process	1/33	12/23210	0.0169328030548495	0.19356192466816	0.153955949259803	Cyp7a1	1
GO:0070986	BP	GO:0070986	left/right axis specification	1/33	12/23210	0.0169328030548495	0.19356192466816	0.153955949259803	Cited2	1
GO:0097201	BP	GO:0097201	negative regulation of transcription from RNA polymerase II promoter in response to stress	1/33	12/23210	0.0169328030548495	0.19356192466816	0.153955949259803	Cited2	1
GO:1904251	BP	GO:1904251	regulation of bile acid metabolic process	1/33	12/23210	0.0169328030548495	0.19356192466816	0.153955949259803	Cyp7a1	1
GO:0031099	BP	GO:0031099	regeneration	2/33	145/23210	0.0180310904886672	0.19356192466816	0.153955949259803	Nrep/Lifr	2
GO:0033147	BP	GO:0033147	negative regulation of intracellular estrogen receptor signaling pathway	1/33	13/23210	0.0183312519512714	0.19356192466816	0.153955949259803	Cyp7b1	1
GO:0042761	BP	GO:0042761	very long-chain fatty acid biosynthetic process	1/33	13/23210	0.0183312519512714	0.19356192466816	0.153955949259803	Elovl3	1
GO:0061418	BP	GO:0061418	regulation of transcription from RNA polymerase II promoter in response to hypoxia	1/33	13/23210	0.0183312519512714	0.19356192466816	0.153955949259803	Cited2	1
GO:0071397	BP	GO:0071397	cellular response to cholesterol	1/33	13/23210	0.0183312519512714	0.19356192466816	0.153955949259803	Cyp7a1	1
GO:2000018	BP	GO:2000018	regulation of male gonad development	1/33	13/23210	0.0183312519512714	0.19356192466816	0.153955949259803	Cited2	1
GO:0015936	BP	GO:0015936	coenzyme A metabolic process	1/33	14/23210	0.0197277717032053	0.19356192466816	0.153955949259803	Nudt7	1
GO:0030497	BP	GO:0030497	fatty acid elongation	1/33	14/23210	0.0197277717032053	0.19356192466816	0.153955949259803	Elovl3	1
GO:0035358	BP	GO:0035358	regulation of peroxisome proliferator activated receptor signaling pathway	1/33	14/23210	0.0197277717032053	0.19356192466816	0.153955949259803	Cited2	1
GO:0061308	BP	GO:0061308	cardiac neural crest cell development involved in heart development	1/33	14/23210	0.0197277717032053	0.19356192466816	0.153955949259803	Cited2	1
GO:1901387	BP	GO:1901387	positive regulation of voltage-gated calcium channel activity	1/33	14/23210	0.0197277717032053	0.19356192466816	0.153955949259803	Ehd3	1
GO:1905941	BP	GO:1905941	positive regulation of gonad development	1/33	14/23210	0.0197277717032053	0.19356192466816	0.153955949259803	Cited2	1
GO:0006694	BP	GO:0006694	steroid biosynthetic process	2/33	156/23210	0.0206796530038186	0.19356192466816	0.153955949259803	Cyp7a1/Cyp7b1	2
GO:0006896	BP	GO:0006896	Golgi to vacuole transport	1/33	15/23210	0.0211223648888319	0.19356192466816	0.153955949259803	Ehd3	1
GO:0016114	BP	GO:0016114	terpenoid biosynthetic process	1/33	15/23210	0.0211223648888319	0.19356192466816	0.153955949259803	Rbp1	1
GO:0042416	BP	GO:0042416	dopamine biosynthetic process	1/33	15/23210	0.0211223648888319	0.19356192466816	0.153955949259803	Ddc	1
GO:0042428	BP	GO:0042428	serotonin metabolic process	1/33	15/23210	0.0211223648888319	0.19356192466816	0.153955949259803	Ddc	1
GO:0061307	BP	GO:0061307	cardiac neural crest cell differentiation involved in heart development	1/33	15/23210	0.0211223648888319	0.19356192466816	0.153955949259803	Cited2	1
GO:1903358	BP	GO:1903358	regulation of Golgi organization	1/33	15/23210	0.0211223648888319	0.19356192466816	0.153955949259803	Ehd3	1
GO:1901361	BP	GO:1901361	organic cyclic compound catabolic process	3/33	424/23210	0.0220200056153942	0.19356192466816	0.153955949259803	Cyp7a1/Nudt7/Pde9a	3
GO:0002281	BP	GO:0002281	macrophage activation involved in immune response	1/33	16/23210	0.0225150340829968	0.19356192466816	0.153955949259803	Sucnr1	1
GO:0036315	BP	GO:0036315	cellular response to sterol	1/33	16/23210	0.0225150340829968	0.19356192466816	0.153955949259803	Cyp7a1	1
GO:0042640	BP	GO:0042640	anagen	1/33	16/23210	0.0225150340829968	0.19356192466816	0.153955949259803	Mreg	1
GO:1900037	BP	GO:1900037	regulation of cellular response to hypoxia	1/33	16/23210	0.0225150340829968	0.19356192466816	0.153955949259803	Ajuba	1
GO:1901160	BP	GO:1901160	primary amino compound metabolic process	1/33	16/23210	0.0225150340829968	0.19356192466816	0.153955949259803	Ddc	1
GO:1903779	BP	GO:1903779	regulation of cardiac conduction	1/33	16/23210	0.0225150340829968	0.19356192466816	0.153955949259803	Ehd3	1
GO:0007179	BP	GO:0007179	transforming growth factor beta receptor signaling pathway	2/33	165/23210	0.0229603021586229	0.19356192466816	0.153955949259803	Nrep/Cited2	2
GO:0009109	BP	GO:0009109	coenzyme catabolic process	1/33	17/23210	0.0239057818572174	0.19356192466816	0.153955949259803	Nudt7	1
GO:0032402	BP	GO:0032402	melanosome transport	1/33	17/23210	0.0239057818572174	0.19356192466816	0.153955949259803	Mreg	1
GO:0035313	BP	GO:0035313	wound healing, spreading of epidermal cells	1/33	17/23210	0.0239057818572174	0.19356192466816	0.153955949259803	Ajuba	1
GO:0038092	BP	GO:0038092	nodal signaling pathway	1/33	17/23210	0.0239057818572174	0.19356192466816	0.153955949259803	Cited2	1
GO:0045540	BP	GO:0045540	regulation of cholesterol biosynthetic process	1/33	17/23210	0.0239057818572174	0.19356192466816	0.153955949259803	Cyp7a1	1
GO:0048368	BP	GO:0048368	lateral mesoderm development	1/33	17/23210	0.0239057818572174	0.19356192466816	0.153955949259803	Cited2	1
GO:0106118	BP	GO:0106118	regulation of sterol biosynthetic process	1/33	17/23210	0.0239057818572174	0.19356192466816	0.153955949259803	Cyp7a1	1
GO:0046890	BP	GO:0046890	regulation of lipid biosynthetic process	2/33	170/23210	0.024270406820577	0.19356192466816	0.153955949259803	Cyp7a1/Serpina12	2
GO:0001991	BP	GO:0001991	regulation of systemic arterial blood pressure by circulatory renin-angiotensin	1/33	18/23210	0.0252946107796814	0.19356192466816	0.153955949259803	Sucnr1	1
GO:0032401	BP	GO:0032401	establishment of melanosome localization	1/33	18/23210	0.0252946107796814	0.19356192466816	0.153955949259803	Mreg	1
GO:0045721	BP	GO:0045721	negative regulation of gluconeogenesis	1/33	18/23210	0.0252946107796814	0.19356192466816	0.153955949259803	Serpina12	1
GO:0051904	BP	GO:0051904	pigment granule transport	1/33	18/23210	0.0252946107796814	0.19356192466816	0.153955949259803	Mreg	1
GO:0060044	BP	GO:0060044	negative regulation of cardiac muscle cell proliferation	1/33	18/23210	0.0252946107796814	0.19356192466816	0.153955949259803	Cited2	1
GO:0030852	BP	GO:0030852	regulation of granulocyte differentiation	1/33	19/23210	0.026681523415257	0.19356192466816	0.153955949259803	Rbp1	1
GO:0046068	BP	GO:0046068	cGMP metabolic process	1/33	19/23210	0.026681523415257	0.19356192466816	0.153955949259803	Pde9a	1
GO:0051905	BP	GO:0051905	establishment of pigment granule localization	1/33	19/23210	0.026681523415257	0.19356192466816	0.153955949259803	Mreg	1
GO:0070723	BP	GO:0070723	response to cholesterol	1/33	19/23210	0.026681523415257	0.19356192466816	0.153955949259803	Cyp7a1	1
GO:0002313	BP	GO:0002313	mature B cell differentiation involved in immune response	1/33	20/23210	0.0280665223254939	0.19356192466816	0.153955949259803	Lgals1	1
GO:0046697	BP	GO:0046697	decidualization	1/33	20/23210	0.0280665223254939	0.19356192466816	0.153955949259803	Cited2	1
GO:0000413	BP	GO:0000413	protein peptidyl-prolyl isomerization	1/33	21/23210	0.0294496100686267	0.19356192466816	0.153955949259803	Ppil1	1
GO:0032400	BP	GO:0032400	melanosome localization	1/33	21/23210	0.0294496100686267	0.19356192466816	0.153955949259803	Mreg	1
GO:0035357	BP	GO:0035357	peroxisome proliferator activated receptor signaling pathway	1/33	21/23210	0.0294496100686267	0.19356192466816	0.153955949259803	Cited2	1
GO:0044273	BP	GO:0044273	sulfur compound catabolic process	1/33	21/23210	0.0294496100686267	0.19356192466816	0.153955949259803	Nudt7	1
GO:0034405	BP	GO:0034405	response to fluid shear stress	1/33	22/23210	0.0308307891995824	0.19356192466816	0.153955949259803	Cited2	1
GO:0036314	BP	GO:0036314	response to sterol	1/33	22/23210	0.0308307891995824	0.19356192466816	0.153955949259803	Cyp7a1	1
GO:0044851	BP	GO:0044851	hair cycle phase	1/33	22/23210	0.0308307891995824	0.19356192466816	0.153955949259803	Mreg	1
GO:0046628	BP	GO:0046628	positive regulation of insulin receptor signaling pathway	1/33	22/23210	0.0308307891995824	0.19356192466816	0.153955949259803	Serpina12	1
GO:0051875	BP	GO:0051875	pigment granule localization	1/33	22/23210	0.0308307891995824	0.19356192466816	0.153955949259803	Mreg	1
GO:0090382	BP	GO:0090382	phagosome maturation	1/33	22/23210	0.0308307891995824	0.19356192466816	0.153955949259803	Mreg	1
GO:0030522	BP	GO:0030522	intracellular receptor signaling pathway	2/33	198/23210	0.0321514949466995	0.19356192466816	0.153955949259803	Cyp7b1/Cited2	2
GO:0060972	BP	GO:0060972	left/right pattern formation	1/33	23/23210	0.0322100622699818	0.19356192466816	0.153955949259803	Cited2	1
GO:0009611	BP	GO:0009611	response to wounding	3/33	496/23210	0.0329438502002958	0.19356192466816	0.153955949259803	Nrep/Arhgef19/Ajuba	3
GO:0098742	BP	GO:0098742	cell-cell adhesion via plasma-membrane adhesion molecules	2/33	202/23210	0.033349918544717	0.19356192466816	0.153955949259803	Ajuba/Lgals1	2
GO:0001829	BP	GO:0001829	trophectodermal cell differentiation	1/33	24/23210	0.0335874318281436	0.19356192466816	0.153955949259803	Cited2	1
GO:0006706	BP	GO:0006706	steroid catabolic process	1/33	24/23210	0.0335874318281436	0.19356192466816	0.153955949259803	Cyp7a1	1
GO:0042572	BP	GO:0042572	retinol metabolic process	1/33	24/23210	0.0335874318281436	0.19356192466816	0.153955949259803	Rbp1	1
GO:0045922	BP	GO:0045922	negative regulation of fatty acid metabolic process	1/33	24/23210	0.0335874318281436	0.19356192466816	0.153955949259803	Cyp7a1	1
GO:2000637	BP	GO:2000637	positive regulation of gene silencing by miRNA	1/33	24/23210	0.0335874318281436	0.19356192466816	0.153955949259803	Ajuba	1
GO:0001666	BP	GO:0001666	response to hypoxia	2/33	204/23210	0.0339556895082822	0.19356192466816	0.153955949259803	Cited2/Ajuba	2
GO:0071560	BP	GO:0071560	cellular response to transforming growth factor beta stimulus	2/33	204/23210	0.0339556895082822	0.19356192466816	0.153955949259803	Nrep/Cited2	2
GO:0030325	BP	GO:0030325	adrenal gland development	1/33	25/23210	0.0349629004190896	0.19356192466816	0.153955949259803	Cited2	1
GO:0031100	BP	GO:0031100	animal organ regeneration	1/33	25/23210	0.0349629004190896	0.19356192466816	0.153955949259803	Lifr	1
GO:0042430	BP	GO:0042430	indole-containing compound metabolic process	1/33	25/23210	0.0349629004190896	0.19356192466816	0.153955949259803	Ddc	1
GO:0042573	BP	GO:0042573	retinoic acid metabolic process	1/33	25/23210	0.0349629004190896	0.19356192466816	0.153955949259803	Rbp1	1
GO:0060148	BP	GO:0060148	positive regulation of posttranscriptional gene silencing	1/33	25/23210	0.0349629004190896	0.19356192466816	0.153955949259803	Ajuba	1
GO:0097164	BP	GO:0097164	ammonium ion metabolic process	1/33	25/23210	0.0349629004190896	0.19356192466816	0.153955949259803	Ddc	1
GO:1905939	BP	GO:1905939	regulation of gonad development	1/33	25/23210	0.0349629004190896	0.19356192466816	0.153955949259803	Cited2	1
GO:0071559	BP	GO:0071559	response to transforming growth factor beta	2/33	208/23210	0.0351802097403275	0.19356192466816	0.153955949259803	Nrep/Cited2	2
GO:0030595	BP	GO:0030595	leukocyte chemotaxis	2/33	211/23210	0.0361098463994589	0.19356192466816	0.153955949259803	S1pr1/Cyp7b1	2
GO:0009713	BP	GO:0009713	catechol-containing compound biosynthetic process	1/33	26/23210	0.0363364705845487	0.19356192466816	0.153955949259803	Ddc	1
GO:0042423	BP	GO:0042423	catecholamine biosynthetic process	1/33	26/23210	0.0363364705845487	0.19356192466816	0.153955949259803	Ddc	1
GO:0050927	BP	GO:0050927	positive regulation of positive chemotaxis	1/33	26/23210	0.0363364705845487	0.19356192466816	0.153955949259803	S1pr1	1
GO:0051497	BP	GO:0051497	negative regulation of stress fiber assembly	1/33	26/23210	0.0363364705845487	0.19356192466816	0.153955949259803	S1pr1	1
GO:1900078	BP	GO:1900078	positive regulation of cellular response to insulin stimulus	1/33	26/23210	0.0363364705845487	0.19356192466816	0.153955949259803	Serpina12	1
GO:0050920	BP	GO:0050920	regulation of chemotaxis	2/33	213/23210	0.0367349077789207	0.19356192466816	0.153955949259803	S1pr1/Sucnr1	2
GO:0035265	BP	GO:0035265	organ growth	2/33	215/23210	0.0373641799569038	0.19356192466816	0.153955949259803	S1pr1/Cited2	2
GO:0002573	BP	GO:0002573	myeloid leukocyte differentiation	2/33	216/23210	0.0376803865361685	0.19356192466816	0.153955949259803	Rbp1/Cited2	2
GO:0002335	BP	GO:0002335	mature B cell differentiation	1/33	27/23210	0.0377081448629608	0.19356192466816	0.153955949259803	Lgals1	1
GO:0003071	BP	GO:0003071	renal system process involved in regulation of systemic arterial blood pressure	1/33	27/23210	0.0377081448629608	0.19356192466816	0.153955949259803	Sucnr1	1
GO:0010893	BP	GO:0010893	positive regulation of steroid biosynthetic process	1/33	27/23210	0.0377081448629608	0.19356192466816	0.153955949259803	Cyp7a1	1
GO:0050926	BP	GO:0050926	regulation of positive chemotaxis	1/33	27/23210	0.0377081448629608	0.19356192466816	0.153955949259803	S1pr1	1
GO:0043547	BP	GO:0043547	positive regulation of GTPase activity	2/33	217/23210	0.0379976355582198	0.19356192466816	0.153955949259803	S1pr1/Arhgef19	2
GO:0002089	BP	GO:0002089	lens morphogenesis in camera-type eye	1/33	28/23210	0.0390779257894811	0.19356192466816	0.153955949259803	Cited2	1
GO:0030511	BP	GO:0030511	positive regulation of transforming growth factor beta receptor signaling pathway	1/33	28/23210	0.0390779257894811	0.19356192466816	0.153955949259803	Cited2	1
GO:0048596	BP	GO:0048596	embryonic camera-type eye morphogenesis	1/33	28/23210	0.0390779257894811	0.19356192466816	0.153955949259803	Cited2	1
GO:0048820	BP	GO:0048820	hair follicle maturation	1/33	28/23210	0.0390779257894811	0.19356192466816	0.153955949259803	Mreg	1
GO:1902932	BP	GO:1902932	positive regulation of alcohol biosynthetic process	1/33	28/23210	0.0390779257894811	0.19356192466816	0.153955949259803	Cyp7a1	1
GO:1903846	BP	GO:1903846	positive regulation of cellular response to transforming growth factor beta stimulus	1/33	28/23210	0.0390779257894811	0.19356192466816	0.153955949259803	Cited2	1
GO:0007530	BP	GO:0007530	sex determination	1/33	29/23210	0.0404458158959842	0.19356192466816	0.153955949259803	Cited2	1
GO:0030318	BP	GO:0030318	melanocyte differentiation	1/33	29/23210	0.0404458158959842	0.19356192466816	0.153955949259803	Mreg	1
GO:0031295	BP	GO:0031295	T cell costimulation	1/33	29/23210	0.0404458158959842	0.19356192466816	0.153955949259803	Lgals1	1
GO:0033273	BP	GO:0033273	response to vitamin	1/33	29/23210	0.0404458158959842	0.19356192466816	0.153955949259803	Rbp1	1
GO:0000038	BP	GO:0000038	very long-chain fatty acid metabolic process	1/33	30/23210	0.0418118177110665	0.19356192466816	0.153955949259803	Elovl3	1
GO:0021602	BP	GO:0021602	cranial nerve morphogenesis	1/33	30/23210	0.0418118177110665	0.19356192466816	0.153955949259803	Cited2	1
GO:0034110	BP	GO:0034110	regulation of homotypic cell-cell adhesion	1/33	30/23210	0.0418118177110665	0.19356192466816	0.153955949259803	Lgals1	1
GO:0035329	BP	GO:0035329	hippo signaling	1/33	30/23210	0.0418118177110665	0.19356192466816	0.153955949259803	Ajuba	1
GO:0044319	BP	GO:0044319	wound healing, spreading of cells	1/33	30/23210	0.0418118177110665	0.19356192466816	0.153955949259803	Ajuba	1
GO:0055022	BP	GO:0055022	negative regulation of cardiac muscle tissue growth	1/33	30/23210	0.0418118177110665	0.19356192466816	0.153955949259803	Cited2	1
GO:0061117	BP	GO:0061117	negative regulation of heart growth	1/33	30/23210	0.0418118177110665	0.19356192466816	0.153955949259803	Cited2	1
GO:0090505	BP	GO:0090505	epiboly involved in wound healing	1/33	30/23210	0.0418118177110665	0.19356192466816	0.153955949259803	Ajuba	1
GO:0036293	BP	GO:0036293	response to decreased oxygen levels	2/33	230/23210	0.0422151958066887	0.19356192466816	0.153955949259803	Cited2/Ajuba	2
GO:0001893	BP	GO:0001893	maternal placenta development	1/33	31/23210	0.0431759337600544	0.19356192466816	0.153955949259803	Cited2	1
GO:0008299	BP	GO:0008299	isoprenoid biosynthetic process	1/33	31/23210	0.0431759337600544	0.19356192466816	0.153955949259803	Rbp1	1
GO:0031294	BP	GO:0031294	lymphocyte costimulation	1/33	31/23210	0.0431759337600544	0.19356192466816	0.153955949259803	Lgals1	1
GO:0032232	BP	GO:0032232	negative regulation of actin filament bundle assembly	1/33	31/23210	0.0431759337600544	0.19356192466816	0.153955949259803	S1pr1	1
GO:0090504	BP	GO:0090504	epiboly	1/33	31/23210	0.0431759337600544	0.19356192466816	0.153955949259803	Ajuba	1
GO:0090092	BP	GO:0090092	regulation of transmembrane receptor protein serine/threonine kinase signaling pathway	2/33	233/23210	0.0432126357581493	0.19356192466816	0.153955949259803	Nrep/Cited2	2
GO:0033002	BP	GO:0033002	muscle cell proliferation	2/33	234/23210	0.0435470911780517	0.193912635422265	0.154234898785421	S1pr1/Cited2	2
GO:0048048	BP	GO:0048048	embryonic eye morphogenesis	1/33	32/23210	0.044538166565003	0.196300444147134	0.156134122300161	Cited2	1
GO:0090257	BP	GO:0090257	regulation of muscle system process	2/33	239/23210	0.0452340363311731	0.196300444147134	0.156134122300161	Ehd3/Pde9a	2
GO:0003081	BP	GO:0003081	regulation of systemic arterial blood pressure by renin-angiotensin	1/33	33/23210	0.0458985186447064	0.196300444147134	0.156134122300161	Sucnr1	1
GO:0006084	BP	GO:0006084	acetyl-CoA metabolic process	1/33	33/23210	0.0458985186447064	0.196300444147134	0.156134122300161	Nudt7	1
GO:0006775	BP	GO:0006775	fat-soluble vitamin metabolic process	1/33	33/23210	0.0458985186447064	0.196300444147134	0.156134122300161	Rbp1	1
GO:0046596	BP	GO:0046596	regulation of viral entry into host cell	1/33	33/23210	0.0458985186447064	0.196300444147134	0.156134122300161	Lgals1	1
GO:0060740	BP	GO:0060740	prostate gland epithelium morphogenesis	1/33	33/23210	0.0458985186447064	0.196300444147134	0.156134122300161	Cyp7b1	1
GO:0022409	BP	GO:0022409	positive regulation of cell-cell adhesion	2/33	242/23210	0.0462578204295698	0.196725674523508	0.156472343499195	Cited2/Lgals1	2
GO:0018208	BP	GO:0018208	peptidyl-proline modification	1/33	34/23210	0.047256992514695	0.198741907409023	0.158076021745061	Ppil1	1
GO:0060512	BP	GO:0060512	prostate gland morphogenesis	1/33	34/23210	0.047256992514695	0.198741907409023	0.158076021745061	Cyp7b1	1
GO:0009187	BP	GO:0009187	cyclic nucleotide metabolic process	1/33	35/23210	0.0486135906872451	0.201095563662539	0.159948080949694	Pde9a	1
GO:0033146	BP	GO:0033146	regulation of intracellular estrogen receptor signaling pathway	1/33	35/23210	0.0486135906872451	0.201095563662539	0.159948080949694	Cyp7b1	1
GO:0045940	BP	GO:0045940	positive regulation of steroid metabolic process	1/33	35/23210	0.0486135906872451	0.201095563662539	0.159948080949694	Cyp7a1	1
GO:0051482	BP	GO:0051482	positive regulation of cytosolic calcium ion concentration involved in phospholipase C-activating G protein-coupled signaling pathway	1/33	36/23210	0.0499683156713792	0.204464945747211	0.16262803165877	S1pr1	1
GO:0061384	BP	GO:0061384	heart trabecula morphogenesis	1/33	36/23210	0.0499683156713792	0.204464945747211	0.16262803165877	S1pr1	1
GO:0019934	BP	GO:0019934	cGMP-mediated signaling	1/33	37/23210	0.0513211699728743	0.206405986915221	0.164171903657799	Pde9a	1
GO:0033144	BP	GO:0033144	negative regulation of intracellular steroid hormone receptor signaling pathway	1/33	37/23210	0.0513211699728743	0.206405986915221	0.164171903657799	Cyp7b1	1
GO:1901385	BP	GO:1901385	regulation of voltage-gated calcium channel activity	1/33	37/23210	0.0513211699728743	0.206405986915221	0.164171903657799	Ehd3	1
GO:0048738	BP	GO:0048738	cardiac muscle tissue development	2/33	260/23210	0.0525782242123676	0.206405986915221	0.164171903657799	S1pr1/Cited2	2
GO:0016339	BP	GO:0016339	calcium-dependent cell-cell adhesion via plasma membrane cell adhesion molecules	1/33	38/23210	0.052672156094261	0.206405986915221	0.164171903657799	Ajuba	1
GO:0052372	BP	GO:0052372	modulation by symbiont of entry into host	1/33	38/23210	0.052672156094261	0.206405986915221	0.164171903657799	Lgals1	1
GO:0010613	BP	GO:0010613	positive regulation of cardiac muscle hypertrophy	1/33	39/23210	0.0540212765348312	0.206405986915221	0.164171903657799	Pde9a	1
GO:0031076	BP	GO:0031076	embryonic camera-type eye development	1/33	39/23210	0.0540212765348312	0.206405986915221	0.164171903657799	Cited2	1
GO:0050931	BP	GO:0050931	pigment cell differentiation	1/33	39/23210	0.0540212765348312	0.206405986915221	0.164171903657799	Mreg	1
GO:1901021	BP	GO:1901021	positive regulation of calcium ion transmembrane transporter activity	1/33	39/23210	0.0540212765348312	0.206405986915221	0.164171903657799	Ehd3	1
GO:0071695	BP	GO:0071695	anatomical structure maturation	2/33	264/23210	0.0540229664988863	0.206405986915221	0.164171903657799	S1pr1/Mreg	2
GO:0042593	BP	GO:0042593	glucose homeostasis	2/33	265/23210	0.0543863767568189	0.206405986915221	0.164171903657799	Cyp7a1/Sucnr1	2
GO:0033500	BP	GO:0033500	carbohydrate homeostasis	2/33	266/23210	0.0547506707210287	0.206405986915221	0.164171903657799	Cyp7a1/Sucnr1	2
GO:0001881	BP	GO:0001881	receptor recycling	1/33	40/23210	0.05536853379064	0.206405986915221	0.164171903657799	Ehd3	1
GO:0014742	BP	GO:0014742	positive regulation of muscle hypertrophy	1/33	40/23210	0.05536853379064	0.206405986915221	0.164171903657799	Pde9a	1
GO:0048821	BP	GO:0048821	erythrocyte development	1/33	40/23210	0.05536853379064	0.206405986915221	0.164171903657799	Cited2	1
GO:0002366	BP	GO:0002366	leukocyte activation involved in immune response	2/33	269/23210	0.0558488241560832	0.206405986915221	0.164171903657799	Sucnr1/Lgals1	2
GO:0090287	BP	GO:0090287	regulation of cellular response to growth factor stimulus	2/33	271/23210	0.0565852888160106	0.206405986915221	0.164171903657799	Nrep/Cited2	2
GO:0033059	BP	GO:0033059	cellular pigmentation	1/33	41/23210	0.0567139303545126	0.206405986915221	0.164171903657799	Mreg	1
GO:0042304	BP	GO:0042304	regulation of fatty acid biosynthetic process	1/33	41/23210	0.0567139303545126	0.206405986915221	0.164171903657799	Cyp7a1	1
GO:0042417	BP	GO:0042417	dopamine metabolic process	1/33	41/23210	0.0567139303545126	0.206405986915221	0.164171903657799	Ddc	1
GO:0046164	BP	GO:0046164	alcohol catabolic process	1/33	41/23210	0.0567139303545126	0.206405986915221	0.164171903657799	Cyp7a1	1
GO:0055026	BP	GO:0055026	negative regulation of cardiac muscle tissue development	1/33	41/23210	0.0567139303545126	0.206405986915221	0.164171903657799	Cited2	1
GO:0002263	BP	GO:0002263	cell activation involved in immune response	2/33	273/23210	0.057325214948799	0.2076324771112	0.16514743364751	Sucnr1/Lgals1	2
GO:0046621	BP	GO:0046621	negative regulation of organ growth	1/33	42/23210	0.0580574687160424	0.209283351514496	0.1664605118074	Cited2	1
GO:0006111	BP	GO:0006111	regulation of gluconeogenesis	1/33	43/23210	0.0593991513616043	0.21091471764304	0.167758073408634	Serpina12	1
GO:0032924	BP	GO:0032924	activin receptor signaling pathway	1/33	43/23210	0.0593991513616043	0.21091471764304	0.167758073408634	Cited2	1
GO:0060964	BP	GO:0060964	regulation of gene silencing by miRNA	1/33	43/23210	0.0593991513616043	0.21091471764304	0.167758073408634	Ajuba	1
GO:0003007	BP	GO:0003007	heart morphogenesis	2/33	280/23210	0.0599418663680559	0.21091471764304	0.167758073408634	S1pr1/Cited2	2
GO:0070482	BP	GO:0070482	response to oxygen levels	2/33	282/23210	0.0606970705457614	0.21091471764304	0.167758073408634	Cited2/Ajuba	2
GO:0003156	BP	GO:0003156	regulation of animal organ formation	1/33	44/23210	0.0607389807743497	0.21091471764304	0.167758073408634	Cited2	1
GO:0050918	BP	GO:0050918	positive chemotaxis	1/33	44/23210	0.0607389807743497	0.21091471764304	0.167758073408634	S1pr1	1
GO:0050919	BP	GO:0050919	negative chemotaxis	1/33	44/23210	0.0607389807743497	0.21091471764304	0.167758073408634	Igfals	1
GO:0060135	BP	GO:0060135	maternal process involved in female pregnancy	1/33	45/23210	0.0620769594342148	0.211470083665948	0.168199802345716	Cited2	1
GO:0090207	BP	GO:0090207	regulation of triglyceride metabolic process	1/33	45/23210	0.0620769594342148	0.211470083665948	0.168199802345716	Serpina12	1
GO:0006695	BP	GO:0006695	cholesterol biosynthetic process	1/33	46/23210	0.0634130898179261	0.211470083665948	0.168199802345716	Cyp7a1	1
GO:0010677	BP	GO:0010677	negative regulation of cellular carbohydrate metabolic process	1/33	46/23210	0.0634130898179261	0.211470083665948	0.168199802345716	Serpina12	1
GO:0032007	BP	GO:0032007	negative regulation of TOR signaling	1/33	46/23210	0.0634130898179261	0.211470083665948	0.168199802345716	Tnfaip8l1	1
GO:0032456	BP	GO:0032456	endocytic recycling	1/33	46/23210	0.0634130898179261	0.211470083665948	0.168199802345716	Ehd3	1
GO:0048536	BP	GO:0048536	spleen development	1/33	46/23210	0.0634130898179261	0.211470083665948	0.168199802345716	Cited2	1
GO:0060147	BP	GO:0060147	regulation of posttranscriptional gene silencing	1/33	46/23210	0.0634130898179261	0.211470083665948	0.168199802345716	Ajuba	1
GO:0060966	BP	GO:0060966	regulation of gene silencing by RNA	1/33	46/23210	0.0634130898179261	0.211470083665948	0.168199802345716	Ajuba	1
GO:0001990	BP	GO:0001990	regulation of systemic arterial blood pressure by hormone	1/33	47/23210	0.0647473743990007	0.212180789697158	0.168765086152784	Sucnr1	1
GO:0003197	BP	GO:0003197	endocardial cushion development	1/33	47/23210	0.0647473743990007	0.212180789697158	0.168765086152784	Cited2	1
GO:0030520	BP	GO:0030520	intracellular estrogen receptor signaling pathway	1/33	47/23210	0.0647473743990007	0.212180789697158	0.168765086152784	Cyp7b1	1
GO:1902653	BP	GO:1902653	secondary alcohol biosynthetic process	1/33	47/23210	0.0647473743990007	0.212180789697158	0.168765086152784	Cyp7a1	1
GO:0007157	BP	GO:0007157	heterophilic cell-cell adhesion via plasma membrane cell adhesion molecules	1/33	48/23210	0.0660798156477522	0.213771027544224	0.170029935000064	Lgals1	1
GO:0044848	BP	GO:0044848	biological phase	1/33	48/23210	0.0660798156477522	0.213771027544224	0.170029935000064	Mreg	1
GO:0050873	BP	GO:0050873	brown fat cell differentiation	1/33	48/23210	0.0660798156477522	0.213771027544224	0.170029935000064	Nudt7	1
GO:0060271	BP	GO:0060271	cilium assembly	2/33	299/23210	0.0672483549194686	0.215022965934943	0.171025706062417	Ehd3/Ttc39c	2
GO:0060326	BP	GO:0060326	cell chemotaxis	2/33	299/23210	0.0672483549194686	0.215022965934943	0.171025706062417	S1pr1/Cyp7b1	2
GO:0021545	BP	GO:0021545	cranial nerve development	1/33	49/23210	0.0674104160312949	0.215022965934943	0.171025706062417	Cited2	1
GO:0090596	BP	GO:0090596	sensory organ morphogenesis	2/33	301/23210	0.068034241810649	0.215022965934943	0.171025706062417	Ttc39c/Cited2	2
GO:0045124	BP	GO:0045124	regulation of bone resorption	1/33	50/23210	0.0687391780135485	0.215022965934943	0.171025706062417	S1pr1	1
GO:0046189	BP	GO:0046189	phenol-containing compound biosynthetic process	1/33	50/23210	0.0687391780135485	0.215022965934943	0.171025706062417	Ddc	1
GO:0060043	BP	GO:0060043	regulation of cardiac muscle cell proliferation	1/33	50/23210	0.0687391780135485	0.215022965934943	0.171025706062417	Cited2	1
GO:1902930	BP	GO:1902930	regulation of alcohol biosynthetic process	1/33	50/23210	0.0687391780135485	0.215022965934943	0.171025706062417	Cyp7a1	1
GO:0031103	BP	GO:0031103	axon regeneration	1/33	51/23210	0.0700661040552389	0.21560992182852	0.171492561059464	Nrep	1
GO:0043618	BP	GO:0043618	regulation of transcription from RNA polymerase II promoter in response to stress	1/33	51/23210	0.0700661040552389	0.21560992182852	0.171492561059464	Cited2	1
GO:0045912	BP	GO:0045912	negative regulation of carbohydrate metabolic process	1/33	51/23210	0.0700661040552389	0.21560992182852	0.171492561059464	Serpina12	1
GO:0060412	BP	GO:0060412	ventricular septum morphogenesis	1/33	51/23210	0.0700661040552389	0.21560992182852	0.171492561059464	Cited2	1
GO:0016126	BP	GO:0016126	sterol biosynthetic process	1/33	52/23210	0.0713911966139059	0.217915870309382	0.173326674291826	Cyp7a1	1
GO:0048247	BP	GO:0048247	lymphocyte chemotaxis	1/33	52/23210	0.0713911966139059	0.217915870309382	0.173326674291826	Cyp7b1	1
GO:0030850	BP	GO:0030850	prostate gland development	1/33	53/23210	0.0727144581439068	0.218300593582944	0.173632676812131	Cyp7b1	1
GO:0061383	BP	GO:0061383	trabecula morphogenesis	1/33	53/23210	0.0727144581439068	0.218300593582944	0.173632676812131	S1pr1	1
GO:0046718	BP	GO:0046718	viral entry into host cell	1/33	54/23210	0.0740358910964156	0.218300593582944	0.173632676812131	Lgals1	1
GO:0021700	BP	GO:0021700	developmental maturation	2/33	317/23210	0.0744313388620397	0.218300593582944	0.173632676812131	S1pr1/Mreg	2
GO:0009150	BP	GO:0009150	purine ribonucleotide metabolic process	2/33	318/23210	0.0748374997066328	0.218300593582944	0.173632676812131	Nudt7/Pde9a	2
GO:0048562	BP	GO:0048562	embryonic organ morphogenesis	2/33	318/23210	0.0748374997066328	0.218300593582944	0.173632676812131	Ttc39c/Cited2	2
GO:0001523	BP	GO:0001523	retinoid metabolic process	1/33	55/23210	0.075355497919434	0.218300593582944	0.173632676812131	Rbp1	1
GO:0003044	BP	GO:0003044	regulation of systemic arterial blood pressure mediated by a chemical signal	1/33	55/23210	0.075355497919434	0.218300593582944	0.173632676812131	Sucnr1	1
GO:0048066	BP	GO:0048066	developmental pigmentation	1/33	55/23210	0.075355497919434	0.218300593582944	0.173632676812131	Mreg	1
GO:0006584	BP	GO:0006584	catecholamine metabolic process	1/33	56/23210	0.0766732810577915	0.218300593582944	0.173632676812131	Ddc	1
GO:0009712	BP	GO:0009712	catechol-containing compound metabolic process	1/33	56/23210	0.0766732810577915	0.218300593582944	0.173632676812131	Ddc	1
GO:0043620	BP	GO:0043620	regulation of DNA-templated transcription in response to stress	1/33	56/23210	0.0766732810577915	0.218300593582944	0.173632676812131	Cited2	1
GO:0048538	BP	GO:0048538	thymus development	1/33	56/23210	0.0766732810577915	0.218300593582944	0.173632676812131	Cited2	1
GO:0062012	BP	GO:0062012	regulation of small molecule metabolic process	2/33	323/23210	0.0768791918111476	0.218300593582944	0.173632676812131	Cyp7a1/Serpina12	2
GO:0046486	BP	GO:0046486	glycerolipid metabolic process	2/33	325/23210	0.0777008986761375	0.218300593582944	0.173632676812131	Serpina12/Ajuba	2
GO:0001825	BP	GO:0001825	blastocyst formation	1/33	57/23210	0.0779892429531478	0.218300593582944	0.173632676812131	Cited2	1
GO:0016101	BP	GO:0016101	diterpenoid metabolic process	1/33	57/23210	0.0779892429531478	0.218300593582944	0.173632676812131	Rbp1	1
GO:0044782	BP	GO:0044782	cilium organization	2/33	327/23210	0.0785254472380198	0.218300593582944	0.173632676812131	Ehd3/Ttc39c	2
GO:0009259	BP	GO:0009259	ribonucleotide metabolic process	2/33	328/23210	0.0789387803997351	0.218300593582944	0.173632676812131	Nudt7/Pde9a	2
GO:0002011	BP	GO:0002011	morphogenesis of an epithelial sheet	1/33	58/23210	0.0793033860440021	0.218300593582944	0.173632676812131	Ajuba	1
GO:0010656	BP	GO:0010656	negative regulation of muscle cell apoptotic process	1/33	58/23210	0.0793033860440021	0.218300593582944	0.173632676812131	Lifr	1
GO:0044409	BP	GO:0044409	entry into host	1/33	58/23210	0.0793033860440021	0.218300593582944	0.173632676812131	Lgals1	1
GO:0051187	BP	GO:0051187	cofactor catabolic process	1/33	58/23210	0.0793033860440021	0.218300593582944	0.173632676812131	Nudt7	1
GO:0061337	BP	GO:0061337	cardiac conduction	1/33	58/23210	0.0793033860440021	0.218300593582944	0.173632676812131	Ehd3	1
GO:0072678	BP	GO:0072678	T cell migration	1/33	58/23210	0.0793033860440021	0.218300593582944	0.173632676812131	S1pr1	1
GO:1901616	BP	GO:1901616	organic hydroxy compound catabolic process	1/33	58/23210	0.0793033860440021	0.218300593582944	0.173632676812131	Cyp7a1	1
GO:1903902	BP	GO:1903902	positive regulation of viral life cycle	1/33	58/23210	0.0793033860440021	0.218300593582944	0.173632676812131	Lgals1	1
GO:0001947	BP	GO:0001947	heart looping	1/33	60/23210	0.0819262255503977	0.222889121466265	0.177282315898913	Cited2	1
GO:0031102	BP	GO:0031102	neuron projection regeneration	1/33	60/23210	0.0819262255503977	0.222889121466265	0.177282315898913	Nrep	1
GO:0046850	BP	GO:0046850	regulation of bone remodeling	1/33	60/23210	0.0819262255503977	0.222889121466265	0.177282315898913	S1pr1	1
GO:0034655	BP	GO:0034655	nucleobase-containing compound catabolic process	2/33	336/23210	0.0822705046304993	0.222889121466265	0.177282315898913	Nudt7/Pde9a	2
GO:0019216	BP	GO:0019216	regulation of lipid metabolic process	2/33	338/23210	0.0831102988032976	0.222889121466265	0.177282315898913	Cyp7a1/Serpina12	2
GO:0010812	BP	GO:0010812	negative regulation of cell-substrate adhesion	1/33	61/23210	0.0832349268271504	0.222889121466265	0.177282315898913	Lgals1	1
GO:0019693	BP	GO:0019693	ribose phosphate metabolic process	2/33	339/23210	0.0835312107967231	0.222889121466265	0.177282315898913	Nudt7/Pde9a	2
GO:0031589	BP	GO:0031589	cell-substrate adhesion	2/33	339/23210	0.0835312107967231	0.222889121466265	0.177282315898913	Ajuba/Lgals1	2
GO:0050900	BP	GO:0050900	leukocyte migration	2/33	340/23210	0.0839527958879715	0.222889121466265	0.177282315898913	S1pr1/Cyp7b1	2
GO:0006721	BP	GO:0006721	terpenoid metabolic process	1/33	62/23210	0.0845418190218329	0.222889121466265	0.177282315898913	Rbp1	1
GO:0034308	BP	GO:0034308	primary alcohol metabolic process	1/33	62/23210	0.0845418190218329	0.222889121466265	0.177282315898913	Rbp1	1
GO:0060038	BP	GO:0060038	cardiac muscle cell proliferation	1/33	62/23210	0.0845418190218329	0.222889121466265	0.177282315898913	Cited2	1
GO:0006163	BP	GO:0006163	purine nucleotide metabolic process	2/33	342/23210	0.0847979748775222	0.222889121466265	0.177282315898913	Nudt7/Pde9a	2
GO:0032956	BP	GO:0032956	regulation of actin cytoskeleton organization	2/33	344/23210	0.0856458148559106	0.224338691508389	0.178435279903773	S1pr1/Arhgef19	2
GO:0006094	BP	GO:0006094	gluconeogenesis	1/33	65/23210	0.0884516653251417	0.23088934707287	0.183645562852926	Serpina12	1
GO:0003143	BP	GO:0003143	embryonic heart tube morphogenesis	1/33	67/23210	0.091049228450203	0.234876518389399	0.186816892885679	Cited2	1
GO:0048678	BP	GO:0048678	response to axon injury	1/33	67/23210	0.091049228450203	0.234876518389399	0.186816892885679	Nrep	1
GO:0061371	BP	GO:0061371	determination of heart left/right asymmetry	1/33	67/23210	0.091049228450203	0.234876518389399	0.186816892885679	Cited2	1
GO:0007178	BP	GO:0007178	transmembrane receptor protein serine/threonine kinase signaling pathway	2/33	357/23210	0.0912202066135843	0.234876518389399	0.186816892885679	Nrep/Cited2	2
GO:0019319	BP	GO:0019319	hexose biosynthetic process	1/33	68/23210	0.0923453169201998	0.23616690847497	0.187843247789311	Serpina12	1
GO:0034109	BP	GO:0034109	homotypic cell-cell adhesion	1/33	68/23210	0.0923453169201998	0.23616690847497	0.187843247789311	Lgals1	1
GO:0042060	BP	GO:0042060	wound healing	2/33	361/23210	0.0929569730281904	0.236930735967475	0.188450783526936	Arhgef19/Ajuba	2
GO:0006766	BP	GO:0006766	vitamin metabolic process	1/33	69/23210	0.0936396132014911	0.237074204660631	0.188564896149456	Rbp1	1
GO:0055117	BP	GO:0055117	regulation of cardiac muscle contraction	1/33	69/23210	0.0936396132014911	0.237074204660631	0.188564896149456	Ehd3	1
GO:0010611	BP	GO:0010611	regulation of cardiac muscle hypertrophy	1/33	71/23210	0.0962228387982036	0.241995644419402	0.192479327828545	Pde9a	1
GO:0014068	BP	GO:0014068	positive regulation of phosphatidylinositol 3-kinase signaling	1/33	71/23210	0.0962228387982036	0.241995644419402	0.192479327828545	Serpina12	1
GO:0043627	BP	GO:0043627	response to estrogen	1/33	72/23210	0.097511772905972	0.242058662022427	0.192529450986342	Cited2	1
GO:0003002	BP	GO:0003002	regionalization	2/33	373/23210	0.0982258385080456	0.242058662022427	0.192529450986342	Cited2/Hes6	2
GO:0044270	BP	GO:0044270	cellular nitrogen compound catabolic process	2/33	374/23210	0.0986687849124139	0.242058662022427	0.192529450986342	Nudt7/Pde9a	2
GO:0007422	BP	GO:0007422	peripheral nervous system development	1/33	73/23210	0.098798924409737	0.242058662022427	0.192529450986342	Cited2	1
GO:0050810	BP	GO:0050810	regulation of steroid biosynthetic process	1/33	73/23210	0.098798924409737	0.242058662022427	0.192529450986342	Cyp7a1	1
GO:0006631	BP	GO:0006631	fatty acid metabolic process	2/33	376/23210	0.0995564291198291	0.242058662022427	0.192529450986342	Cyp7a1/Elovl3	2
GO:0007193	BP	GO:0007193	adenylate cyclase-inhibiting G protein-coupled receptor signaling pathway	1/33	74/23210	0.100084295697911	0.242058662022427	0.192529450986342	S1pr1	1
GO:0014743	BP	GO:0014743	regulation of muscle hypertrophy	1/33	74/23210	0.100084295697911	0.242058662022427	0.192529450986342	Pde9a	1
GO:0045453	BP	GO:0045453	bone resorption	1/33	74/23210	0.100084295697911	0.242058662022427	0.192529450986342	S1pr1	1
GO:0046364	BP	GO:0046364	monosaccharide biosynthetic process	1/33	74/23210	0.100084295697911	0.242058662022427	0.192529450986342	Serpina12	1
GO:0048645	BP	GO:0048645	animal organ formation	1/33	74/23210	0.100084295697911	0.242058662022427	0.192529450986342	Cited2	1
GO:0046700	BP	GO:0046700	heterocycle catabolic process	2/33	380/23210	0.1013386552781	0.242058662022427	0.192529450986342	Nudt7/Pde9a	2
GO:0045843	BP	GO:0045843	negative regulation of striated muscle tissue development	1/33	75/23210	0.101367889155811	0.242058662022427	0.192529450986342	Cited2	1
GO:0046626	BP	GO:0046626	regulation of insulin receptor signaling pathway	1/33	75/23210	0.101367889155811	0.242058662022427	0.192529450986342	Serpina12	1
GO:0072521	BP	GO:0072521	purine-containing compound metabolic process	2/33	382/23210	0.102233198648439	0.242058662022427	0.192529450986342	Nudt7/Pde9a	2
GO:0048041	BP	GO:0048041	focal adhesion assembly	1/33	76/23210	0.102649707165659	0.242058662022427	0.192529450986342	Ajuba	1
GO:0048844	BP	GO:0048844	artery morphogenesis	1/33	76/23210	0.102649707165659	0.242058662022427	0.192529450986342	Cited2	1
GO:0055008	BP	GO:0055008	cardiac muscle tissue morphogenesis	1/33	76/23210	0.102649707165659	0.242058662022427	0.192529450986342	S1pr1	1
GO:0014855	BP	GO:0014855	striated muscle cell proliferation	1/33	77/23210	0.103929752106592	0.242058662022427	0.192529450986342	Cited2	1
GO:0030148	BP	GO:0030148	sphingolipid biosynthetic process	1/33	77/23210	0.103929752106592	0.242058662022427	0.192529450986342	Elovl3	1
GO:0033143	BP	GO:0033143	regulation of intracellular steroid hormone receptor signaling pathway	1/33	77/23210	0.103929752106592	0.242058662022427	0.192529450986342	Cyp7b1	1
GO:0048635	BP	GO:0048635	negative regulation of muscle organ development	1/33	77/23210	0.103929752106592	0.242058662022427	0.192529450986342	Cited2	1
GO:0055021	BP	GO:0055021	regulation of cardiac muscle tissue growth	1/33	77/23210	0.103929752106592	0.242058662022427	0.192529450986342	Cited2	1
GO:0061515	BP	GO:0061515	myeloid cell development	1/33	78/23210	0.105208026354657	0.242058662022427	0.192529450986342	Cited2	1
GO:1901862	BP	GO:1901862	negative regulation of muscle tissue development	1/33	78/23210	0.105208026354657	0.242058662022427	0.192529450986342	Cited2	1
GO:2001259	BP	GO:2001259	positive regulation of cation channel activity	1/33	78/23210	0.105208026354657	0.242058662022427	0.192529450986342	Ehd3	1
GO:0042147	BP	GO:0042147	retrograde transport, endosome to Golgi	1/33	79/23210	0.106484532282821	0.242058662022427	0.192529450986342	Ehd3	1
GO:0048663	BP	GO:0048663	neuron fate commitment	1/33	79/23210	0.106484532282821	0.242058662022427	0.192529450986342	Olig1	1
GO:0060968	BP	GO:0060968	regulation of gene silencing	1/33	79/23210	0.106484532282821	0.242058662022427	0.192529450986342	Ajuba	1
GO:0032970	BP	GO:0032970	regulation of actin filament-based process	2/33	393/23210	0.107193098023087	0.242058662022427	0.192529450986342	S1pr1/Arhgef19	2
GO:0019439	BP	GO:0019439	aromatic compound catabolic process	2/33	394/23210	0.107647280975751	0.242058662022427	0.192529450986342	Nudt7/Pde9a	2
GO:0022407	BP	GO:0022407	regulation of cell-cell adhesion	2/33	394/23210	0.107647280975751	0.242058662022427	0.192529450986342	Cited2/Lgals1	2
GO:0002312	BP	GO:0002312	B cell activation involved in immune response	1/33	80/23210	0.107759272260975	0.242058662022427	0.192529450986342	Lgals1	1
GO:0021675	BP	GO:0021675	nerve development	1/33	80/23210	0.107759272260975	0.242058662022427	0.192529450986342	Cited2	1
GO:0030500	BP	GO:0030500	regulation of bone mineralization	1/33	80/23210	0.107759272260975	0.242058662022427	0.192529450986342	S1pr1	1
GO:1904427	BP	GO:1904427	positive regulation of calcium ion transmembrane transport	1/33	80/23210	0.107759272260975	0.242058662022427	0.192529450986342	Ehd3	1
GO:0003012	BP	GO:0003012	muscle system process	2/33	397/23210	0.10901304263054	0.242090430833054	0.192554719372185	Ehd3/Pde9a	2
GO:0072384	BP	GO:0072384	organelle transport along microtubule	1/33	81/23210	0.109032248655933	0.242090430833054	0.192554719372185	Mreg	1
GO:0006637	BP	GO:0006637	acyl-CoA metabolic process	1/33	82/23210	0.110303463831442	0.242090430833054	0.192554719372185	Nudt7	1
GO:0006720	BP	GO:0006720	isoprenoid metabolic process	1/33	82/23210	0.110303463831442	0.242090430833054	0.192554719372185	Rbp1	1
GO:0035050	BP	GO:0035050	embryonic heart tube development	1/33	82/23210	0.110303463831442	0.242090430833054	0.192554719372185	Cited2	1
GO:0035383	BP	GO:0035383	thioester metabolic process	1/33	82/23210	0.110303463831442	0.242090430833054	0.192554719372185	Nudt7	1
GO:0052126	BP	GO:0052126	movement in host environment	1/33	82/23210	0.110303463831442	0.242090430833054	0.192554719372185	Lgals1	1
GO:0030099	BP	GO:0030099	myeloid cell differentiation	2/33	401/23210	0.110841468237046	0.242090430833054	0.192554719372185	Rbp1/Cited2	2
GO:0006942	BP	GO:0006942	regulation of striated muscle contraction	1/33	83/23210	0.111572920148182	0.242090430833054	0.192554719372185	Ehd3	1
GO:1901019	BP	GO:1901019	regulation of calcium ion transmembrane transporter activity	1/33	83/23210	0.111572920148182	0.242090430833054	0.192554719372185	Ehd3	1
GO:0032103	BP	GO:0032103	positive regulation of response to external stimulus	2/33	403/23210	0.111758815328474	0.242090430833054	0.192554719372185	S1pr1/Sucnr1	2
GO:0003151	BP	GO:0003151	outflow tract morphogenesis	1/33	84/23210	0.11284061996377	0.242090430833054	0.192554719372185	Cited2	1
GO:0034103	BP	GO:0034103	regulation of tissue remodeling	1/33	84/23210	0.11284061996377	0.242090430833054	0.192554719372185	S1pr1	1
GO:0048524	BP	GO:0048524	positive regulation of viral process	1/33	84/23210	0.11284061996377	0.242090430833054	0.192554719372185	Lgals1	1
GO:0060420	BP	GO:0060420	regulation of heart growth	1/33	84/23210	0.11284061996377	0.242090430833054	0.192554719372185	Cited2	1
GO:0002088	BP	GO:0002088	lens development in camera-type eye	1/33	85/23210	0.114106565632766	0.242090430833054	0.192554719372185	Cited2	1
GO:0002275	BP	GO:0002275	myeloid cell activation involved in immune response	1/33	85/23210	0.114106565632766	0.242090430833054	0.192554719372185	Sucnr1	1
GO:0014032	BP	GO:0014032	neural crest cell development	1/33	85/23210	0.114106565632766	0.242090430833054	0.192554719372185	Cited2	1
GO:0003281	BP	GO:0003281	ventricular septum development	1/33	86/23210	0.115370759506674	0.242090430833054	0.192554719372185	Cited2	1
GO:0007044	BP	GO:0007044	cell-substrate junction assembly	1/33	86/23210	0.115370759506674	0.242090430833054	0.192554719372185	Ajuba	1
GO:0032611	BP	GO:0032611	interleukin-1 beta production	1/33	86/23210	0.115370759506674	0.242090430833054	0.192554719372185	Sucnr1	1
GO:0060411	BP	GO:0060411	cardiac septum morphogenesis	1/33	86/23210	0.115370759506674	0.242090430833054	0.192554719372185	Cited2	1
GO:0150115	BP	GO:0150115	cell-substrate junction organization	1/33	86/23210	0.115370759506674	0.242090430833054	0.192554719372185	Ajuba	1
GO:0045785	BP	GO:0045785	positive regulation of cell adhesion	2/33	411/23210	0.115448673092117	0.242090430833054	0.192554719372185	Cited2/Lgals1	2
GO:0019217	BP	GO:0019217	regulation of fatty acid metabolic process	1/33	88/23210	0.117893901259994	0.245105191160799	0.19495260980877	Cyp7a1	1
GO:0035914	BP	GO:0035914	skeletal muscle cell differentiation	1/33	88/23210	0.117893901259994	0.245105191160799	0.19495260980877	Cited2	1
GO:0051492	BP	GO:0051492	regulation of stress fiber assembly	1/33	88/23210	0.117893901259994	0.245105191160799	0.19495260980877	S1pr1	1
GO:0009117	BP	GO:0009117	nucleotide metabolic process	2/33	418/23210	0.11870349390534	0.245105191160799	0.19495260980877	Nudt7/Pde9a	2
GO:0060415	BP	GO:0060415	muscle tissue morphogenesis	1/33	89/23210	0.119152853827178	0.245105191160799	0.19495260980877	S1pr1	1
GO:1900076	BP	GO:1900076	regulation of cellular response to insulin stimulus	1/33	89/23210	0.119152853827178	0.245105191160799	0.19495260980877	Serpina12	1
GO:2000243	BP	GO:2000243	positive regulation of reproductive process	1/33	89/23210	0.119152853827178	0.245105191160799	0.19495260980877	Cited2	1
GO:0014031	BP	GO:0014031	mesenchymal cell development	1/33	90/23210	0.120410063974823	0.247020104143472	0.196475699881897	Cited2	1
GO:0007517	BP	GO:0007517	muscle organ development	2/33	424/23210	0.121512191946411	0.247582820612067	0.196923275241747	S1pr1/Cited2	2
GO:0009798	BP	GO:0009798	axis specification	1/33	91/23210	0.121665534039219	0.247582820612067	0.196923275241747	Cited2	1
GO:0048864	BP	GO:0048864	stem cell development	1/33	91/23210	0.121665534039219	0.247582820612067	0.196923275241747	Cited2	1
GO:0014033	BP	GO:0014033	neural crest cell differentiation	1/33	92/23210	0.122919266353623	0.24933062673458	0.198313451285795	Cited2	1
GO:0006753	BP	GO:0006753	nucleoside phosphate metabolic process	2/33	428/23210	0.123394076034393	0.24933062673458	0.198313451285795	Nudt7/Pde9a	2
GO:0042116	BP	GO:0042116	macrophage activation	1/33	93/23210	0.124171263248265	0.24933062673458	0.198313451285795	Sucnr1	1
GO:0045445	BP	GO:0045445	myoblast differentiation	1/33	93/23210	0.124171263248265	0.24933062673458	0.198313451285795	Lgals1	1
GO:0046889	BP	GO:0046889	positive regulation of lipid biosynthetic process	1/33	93/23210	0.124171263248265	0.24933062673458	0.198313451285795	Cyp7a1	1
GO:0001570	BP	GO:0001570	vasculogenesis	1/33	94/23210	0.12542152705035	0.251174857082315	0.199780321561683	Cited2	1
GO:0043255	BP	GO:0043255	regulation of carbohydrate biosynthetic process	1/33	95/23210	0.126670060084064	0.252203402470585	0.200598409529548	Serpina12	1
GO:0007200	BP	GO:0007200	phospholipase C-activating G protein-coupled receptor signaling pathway	1/33	96/23210	0.127916864670577	0.252203402470585	0.200598409529548	S1pr1	1
GO:0014066	BP	GO:0014066	regulation of phosphatidylinositol 3-kinase signaling	1/33	96/23210	0.127916864670577	0.252203402470585	0.200598409529548	Serpina12	1
GO:0120162	BP	GO:0120162	positive regulation of cold-induced thermogenesis	1/33	96/23210	0.127916864670577	0.252203402470585	0.200598409529548	Elovl3	1
GO:0043502	BP	GO:0043502	regulation of muscle adaptation	1/33	97/23210	0.129161943128043	0.252203402470585	0.200598409529548	Pde9a	1
GO:0048644	BP	GO:0048644	muscle organ morphogenesis	1/33	97/23210	0.129161943128043	0.252203402470585	0.200598409529548	S1pr1	1
GO:0070167	BP	GO:0070167	regulation of biomineral tissue development	1/33	97/23210	0.129161943128043	0.252203402470585	0.200598409529548	S1pr1	1
GO:0110149	BP	GO:0110149	regulation of biomineralization	1/33	97/23210	0.129161943128043	0.252203402470585	0.200598409529548	S1pr1	1
GO:0007041	BP	GO:0007041	lysosomal transport	1/33	98/23210	0.13040529777161	0.252203402470585	0.200598409529548	Ehd3	1
GO:0010660	BP	GO:0010660	regulation of muscle cell apoptotic process	1/33	98/23210	0.13040529777161	0.252203402470585	0.200598409529548	Lifr	1
GO:0006641	BP	GO:0006641	triglyceride metabolic process	1/33	99/23210	0.131646930913421	0.252203402470585	0.200598409529548	Serpina12	1
GO:0006892	BP	GO:0006892	post-Golgi vesicle-mediated transport	1/33	99/23210	0.131646930913421	0.252203402470585	0.200598409529548	Ehd3	1
GO:0033865	BP	GO:0033865	nucleoside bisphosphate metabolic process	1/33	99/23210	0.131646930913421	0.252203402470585	0.200598409529548	Nudt7	1
GO:0033875	BP	GO:0033875	ribonucleoside bisphosphate metabolic process	1/33	99/23210	0.131646930913421	0.252203402470585	0.200598409529548	Nudt7	1
GO:0034032	BP	GO:0034032	purine nucleoside bisphosphate metabolic process	1/33	99/23210	0.131646930913421	0.252203402470585	0.200598409529548	Nudt7	1
GO:0007584	BP	GO:0007584	response to nutrient	1/33	100/23210	0.132886844862617	0.252203402470585	0.200598409529548	Rbp1	1
GO:0032006	BP	GO:0032006	regulation of TOR signaling	1/33	100/23210	0.132886844862617	0.252203402470585	0.200598409529548	Tnfaip8l1	1
GO:0110020	BP	GO:0110020	regulation of actomyosin structure organization	1/33	100/23210	0.132886844862617	0.252203402470585	0.200598409529548	S1pr1	1
GO:0014706	BP	GO:0014706	striated muscle tissue development	2/33	449/23210	0.133391759796962	0.252203402470585	0.200598409529548	S1pr1/Cited2	2
GO:0048608	BP	GO:0048608	reproductive structure development	2/33	449/23210	0.133391759796962	0.252203402470585	0.200598409529548	Cyp7b1/Cited2	2
GO:0003300	BP	GO:0003300	cardiac muscle hypertrophy	1/33	101/23210	0.13412504192534	0.252203402470585	0.200598409529548	Pde9a	1
GO:0031532	BP	GO:0031532	actin cytoskeleton reorganization	1/33	101/23210	0.13412504192534	0.252203402470585	0.200598409529548	S1pr1	1
GO:0055024	BP	GO:0055024	regulation of cardiac muscle tissue development	1/33	101/23210	0.13412504192534	0.252203402470585	0.200598409529548	Cited2	1
GO:0061458	BP	GO:0061458	reproductive system development	2/33	453/23210	0.135317498889202	0.252203402470585	0.200598409529548	Cyp7b1/Cited2	2
GO:0046849	BP	GO:0046849	bone remodeling	1/33	102/23210	0.13536152440474	0.252203402470585	0.200598409529548	S1pr1	1
GO:0050886	BP	GO:0050886	endocrine process	1/33	102/23210	0.13536152440474	0.252203402470585	0.200598409529548	Sucnr1	1
GO:0010657	BP	GO:0010657	muscle cell apoptotic process	1/33	103/23210	0.136596294600977	0.252203402470585	0.200598409529548	Lifr	1
GO:0030038	BP	GO:0030038	contractile actin filament bundle assembly	1/33	103/23210	0.136596294600977	0.252203402470585	0.200598409529548	S1pr1	1
GO:0030518	BP	GO:0030518	intracellular steroid hormone receptor signaling pathway	1/33	103/23210	0.136596294600977	0.252203402470585	0.200598409529548	Cyp7b1	1
GO:0032231	BP	GO:0032231	regulation of actin filament bundle assembly	1/33	103/23210	0.136596294600977	0.252203402470585	0.200598409529548	S1pr1	1
GO:0043149	BP	GO:0043149	stress fiber assembly	1/33	103/23210	0.136596294600977	0.252203402470585	0.200598409529548	S1pr1	1
GO:0048709	BP	GO:0048709	oligodendrocyte differentiation	1/33	103/23210	0.136596294600977	0.252203402470585	0.200598409529548	Olig1	1
GO:0032612	BP	GO:0032612	interleukin-1 production	1/33	104/23210	0.137829354811224	0.253244712602176	0.201426650362851	Sucnr1	1
GO:0042136	BP	GO:0042136	neurotransmitter biosynthetic process	1/33	104/23210	0.137829354811224	0.253244712602176	0.201426650362851	Ddc	1
GO:0014897	BP	GO:0014897	striated muscle hypertrophy	1/33	105/23210	0.139060707329671	0.253660133610989	0.201757069353384	Pde9a	1
GO:0034754	BP	GO:0034754	cellular hormone metabolic process	1/33	105/23210	0.139060707329671	0.253660133610989	0.201757069353384	Rbp1	1
GO:0043473	BP	GO:0043473	pigmentation	1/33	105/23210	0.139060707329671	0.253660133610989	0.201757069353384	Mreg	1
GO:0046474	BP	GO:0046474	glycerophospholipid biosynthetic process	1/33	106/23210	0.140290354447529	0.254066503150191	0.20208028895489	Ajuba	1
GO:0048661	BP	GO:0048661	positive regulation of smooth muscle cell proliferation	1/33	106/23210	0.140290354447529	0.254066503150191	0.20208028895489	S1pr1	1
GO:0060840	BP	GO:0060840	artery development	1/33	106/23210	0.140290354447529	0.254066503150191	0.20208028895489	Cited2	1
GO:0003014	BP	GO:0003014	renal system process	1/33	107/23210	0.141518298453036	0.255069885545115	0.202878362694578	Sucnr1	1
GO:0014896	BP	GO:0014896	muscle hypertrophy	1/33	107/23210	0.141518298453036	0.255069885545115	0.202878362694578	Pde9a	1
GO:0048732	BP	GO:0048732	gland development	2/33	467/23210	0.142108192278292	0.255524706780681	0.203240119972954	Cyp7b1/Cited2	2
GO:0007389	BP	GO:0007389	pattern specification process	2/33	468/23210	0.142596158647155	0.25579453103293	0.203454733714574	Cited2/Hes6	2
GO:0018958	BP	GO:0018958	phenol-containing compound metabolic process	1/33	109/23210	0.143969086265088	0.257401158120332	0.204732618292192	Ddc	1
GO:0060537	BP	GO:0060537	muscle tissue development	2/33	472/23210	0.144551787635611	0.257401158120332	0.204732618292192	S1pr1/Cited2	2
GO:0001843	BP	GO:0001843	neural tube closure	1/33	110/23210	0.145191934633265	0.257401158120332	0.204732618292192	Cited2	1
GO:0043401	BP	GO:0043401	steroid hormone mediated signaling pathway	1/33	110/23210	0.145191934633265	0.257401158120332	0.204732618292192	Cyp7b1	1
GO:0090100	BP	GO:0090100	positive regulation of transmembrane receptor protein serine/threonine kinase signaling pathway	1/33	110/23210	0.145191934633265	0.257401158120332	0.204732618292192	Cited2	1
GO:0001942	BP	GO:0001942	hair follicle development	1/33	111/23210	0.14641308901236	0.258355963595238	0.20549205475419	Mreg	1
GO:0060606	BP	GO:0060606	tube closure	1/33	111/23210	0.14641308901236	0.258355963595238	0.20549205475419	Cited2	1
GO:0001892	BP	GO:0001892	embryonic placenta development	1/33	112/23210	0.147632551675791	0.259298936470009	0.206242079762004	Cited2	1
GO:0043123	BP	GO:0043123	positive regulation of I-kappaB kinase/NF-kappaB signaling	1/33	112/23210	0.147632551675791	0.259298936470009	0.206242079762004	Ajuba	1
GO:0098773	BP	GO:0098773	skin epidermis development	1/33	113/23210	0.148850324894022	0.259954858300843	0.206763789123385	Mreg	1
GO:0022404	BP	GO:0022404	molting cycle process	1/33	114/23210	0.150066410934568	0.259954858300843	0.206763789123385	Mreg	1
GO:0022405	BP	GO:0022405	hair cycle process	1/33	114/23210	0.150066410934568	0.259954858300843	0.206763789123385	Mreg	1
GO:0032414	BP	GO:0032414	positive regulation of ion transmembrane transporter activity	1/33	114/23210	0.150066410934568	0.259954858300843	0.206763789123385	Ehd3	1
GO:0042472	BP	GO:0042472	inner ear morphogenesis	1/33	114/23210	0.150066410934568	0.259954858300843	0.206763789123385	Ttc39c	1
GO:0046467	BP	GO:0046467	membrane lipid biosynthetic process	1/33	114/23210	0.150066410934568	0.259954858300843	0.206763789123385	Elovl3	1
GO:0010906	BP	GO:0010906	regulation of glucose metabolic process	1/33	115/23210	0.151280812062	0.260864634922401	0.207487410381163	Serpina12	1
GO:0051701	BP	GO:0051701	interaction with host	1/33	115/23210	0.151280812062	0.260864634922401	0.207487410381163	Lgals1	1
GO:0008015	BP	GO:0008015	blood circulation	2/33	488/23210	0.152432342669289	0.26118005328591	0.207738288923786	Ehd3/Sucnr1	2
GO:0030282	BP	GO:0030282	bone mineralization	1/33	116/23210	0.152493530537945	0.26118005328591	0.207738288923786	S1pr1	1
GO:0007498	BP	GO:0007498	mesoderm development	1/33	117/23210	0.153704568621094	0.26118005328591	0.207738288923786	Cited2	1
GO:0009132	BP	GO:0009132	nucleoside diphosphate metabolic process	1/33	117/23210	0.153704568621094	0.26118005328591	0.207738288923786	Nudt7	1
GO:0014020	BP	GO:0014020	primary neural tube formation	1/33	117/23210	0.153704568621094	0.26118005328591	0.207738288923786	Cited2	1
GO:0048871	BP	GO:0048871	multicellular organismal homeostasis	2/33	491/23210	0.153919866040847	0.26118005328591	0.207738288923786	S1pr1/Elovl3	2
GO:0055086	BP	GO:0055086	nucleobase-containing small molecule metabolic process	2/33	492/23210	0.154416378045736	0.26118005328591	0.207738288923786	Nudt7/Pde9a	2
GO:0048568	BP	GO:0048568	embryonic organ development	2/33	493/23210	0.154913222378026	0.26118005328591	0.207738288923786	Ttc39c/Cited2	2
GO:0046620	BP	GO:0046620	regulation of organ growth	1/33	118/23210	0.154913928567204	0.26118005328591	0.207738288923786	Cited2	1
GO:0060349	BP	GO:0060349	bone morphogenesis	1/33	118/23210	0.154913928567204	0.26118005328591	0.207738288923786	Cited2	1
GO:0003073	BP	GO:0003073	regulation of systemic arterial blood pressure	1/33	119/23210	0.156121612629099	0.262027719011719	0.208412508203717	Sucnr1	1
GO:0031929	BP	GO:0031929	TOR signaling	1/33	119/23210	0.156121612629099	0.262027719011719	0.208412508203717	Tnfaip8l1	1
GO:0008584	BP	GO:0008584	male gonad development	1/33	120/23210	0.157327623056679	0.262027719011719	0.208412508203717	Cited2	1
GO:0015837	BP	GO:0015837	amine transport	1/33	120/23210	0.157327623056679	0.262027719011719	0.208412508203717	Ddc	1
GO:0001889	BP	GO:0001889	liver development	1/33	121/23210	0.158531962096918	0.262027719011719	0.208412508203717	Cited2	1
GO:0007030	BP	GO:0007030	Golgi organization	1/33	121/23210	0.158531962096918	0.262027719011719	0.208412508203717	Ehd3	1
GO:0008286	BP	GO:0008286	insulin receptor signaling pathway	1/33	121/23210	0.158531962096918	0.262027719011719	0.208412508203717	Serpina12	1
GO:0032411	BP	GO:0032411	positive regulation of transporter activity	1/33	121/23210	0.158531962096918	0.262027719011719	0.208412508203717	Ehd3	1
GO:0046546	BP	GO:0046546	development of primary male sexual characteristics	1/33	121/23210	0.158531962096918	0.262027719011719	0.208412508203717	Cited2	1
GO:0006639	BP	GO:0006639	acylglycerol metabolic process	1/33	122/23210	0.159734631993874	0.262297432579962	0.208627033909112	Serpina12	1
GO:0007586	BP	GO:0007586	digestion	1/33	122/23210	0.159734631993874	0.262297432579962	0.208627033909112	Cyp7b1	1
GO:0043500	BP	GO:0043500	muscle adaptation	1/33	122/23210	0.159734631993874	0.262297432579962	0.208627033909112	Pde9a	1
GO:0006665	BP	GO:0006665	sphingolipid metabolic process	1/33	123/23210	0.160935634988685	0.263697566420854	0.209740677178236	Elovl3	1
GO:0006638	BP	GO:0006638	neutral lipid metabolic process	1/33	124/23210	0.16213497331958	0.263948763017036	0.209940474790718	Serpina12	1
GO:0007368	BP	GO:0007368	determination of left/right symmetry	1/33	124/23210	0.16213497331958	0.263948763017036	0.209940474790718	Cited2	1
GO:0061008	BP	GO:0061008	hepaticobiliary system development	1/33	124/23210	0.16213497331958	0.263948763017036	0.209940474790718	Cited2	1
GO:0002761	BP	GO:0002761	regulation of myeloid leukocyte differentiation	1/33	125/23210	0.163332649221878	0.265327930173738	0.21103744150647	Rbp1	1
GO:0010565	BP	GO:0010565	regulation of cellular ketone metabolic process	1/33	126/23210	0.164528664927993	0.266128631090793	0.211674305755313	Cyp7a1	1
GO:0060048	BP	GO:0060048	cardiac muscle contraction	1/33	126/23210	0.164528664927993	0.266128631090793	0.211674305755313	Ehd3	1
GO:0014065	BP	GO:0014065	phosphatidylinositol 3-kinase signaling	1/33	127/23210	0.16572302266744	0.266353138342361	0.211852875105097	Serpina12	1
GO:0048640	BP	GO:0048640	negative regulation of developmental growth	1/33	127/23210	0.16572302266744	0.266353138342361	0.211852875105097	Cited2	1
GO:0051592	BP	GO:0051592	response to calcium ion	1/33	127/23210	0.16572302266744	0.266353138342361	0.211852875105097	Sucnr1	1
GO:0003279	BP	GO:0003279	cardiac septum development	1/33	128/23210	0.166915724666832	0.267135736940363	0.212475341069162	Cited2	1
GO:0035195	BP	GO:0035195	gene silencing by miRNA	1/33	128/23210	0.166915724666832	0.267135736940363	0.212475341069162	Ajuba	1
GO:0030218	BP	GO:0030218	erythrocyte differentiation	1/33	131/23210	0.170483918447454	0.270558335984743	0.215197619666653	Cited2	1
GO:0042303	BP	GO:0042303	molting cycle	1/33	131/23210	0.170483918447454	0.270558335984743	0.215197619666653	Mreg	1
GO:0042633	BP	GO:0042633	hair cycle	1/33	131/23210	0.170483918447454	0.270558335984743	0.215197619666653	Mreg	1
GO:0051650	BP	GO:0051650	establishment of vesicle localization	1/33	131/23210	0.170483918447454	0.270558335984743	0.215197619666653	Mreg	1
GO:0001841	BP	GO:0001841	neural tube formation	1/33	132/23210	0.171670019694962	0.271870721567126	0.216241469424176	Cited2	1
GO:0009855	BP	GO:0009855	determination of bilateral symmetry	1/33	133/23210	0.172854476292157	0.272766519398339	0.216953972183619	Cited2	1
GO:0007034	BP	GO:0007034	vacuolar transport	1/33	134/23210	0.174037290448345	0.272766519398339	0.216953972183619	Ehd3	1
GO:0009799	BP	GO:0009799	specification of symmetry	1/33	134/23210	0.174037290448345	0.272766519398339	0.216953972183619	Cited2	1
GO:0035194	BP	GO:0035194	post-transcriptional gene silencing by RNA	1/33	134/23210	0.174037290448345	0.272766519398339	0.216953972183619	Ajuba	1
GO:0051928	BP	GO:0051928	positive regulation of calcium ion transport	1/33	134/23210	0.174037290448345	0.272766519398339	0.216953972183619	Ehd3	1
GO:0035023	BP	GO:0035023	regulation of Rho protein signal transduction	1/33	135/23210	0.175218464369961	0.274050366793513	0.217975123139664	Arhgef19	1
GO:0035270	BP	GO:0035270	endocrine system development	1/33	136/23210	0.17639800026057	0.27419565954261	0.218090686586071	Cited2	1
GO:0042471	BP	GO:0042471	ear morphogenesis	1/33	136/23210	0.17639800026057	0.27419565954261	0.218090686586071	Ttc39c	1
GO:0097306	BP	GO:0097306	cellular response to alcohol	1/33	136/23210	0.17639800026057	0.27419565954261	0.218090686586071	Cyp7a1	1
GO:0016441	BP	GO:0016441	posttranscriptional gene silencing	1/33	137/23210	0.177575900320871	0.275460976522335	0.219097098756554	Ajuba	1
GO:0062013	BP	GO:0062013	positive regulation of small molecule metabolic process	1/33	139/23210	0.179926801739053	0.278536991649208	0.221543710245911	Cyp7a1	1
GO:0071333	BP	GO:0071333	cellular response to glucose stimulus	1/33	140/23210	0.18109980748404	0.278844963000185	0.221788665558097	Cyp7a1	1
GO:0035637	BP	GO:0035637	multicellular organismal signaling	1/33	141/23210	0.182271186172945	0.278844963000185	0.221788665558097	Ehd3	1
GO:0045017	BP	GO:0045017	glycerolipid biosynthetic process	1/33	141/23210	0.182271186172945	0.278844963000185	0.221788665558097	Ajuba	1
GO:0046165	BP	GO:0046165	alcohol biosynthetic process	1/33	141/23210	0.182271186172945	0.278844963000185	0.221788665558097	Cyp7a1	1
GO:0034101	BP	GO:0034101	erythrocyte homeostasis	1/33	142/23210	0.183440939992195	0.278844963000185	0.221788665558097	Cited2	1
GO:0050729	BP	GO:0050729	positive regulation of inflammatory response	1/33	142/23210	0.183440939992195	0.278844963000185	0.221788665558097	Sucnr1	1
GO:0071331	BP	GO:0071331	cellular response to hexose stimulus	1/33	142/23210	0.183440939992195	0.278844963000185	0.221788665558097	Cyp7a1	1
GO:0106106	BP	GO:0106106	cold-induced thermogenesis	1/33	142/23210	0.183440939992195	0.278844963000185	0.221788665558097	Elovl3	1
GO:0120161	BP	GO:0120161	regulation of cold-induced thermogenesis	1/33	142/23210	0.183440939992195	0.278844963000185	0.221788665558097	Elovl3	1
GO:0071326	BP	GO:0071326	cellular response to monosaccharide stimulus	1/33	143/23210	0.184609071125378	0.28005825018419	0.222753694090742	Cyp7a1	1
GO:0007613	BP	GO:0007613	memory	1/33	144/23210	0.185775581753239	0.281264230774403	0.22371291107969	Cyp7b1	1
GO:0048593	BP	GO:0048593	camera-type eye morphogenesis	1/33	145/23210	0.186940474053687	0.281900276610839	0.224218811404297	Cited2	1
GO:1903900	BP	GO:1903900	regulation of viral life cycle	1/33	145/23210	0.186940474053687	0.281900276610839	0.224218811404297	Lgals1	1
GO:0010675	BP	GO:0010675	regulation of cellular carbohydrate metabolic process	1/33	146/23210	0.1881037502018	0.283090534597938	0.225165522895113	Serpina12	1
GO:0016482	BP	GO:0016482	cytosolic transport	1/33	147/23210	0.189265412369825	0.283150033920865	0.225212847671188	Ehd3	1
GO:0042133	BP	GO:0042133	neurotransmitter metabolic process	1/33	147/23210	0.189265412369825	0.283150033920865	0.225212847671188	Ddc	1
GO:1902904	BP	GO:1902904	negative regulation of supramolecular fiber organization	1/33	147/23210	0.189265412369825	0.283150033920865	0.225212847671188	S1pr1	1
GO:0003206	BP	GO:0003206	cardiac chamber morphogenesis	1/33	148/23210	0.190425462727186	0.283763927725354	0.225701128636449	Cited2	1
GO:0003231	BP	GO:0003231	cardiac ventricle development	1/33	148/23210	0.190425462727186	0.283763927725354	0.225701128636449	Cited2	1
GO:0001824	BP	GO:0001824	blastocyst development	1/33	149/23210	0.19158390344048	0.284370617459693	0.226183679603622	Cited2	1
GO:0030183	BP	GO:0030183	B cell differentiation	1/33	149/23210	0.19158390344048	0.284370617459693	0.226183679603622	Lgals1	1
GO:0022612	BP	GO:0022612	gland morphogenesis	1/33	150/23210	0.192740736673491	0.284970190745768	0.226660570265701	Cyp7b1	1
GO:0071322	BP	GO:0071322	cellular response to carbohydrate stimulus	1/33	150/23210	0.192740736673491	0.284970190745768	0.226660570265701	Cyp7a1	1
GO:0051648	BP	GO:0051648	vesicle localization	1/33	151/23210	0.193895964587185	0.286119386340154	0.227574621409397	Mreg	1
GO:0046661	BP	GO:0046661	male sex differentiation	1/33	152/23210	0.195049589339717	0.287261749280478	0.228483237973209	Cited2	1
GO:0006457	BP	GO:0006457	protein folding	1/33	153/23210	0.196201613086433	0.288397322536757	0.229386454134777	Ppil1	1
GO:0001838	BP	GO:0001838	embryonic epithelial tube formation	1/33	154/23210	0.197352037979877	0.288966136848679	0.229838879618222	Cited2	1
GO:0006937	BP	GO:0006937	regulation of muscle contraction	1/33	154/23210	0.197352037979877	0.288966136848679	0.229838879618222	Ehd3	1
GO:0051494	BP	GO:0051494	negative regulation of cytoskeleton organization	1/33	155/23210	0.198500866169792	0.289528238324725	0.230285965823184	S1pr1	1
GO:0071383	BP	GO:0071383	cellular response to steroid hormone stimulus	1/33	155/23210	0.198500866169792	0.289528238324725	0.230285965823184	Cyp7b1	1
GO:1990845	BP	GO:1990845	adaptive thermogenesis	1/33	156/23210	0.19964809980312	0.290047648461738	0.2306990960441	Elovl3	1
GO:0009755	BP	GO:0009755	hormone-mediated signaling pathway	1/33	157/23210	0.200793741024015	0.290047648461738	0.2306990960441	Cyp7b1	1
GO:0045834	BP	GO:0045834	positive regulation of lipid metabolic process	1/33	157/23210	0.200793741024015	0.290047648461738	0.2306990960441	Cyp7a1	1
GO:0048015	BP	GO:0048015	phosphatidylinositol-mediated signaling	1/33	157/23210	0.200793741024015	0.290047648461738	0.2306990960441	Serpina12	1
GO:0002244	BP	GO:0002244	hematopoietic progenitor cell differentiation	1/33	158/23210	0.201937791973835	0.290047648461738	0.2306990960441	Cited2	1
GO:0008654	BP	GO:0008654	phospholipid biosynthetic process	1/33	158/23210	0.201937791973835	0.290047648461738	0.2306990960441	Ajuba	1
GO:0001678	BP	GO:0001678	cellular glucose homeostasis	1/33	159/23210	0.203080254791155	0.290047648461738	0.2306990960441	Cyp7a1	1
GO:0010970	BP	GO:0010970	transport along microtubule	1/33	159/23210	0.203080254791155	0.290047648461738	0.2306990960441	Mreg	1
GO:0006941	BP	GO:0006941	striated muscle contraction	1/33	160/23210	0.204221131611766	0.290047648461738	0.2306990960441	Ehd3	1
GO:0007565	BP	GO:0007565	female pregnancy	1/33	160/23210	0.204221131611766	0.290047648461738	0.2306990960441	Cited2	1
GO:0031047	BP	GO:0031047	gene silencing by RNA	1/33	160/23210	0.204221131611766	0.290047648461738	0.2306990960441	Ajuba	1
GO:0031214	BP	GO:0031214	biomineral tissue development	1/33	160/23210	0.204221131611766	0.290047648461738	0.2306990960441	S1pr1	1
GO:0048017	BP	GO:0048017	inositol lipid-mediated signaling	1/33	160/23210	0.204221131611766	0.290047648461738	0.2306990960441	Serpina12	1
GO:0110148	BP	GO:0110148	biomineralization	1/33	160/23210	0.204221131611766	0.290047648461738	0.2306990960441	S1pr1	1
GO:0072175	BP	GO:0072175	epithelial tube formation	1/33	161/23210	0.205360424568677	0.290575404483156	0.231118864443253	Cited2	1
GO:1903169	BP	GO:1903169	regulation of calcium ion transmembrane transport	1/33	161/23210	0.205360424568677	0.290575404483156	0.231118864443253	Ehd3	1
GO:0048660	BP	GO:0048660	regulation of smooth muscle cell proliferation	1/33	163/23210	0.207634267409569	0.292698585528945	0.232807607484609	S1pr1	1
GO:1904064	BP	GO:1904064	positive regulation of cation transmembrane transport	1/33	163/23210	0.207634267409569	0.292698585528945	0.232807607484609	Ehd3	1
GO:0006643	BP	GO:0006643	membrane lipid metabolic process	1/33	164/23210	0.208768821545703	0.293750925483452	0.233644621256392	Elovl3	1
GO:0043122	BP	GO:0043122	regulation of I-kappaB kinase/NF-kappaB signaling	1/33	165/23210	0.209901800322453	0.294251227489069	0.234042553186049	Ajuba	1
GO:0051017	BP	GO:0051017	actin filament bundle assembly	1/33	165/23210	0.209901800322453	0.294251227489069	0.234042553186049	S1pr1	1
GO:0048659	BP	GO:0048659	smooth muscle cell proliferation	1/33	168/23210	0.213291305674255	0.297899480434338	0.236944313159203	S1pr1	1
GO:0061572	BP	GO:0061572	actin filament bundle organization	1/33	168/23210	0.213291305674255	0.297899480434338	0.236944313159203	S1pr1	1
GO:2001257	BP	GO:2001257	regulation of cation channel activity	1/33	169/23210	0.214418004177543	0.298921600667403	0.237757290665027	Ehd3	1
GO:0001890	BP	GO:0001890	placenta development	1/33	170/23210	0.215543137889714	0.29993778562962	0.238565547354714	Cited2	1
GO:0030705	BP	GO:0030705	cytoskeleton-dependent intracellular transport	1/33	171/23210	0.216666708916174	0.300948070916594	0.239369111540418	Mreg	1
GO:0010977	BP	GO:0010977	negative regulation of neuron projection development	1/33	175/23210	0.221145408177113	0.30591222968366	0.243317521211226	Lgals1	1
GO:0002262	BP	GO:0002262	myeloid cell homeostasis	1/33	176/23210	0.222261197260255	0.30591222968366	0.243317521211226	Cited2	1
GO:0016202	BP	GO:0016202	regulation of striated muscle tissue development	1/33	176/23210	0.222261197260255	0.30591222968366	0.243317521211226	Cited2	1
GO:0035148	BP	GO:0035148	tube formation	1/33	176/23210	0.222261197260255	0.30591222968366	0.243317521211226	Cited2	1
GO:0048592	BP	GO:0048592	eye morphogenesis	1/33	176/23210	0.222261197260255	0.30591222968366	0.243317521211226	Cited2	1
GO:0008016	BP	GO:0008016	regulation of heart contraction	1/33	177/23210	0.223375436232661	0.30688784977881	0.244093513277452	Ehd3	1
GO:0006109	BP	GO:0006109	regulation of carbohydrate metabolic process	1/33	178/23210	0.22448812718062	0.307155843608071	0.244306671130942	Serpina12	1
GO:0010951	BP	GO:0010951	negative regulation of endopeptidase activity	1/33	178/23210	0.22448812718062	0.307155843608071	0.244306671130942	Serpina12	1
GO:0001659	BP	GO:0001659	temperature homeostasis	1/33	179/23210	0.225599272187698	0.307155843608071	0.244306671130942	Elovl3	1
GO:0034767	BP	GO:0034767	positive regulation of ion transmembrane transport	1/33	179/23210	0.225599272187698	0.307155843608071	0.244306671130942	Ehd3	1
GO:1901861	BP	GO:1901861	regulation of muscle tissue development	1/33	179/23210	0.225599272187698	0.307155843608071	0.244306671130942	Cited2	1
GO:0048634	BP	GO:0048634	regulation of muscle organ development	1/33	180/23210	0.226708873334753	0.308112418517788	0.245067514972085	Cited2	1
GO:0009749	BP	GO:0009749	response to glucose	1/33	181/23210	0.227816932699926	0.309063473214775	0.245823968127444	Cyp7a1	1
GO:0016331	BP	GO:0016331	morphogenesis of embryonic epithelium	1/33	182/23210	0.228923452358657	0.309455452563399	0.246135742009684	Cited2	1
GO:0035051	BP	GO:0035051	cardiocyte differentiation	1/33	182/23210	0.228923452358657	0.309455452563399	0.246135742009684	Cited2	1
GO:0050792	BP	GO:0050792	regulation of viral process	1/33	183/23210	0.230028434383677	0.309842570869117	0.246443649498901	Lgals1	1
GO:2000241	BP	GO:2000241	regulation of reproductive process	1/33	183/23210	0.230028434383677	0.309842570869117	0.246443649498901	Cited2	1
GO:0009746	BP	GO:0009746	response to hexose	1/33	184/23210	0.23113188084502	0.310775903729449	0.24718600699888	Cyp7a1	1
GO:0034284	BP	GO:0034284	response to monosaccharide	1/33	185/23210	0.232233793810021	0.31115218037909	0.247485291214405	Cyp7a1	1
GO:0099111	BP	GO:0099111	microtubule-based transport	1/33	185/23210	0.232233793810021	0.31115218037909	0.247485291214405	Mreg	1
GO:0016051	BP	GO:0016051	carbohydrate biosynthetic process	1/33	187/23210	0.234433027506876	0.31299083213881	0.248947724373774	Serpina12	1
GO:0050870	BP	GO:0050870	positive regulation of T cell activation	1/33	187/23210	0.234433027506876	0.31299083213881	0.248947724373774	Lgals1	1
GO:0006006	BP	GO:0006006	glucose metabolic process	1/33	188/23210	0.235530352359948	0.313902247775495	0.249672649277039	Serpina12	1
GO:0044706	BP	GO:0044706	multi-multicellular organism process	1/33	190/23210	0.237720428358292	0.316264260575091	0.251551355140029	Cited2	1
GO:0021915	BP	GO:0021915	neural tube development	1/33	191/23210	0.238813183608691	0.317160666652243	0.25226434168822	Cited2	1
GO:0002285	BP	GO:0002285	lymphocyte activation involved in immune response	1/33	193/23210	0.240994138854704	0.317274022805236	0.252354503294994	Lgals1	1
GO:0007249	BP	GO:0007249	I-kappaB kinase/NF-kappaB signaling	1/33	193/23210	0.240994138854704	0.317274022805236	0.252354503294994	Ajuba	1
GO:0032869	BP	GO:0032869	cellular response to insulin stimulus	1/33	193/23210	0.240994138854704	0.317274022805236	0.252354503294994	Serpina12	1
GO:0042180	BP	GO:0042180	cellular ketone metabolic process	1/33	193/23210	0.240994138854704	0.317274022805236	0.252354503294994	Cyp7a1	1
GO:0048771	BP	GO:0048771	tissue remodeling	1/33	193/23210	0.240994138854704	0.317274022805236	0.252354503294994	S1pr1	1
GO:0003205	BP	GO:0003205	cardiac chamber development	1/33	195/23210	0.243169034053553	0.319027658195042	0.253749315841708	Cited2	1
GO:0007266	BP	GO:0007266	Rho protein signal transduction	1/33	195/23210	0.243169034053553	0.319027658195042	0.253749315841708	Arhgef19	1
GO:0007519	BP	GO:0007519	skeletal muscle tissue development	1/33	197/23210	0.245337885519021	0.321316227228199	0.25556960574919	Cited2	1
GO:0009743	BP	GO:0009743	response to carbohydrate	1/33	198/23210	0.24642004993817	0.321620651384818	0.25581173968173	Cyp7a1	1
GO:0043903	BP	GO:0043903	regulation of interspecies interactions between organisms	1/33	198/23210	0.24642004993817	0.321620651384818	0.25581173968173	Lgals1	1
GO:0019058	BP	GO:0019058	viral life cycle	1/33	199/23210	0.247500709522388	0.321921025959533	0.256050652643889	Lgals1	1
GO:0050679	BP	GO:0050679	positive regulation of epithelial cell proliferation	1/33	199/23210	0.247500709522388	0.321921025959533	0.256050652643889	Cyp7b1	1
GO:0008217	BP	GO:0008217	regulation of blood pressure	1/33	200/23210	0.248579866298963	0.322770083684932	0.256725979097241	Sucnr1	1
GO:1903039	BP	GO:1903039	positive regulation of leukocyte cell-cell adhesion	1/33	203/23210	0.251808340016059	0.326118057712189	0.259388902191994	Lgals1	1
GO:0007160	BP	GO:0007160	cell-matrix adhesion	1/33	204/23210	0.252881505782107	0.326118057712189	0.259388902191994	Ajuba	1
GO:0007188	BP	GO:0007188	adenylate cyclase-modulating G protein-coupled receptor signaling pathway	1/33	204/23210	0.252881505782107	0.326118057712189	0.259388902191994	S1pr1	1
GO:0031032	BP	GO:0031032	actomyosin structure organization	1/33	204/23210	0.252881505782107	0.326118057712189	0.259388902191994	S1pr1	1
GO:0031345	BP	GO:0031345	negative regulation of cell projection organization	1/33	205/23210	0.253953178837362	0.326388041391991	0.25960364273965	Lgals1	1
GO:0043112	BP	GO:0043112	receptor metabolic process	1/33	205/23210	0.253953178837362	0.326388041391991	0.25960364273965	Ehd3	1
GO:0016197	BP	GO:0016197	endosomal transport	1/33	206/23210	0.2550233611933	0.326654288364346	0.259815411172086	Ehd3	1
GO:0060538	BP	GO:0060538	skeletal muscle organ development	1/33	206/23210	0.2550233611933	0.326654288364346	0.259815411172086	Cited2	1
GO:0006732	BP	GO:0006732	coenzyme metabolic process	1/33	207/23210	0.256092054858777	0.327469063392051	0.260463469735456	Nudt7	1
GO:0007623	BP	GO:0007623	circadian rhythm	1/33	208/23210	0.257159261840025	0.328279192601854	0.261107833092207	Cyp7b1	1
GO:0097305	BP	GO:0097305	response to alcohol	1/33	209/23210	0.258224984140663	0.328531618478121	0.26130860845371	Cyp7a1	1
GO:2000027	BP	GO:2000027	regulation of animal organ morphogenesis	1/33	209/23210	0.258224984140663	0.328531618478121	0.26130860845371	Cited2	1
GO:0019935	BP	GO:0019935	cyclic-nucleotide-mediated signaling	1/33	210/23210	0.259289223761695	0.329332118100006	0.261945312595708	Pde9a	1
GO:0010810	BP	GO:0010810	regulation of cell-substrate adhesion	1/33	211/23210	0.260351982701516	0.329576004857939	0.262139296083906	Lgals1	1
GO:0048839	BP	GO:0048839	inner ear development	1/33	211/23210	0.260351982701516	0.329576004857939	0.262139296083906	Ttc39c	1
GO:0008406	BP	GO:0008406	gonad development	1/33	214/23210	0.263531395378567	0.331611434444909	0.263758243068189	Cited2	1
GO:0033673	BP	GO:0033673	negative regulation of kinase activity	1/33	214/23210	0.263531395378567	0.331611434444909	0.263758243068189	Ajuba	1
GO:0060047	BP	GO:0060047	heart contraction	1/33	214/23210	0.263531395378567	0.331611434444909	0.263758243068189	Ehd3	1
GO:0002274	BP	GO:0002274	myeloid leukocyte activation	1/33	215/23210	0.264588251525397	0.331611434444909	0.263758243068189	Sucnr1	1
GO:0045637	BP	GO:0045637	regulation of myeloid cell differentiation	1/33	215/23210	0.264588251525397	0.331611434444909	0.263758243068189	Rbp1	1
GO:0048545	BP	GO:0048545	response to steroid hormone	1/33	215/23210	0.264588251525397	0.331611434444909	0.263758243068189	Cyp7b1	1
GO:0019318	BP	GO:0019318	hexose metabolic process	1/33	217/23210	0.266697553617033	0.333151894534809	0.2649834995118	Serpina12	1
GO:0048762	BP	GO:0048762	mesenchymal cell differentiation	1/33	217/23210	0.266697553617033	0.333151894534809	0.2649834995118	Cited2	1
GO:0045137	BP	GO:0045137	development of primary sexual characteristics	1/33	218/23210	0.267750003524859	0.33391557276494	0.265590916528604	Cited2	1
GO:0042445	BP	GO:0042445	hormone metabolic process	1/33	219/23210	0.268800988645061	0.33467491513867	0.266194884877034	Rbp1	1
GO:0043406	BP	GO:0043406	positive regulation of MAP kinase activity	1/33	220/23210	0.269850510952691	0.335429945469929	0.266795423498296	Ajuba	1
GO:0031334	BP	GO:0031334	positive regulation of protein-containing complex assembly	1/33	221/23210	0.270898572420223	0.335630473522273	0.266954920190141	Ajuba	1
GO:0099504	BP	GO:0099504	synaptic vesicle cycle	1/33	221/23210	0.270898572420223	0.335630473522273	0.266954920190141	Ddc	1
GO:0003015	BP	GO:0003015	heart process	1/33	224/23210	0.274034011468387	0.338589789725811	0.269308711288555	Ehd3	1
GO:0006650	BP	GO:0006650	glycerophospholipid metabolic process	1/33	225/23210	0.275076249248843	0.338589789725811	0.269308711288555	Ajuba	1
GO:0016458	BP	GO:0016458	gene silencing	1/33	225/23210	0.275076249248843	0.338589789725811	0.269308711288555	Ajuba	1
GO:0032868	BP	GO:0032868	response to insulin	1/33	225/23210	0.275076249248843	0.338589789725811	0.269308711288555	Serpina12	1
GO:0046578	BP	GO:0046578	regulation of Ras protein signal transduction	1/33	228/23210	0.278194264318347	0.341317760273888	0.27147849388398	Arhgef19	1
GO:0048863	BP	GO:0048863	stem cell differentiation	1/33	228/23210	0.278194264318347	0.341317760273888	0.27147849388398	Cited2	1
GO:0009952	BP	GO:0009952	anterior/posterior pattern specification	1/33	231/23210	0.281299272998319	0.344012196542371	0.273621603868784	Hes6	1
GO:0060348	BP	GO:0060348	bone development	1/33	231/23210	0.281299272998319	0.344012196542371	0.273621603868784	Cited2	1
GO:0007187	BP	GO:0007187	G protein-coupled receptor signaling pathway, coupled to cyclic nucleotide second messenger	1/33	233/23210	0.283362078979916	0.344863494835685	0.27429871243275	S1pr1	1
GO:0030278	BP	GO:0030278	regulation of ossification	1/33	233/23210	0.283362078979916	0.344863494835685	0.27429871243275	S1pr1	1
GO:0034764	BP	GO:0034764	positive regulation of transmembrane transport	1/33	233/23210	0.283362078979916	0.344863494835685	0.27429871243275	Ehd3	1
GO:0001894	BP	GO:0001894	tissue homeostasis	1/33	238/23210	0.28849400774021	0.349983916441248	0.278371410977395	S1pr1	1
GO:0045444	BP	GO:0045444	fat cell differentiation	1/33	238/23210	0.28849400774021	0.349983916441248	0.278371410977395	Nudt7	1
GO:0010001	BP	GO:0010001	glial cell differentiation	1/33	239/23210	0.289516108460416	0.350101747770822	0.278465132065508	Olig1	1
GO:1903522	BP	GO:1903522	regulation of blood circulation	1/33	239/23210	0.289516108460416	0.350101747770822	0.278465132065508	Ehd3	1
GO:0010466	BP	GO:0010466	negative regulation of peptidase activity	1/33	242/23210	0.292573875214171	0.352672648944471	0.280509984281773	Serpina12	1
GO:0043583	BP	GO:0043583	ear development	1/33	242/23210	0.292573875214171	0.352672648944471	0.280509984281773	Ttc39c	1
GO:0071375	BP	GO:0071375	cellular response to peptide hormone stimulus	1/33	244/23210	0.294605292729002	0.354556767243011	0.282008580773139	Serpina12	1
GO:0007411	BP	GO:0007411	axon guidance	1/33	245/23210	0.295618879132378	0.355211891274937	0.28252965557848	Igfals	1
GO:0051348	BP	GO:0051348	negative regulation of transferase activity	1/33	246/23210	0.296631053179347	0.355300169710072	0.282599870783788	Ajuba	1
GO:0097485	BP	GO:0097485	neuron projection guidance	1/33	246/23210	0.296631053179347	0.355300169710072	0.282599870783788	Igfals	1
GO:0005996	BP	GO:0005996	monosaccharide metabolic process	1/33	247/23210	0.297641816776502	0.355947638704284	0.283114856898909	Serpina12	1
GO:0006520	BP	GO:0006520	cellular amino acid metabolic process	1/33	249/23210	0.299659120235303	0.357794880154771	0.284584122156058	Ddc	1
GO:0099003	BP	GO:0099003	vesicle-mediated transport in synapse	1/33	250/23210	0.300665663897698	0.358431350504815	0.285090360131758	Ddc	1
GO:0032412	BP	GO:0032412	regulation of ion transmembrane transporter activity	1/33	254/23210	0.304677828993524	0.362643265012732	0.288440447176921	Ehd3	1
GO:0110053	BP	GO:0110053	regulation of actin filament organization	1/33	255/23210	0.305677377331353	0.362739653009576	0.288517112593308	S1pr1	1
GO:0000375	BP	GO:0000375	RNA splicing, via transesterification reactions	1/33	256/23210	0.306675532267013	0.362739653009576	0.288517112593308	Ppil1	1
GO:0000377	BP	GO:0000377	RNA splicing, via transesterification reactions with bulged adenosine as nucleophile	1/33	256/23210	0.306675532267013	0.362739653009576	0.288517112593308	Ppil1	1
GO:0000398	BP	GO:0000398	mRNA splicing, via spliceosome	1/33	256/23210	0.306675532267013	0.362739653009576	0.288517112593308	Ppil1	1
GO:0040029	BP	GO:0040029	regulation of gene expression, epigenetic	1/33	257/23210	0.30767229568233	0.363350901453235	0.289003289482376	Ajuba	1
GO:0045926	BP	GO:0045926	negative regulation of growth	1/33	258/23210	0.308667669456672	0.363958607131933	0.289486648514866	Cited2	1
GO:0051056	BP	GO:0051056	regulation of small GTPase mediated signal transduction	1/33	259/23210	0.309661655466952	0.364562788784576	0.289967204595394	Arhgef19	1
GO:0045665	BP	GO:0045665	negative regulation of neuron differentiation	1/33	260/23210	0.310654255587626	0.365163465030796	0.290444972533707	Lgals1	1
GO:0022898	BP	GO:0022898	regulation of transmembrane transporter activity	1/33	262/23210	0.312635305645742	0.366354375191682	0.291392202752753	Ehd3	1
GO:0048705	BP	GO:0048705	skeletal system morphogenesis	1/33	262/23210	0.312635305645742	0.366354375191682	0.291392202752753	Cited2	1
GO:0048193	BP	GO:0048193	Golgi vesicle transport	1/33	263/23210	0.313623759319862	0.36694464575755	0.291861694185245	Ehd3	1
GO:0010038	BP	GO:0010038	response to metal ion	1/33	267/23210	0.317563808464095	0.370981177480431	0.295072284667742	Sucnr1	1
GO:0030336	BP	GO:0030336	negative regulation of cell migration	1/33	268/23210	0.318545388655032	0.371554482606871	0.295528282070681	Cited2	1
GO:0060560	BP	GO:0060560	developmental growth involved in morphogenesis	1/33	270/23210	0.320504443498878	0.373242712105063	0.296871071854406	S1pr1	1
GO:0006790	BP	GO:0006790	sulfur compound metabolic process	1/33	272/23210	0.322458036613886	0.373242712105063	0.296871071854406	Nudt7	1
GO:0031349	BP	GO:0031349	positive regulation of defense response	1/33	272/23210	0.322458036613886	0.373242712105063	0.296871071854406	Sucnr1	1
GO:0032409	BP	GO:0032409	regulation of transporter activity	1/33	272/23210	0.322458036613886	0.373242712105063	0.296871071854406	Ehd3	1
GO:0051924	BP	GO:0051924	regulation of calcium ion transport	1/33	272/23210	0.322458036613886	0.373242712105063	0.296871071854406	Ehd3	1
GO:0060485	BP	GO:0060485	mesenchyme development	1/33	273/23210	0.323432789634713	0.373799422524394	0.297313870102139	Cited2	1
GO:0007018	BP	GO:0007018	microtubule-based movement	1/33	277/23210	0.3273182210556	0.377713252041295	0.300426865282098	Mreg	1
GO:0044262	BP	GO:0044262	cellular carbohydrate metabolic process	1/33	279/23210	0.329252814042127	0.378216054977072	0.300826786410186	Serpina12	1
GO:0071902	BP	GO:0071902	positive regulation of protein serine/threonine kinase activity	1/33	279/23210	0.329252814042127	0.378216054977072	0.300826786410186	Ajuba	1
GO:0072659	BP	GO:0072659	protein localization to plasma membrane	1/33	279/23210	0.329252814042127	0.378216054977072	0.300826786410186	Ehd3	1
GO:2000146	BP	GO:2000146	negative regulation of cell motility	1/33	281/23210	0.33118201138264	0.379855731237361	0.302130957752584	Cited2	1
GO:0016032	BP	GO:0016032	viral process	1/33	283/23210	0.33310582765678	0.380908023468553	0.302967933566033	Lgals1	1
GO:0070588	BP	GO:0070588	calcium ion transmembrane transport	1/33	283/23210	0.33310582765678	0.380908023468553	0.302967933566033	Ehd3	1
GO:0007162	BP	GO:0007162	negative regulation of cell adhesion	1/33	284/23210	0.33406572243967	0.381429490025385	0.303382699429216	Lgals1	1
GO:0045165	BP	GO:0045165	cell fate commitment	1/33	285/23210	0.335024277406062	0.381947858428296	0.303795001072079	Olig1	1
GO:1901653	BP	GO:1901653	cellular response to peptide	1/33	287/23210	0.336937375133967	0.382975364829449	0.304612262646798	Serpina12	1
GO:1903037	BP	GO:1903037	regulation of leukocyte cell-cell adhesion	1/33	287/23210	0.336937375133967	0.382975364829449	0.304612262646798	Lgals1	1
GO:0007548	BP	GO:0007548	sex differentiation	1/33	288/23210	0.337891921511866	0.383484534609419	0.305017247857315	Cited2	1
GO:0006936	BP	GO:0006936	muscle contraction	1/33	291/23210	0.340747572349994	0.385569375588857	0.306675495844853	Ehd3	1
GO:0048511	BP	GO:0048511	rhythmic process	1/33	291/23210	0.340747572349994	0.385569375588857	0.306675495844853	Cyp7b1	1
GO:0007611	BP	GO:0007611	learning or memory	1/33	292/23210	0.341696799197258	0.386066383570633	0.3070708077625	Cyp7b1	1
GO:0043588	BP	GO:0043588	skin development	1/33	293/23210	0.342644700655784	0.386560414897806	0.307463752098374	Mreg	1
GO:1902105	BP	GO:1902105	regulation of leukocyte differentiation	1/33	294/23210	0.343591278518434	0.387051484878653	0.307854341028421	Rbp1	1
GO:0043405	BP	GO:0043405	regulation of MAP kinase activity	1/33	295/23210	0.344536534575725	0.387539608727822	0.308242586654125	Ajuba	1
GO:0006836	BP	GO:0006836	neurotransmitter transport	1/33	298/23210	0.347364389785466	0.390140716717504	0.310311464871601	Ddc	1
GO:0050863	BP	GO:0050863	regulation of T cell activation	1/33	304/23210	0.352984652127399	0.395865750608061	0.314865062014616	Lgals1	1
GO:0016042	BP	GO:0016042	lipid catabolic process	1/33	306/23210	0.354847621799378	0.397366345713209	0.316058610509567	Cyp7a1	1
GO:0044282	BP	GO:0044282	small molecule catabolic process	1/33	311/23210	0.359482317973493	0.401961764705959	0.319713730670664	Cyp7a1	1
GO:0048872	BP	GO:0048872	homeostasis of number of cells	1/33	315/23210	0.363166813333613	0.405311961424267	0.322378421657068	Cited2	1
GO:0040013	BP	GO:0040013	negative regulation of locomotion	1/33	316/23210	0.364084720962353	0.405311961424267	0.322378421657068	Cited2	1
GO:0051271	BP	GO:0051271	negative regulation of cellular component movement	1/33	316/23210	0.364084720962353	0.405311961424267	0.322378421657068	Cited2	1
GO:0007159	BP	GO:0007159	leukocyte cell-cell adhesion	1/33	319/23210	0.366830752784639	0.407769280261339	0.324332932363882	Lgals1	1
GO:0043270	BP	GO:0043270	positive regulation of ion transport	1/33	322/23210	0.36956528442363	0.410206628018604	0.326271558404563	Ehd3	1
GO:0042063	BP	GO:0042063	gliogenesis	1/33	323/23210	0.370474247444166	0.410613477767545	0.326595159956943	Olig1	1
GO:0043434	BP	GO:0043434	response to peptide hormone	1/33	324/23210	0.37138193957657	0.411017731373485	0.326916696580176	Serpina12	1
GO:0050890	BP	GO:0050890	cognition	1/33	326/23210	0.373193518060604	0.412419698061135	0.328031797665256	Cyp7b1	1
GO:0007204	BP	GO:0007204	positive regulation of cytosolic calcium ion concentration	1/33	327/23210	0.374097407848404	0.412815944229215	0.328346965305028	S1pr1	1
GO:0008544	BP	GO:0008544	epidermis development	1/33	329/23210	0.375901397089106	0.414202849485376	0.329450086776938	Mreg	1
GO:0050768	BP	GO:0050768	negative regulation of neurogenesis	1/33	337/23210	0.383067066674349	0.420873395460787	0.334755728573413	Lgals1	1
GO:0052548	BP	GO:0052548	regulation of endopeptidase activity	1/33	337/23210	0.383067066674349	0.420873395460787	0.334755728573413	Serpina12	1
GO:0044403	BP	GO:0044403	symbiotic process	1/33	340/23210	0.385733570746652	0.422576429891774	0.336110293955496	Lgals1	1
GO:0050727	BP	GO:0050727	regulation of inflammatory response	1/33	340/23210	0.385733570746652	0.422576429891774	0.336110293955496	Sucnr1	1
GO:0019221	BP	GO:0019221	cytokine-mediated signaling pathway	1/33	341/23210	0.386619919332807	0.422935374183432	0.336395792300526	Lifr	1
GO:0045861	BP	GO:0045861	negative regulation of proteolysis	1/33	343/23210	0.388388897452469	0.424257424778527	0.337447329449096	Serpina12	1
GO:0001655	BP	GO:0001655	urogenital system development	1/33	346/23210	0.39103309218652	0.425721876464247	0.338612130066814	Cyp7b1	1
GO:0006644	BP	GO:0006644	phospholipid metabolic process	1/33	348/23210	0.392789726583481	0.425721876464247	0.338612130066814	Ajuba	1
GO:1990778	BP	GO:1990778	protein localization to cell periphery	1/33	348/23210	0.392789726583481	0.425721876464247	0.338612130066814	Ehd3	1
GO:0009636	BP	GO:0009636	response to toxic substance	1/33	349/23210	0.39366620016509	0.425721876464247	0.338612130066814	Ddc	1
GO:0045787	BP	GO:0045787	positive regulation of cell cycle	1/33	349/23210	0.39366620016509	0.425721876464247	0.338612130066814	Cited2	1
GO:1902903	BP	GO:1902903	regulation of supramolecular fiber organization	1/33	349/23210	0.39366620016509	0.425721876464247	0.338612130066814	S1pr1	1
GO:1904062	BP	GO:1904062	regulation of cation transmembrane transport	1/33	349/23210	0.39366620016509	0.425721876464247	0.338612130066814	Ehd3	1
GO:0051656	BP	GO:0051656	establishment of organelle localization	1/33	350/23210	0.394541446890717	0.426059736513941	0.338880858354967	Mreg	1
GO:0043010	BP	GO:0043010	camera-type eye development	1/33	354/23210	0.398030198474974	0.429214900634695	0.341390423643253	Cited2	1
GO:0050678	BP	GO:0050678	regulation of epithelial cell proliferation	1/33	358/23210	0.401499453068396	0.432340093844631	0.34387615056543	Cyp7b1	1
GO:0051961	BP	GO:0051961	negative regulation of nervous system development	1/33	362/23210	0.404949316243948	0.435435557381632	0.346338230998114	Lgals1	1
GO:0001101	BP	GO:0001101	response to acid chemical	1/33	364/23210	0.406667008890202	0.436043804149976	0.346822020404347	Ces2c	1
GO:0008380	BP	GO:0008380	RNA splicing	1/33	364/23210	0.406667008890202	0.436043804149976	0.346822020404347	Ppil1	1
GO:0031667	BP	GO:0031667	response to nutrient levels	1/33	371/23210	0.412641151595476	0.441823694141125	0.351419249181288	Rbp1	1
GO:0001505	BP	GO:0001505	regulation of neurotransmitter levels	1/33	373/23210	0.414337308400524	0.443013195563837	0.352365358913321	Ddc	1
GO:0051480	BP	GO:0051480	regulation of cytosolic calcium ion concentration	1/33	374/23210	0.415183604710143	0.44329194466231	0.352587071329822	S1pr1	1
GO:0034329	BP	GO:0034329	cell junction assembly	1/33	376/23210	0.416872641203929	0.444468435762499	0.353522832866786	Ajuba	1
GO:0060562	BP	GO:0060562	epithelial tube morphogenesis	1/33	380/23210	0.420236534694383	0.447424833704147	0.355874302828022	Cited2	1
GO:0001503	BP	GO:0001503	ossification	1/33	381/23210	0.421074563356455	0.447687421995557	0.356083161206227	S1pr1	1
GO:0051186	BP	GO:0051186	cofactor metabolic process	1/33	382/23210	0.421911417332066	0.447948026536289	0.356290441741997	Nudt7	1
GO:0051260	BP	GO:0051260	protein homooligomerization	1/33	383/23210	0.422747098216421	0.448206657352704	0.356496152410132	Ehd3	1
GO:1901652	BP	GO:1901652	response to peptide	1/33	384/23210	0.423581607602623	0.448463324412847	0.356700301139051	Serpina12	1
GO:0010721	BP	GO:0010721	negative regulation of cell development	1/33	387/23210	0.426078122671994	0.450476450925557	0.358301508627434	Lgals1	1
GO:0010256	BP	GO:0010256	endomembrane system organization	1/33	390/23210	0.428564151409113	0.452472890678798	0.359889443743687	Ehd3	1
GO:0051251	BP	GO:0051251	positive regulation of lymphocyte activation	1/33	394/23210	0.431862618055986	0.454919513265991	0.36183544683049	Lgals1	1
GO:0030098	BP	GO:0030098	lymphocyte differentiation	1/33	395/23210	0.432684345510586	0.454919513265991	0.36183544683049	Lgals1	1
GO:0051346	BP	GO:0051346	negative regulation of hydrolase activity	1/33	395/23210	0.432684345510586	0.454919513265991	0.36183544683049	Serpina12	1
GO:0001654	BP	GO:0001654	eye development	1/33	397/23210	0.434324344355564	0.455647943750175	0.362414828373914	Cited2	1
GO:0060249	BP	GO:0060249	anatomical structure homeostasis	1/33	398/23210	0.435142618876068	0.455647943750175	0.362414828373914	S1pr1	1
GO:0007015	BP	GO:0007015	actin filament organization	1/33	400/23210	0.436775725922994	0.455647943750175	0.362414828373914	S1pr1	1
GO:0150063	BP	GO:0150063	visual system development	1/33	400/23210	0.436775725922994	0.455647943750175	0.362414828373914	Cited2	1
GO:0009991	BP	GO:0009991	response to extracellular stimulus	1/33	401/23210	0.437590561567209	0.455647943750175	0.362414828373914	Rbp1	1
GO:0010639	BP	GO:0010639	negative regulation of organelle organization	1/33	401/23210	0.437590561567209	0.455647943750175	0.362414828373914	S1pr1	1
GO:0048638	BP	GO:0048638	regulation of developmental growth	1/33	401/23210	0.437590561567209	0.455647943750175	0.362414828373914	Cited2	1
GO:0048880	BP	GO:0048880	sensory system development	1/33	403/23210	0.439216804876254	0.456713078696874	0.363262019070586	Cited2	1
GO:0042113	BP	GO:0042113	B cell activation	1/33	405/23210	0.440838487894406	0.457770556016551	0.364103119017544	Lgals1	1
GO:1903706	BP	GO:1903706	regulation of hemopoiesis	1/33	407/23210	0.442455623011039	0.458820420026515	0.364938163464043	Rbp1	1
GO:0052547	BP	GO:0052547	regulation of peptidase activity	1/33	411/23210	0.44567629893444	0.461527986721438	0.367091717172583	Serpina12	1
GO:0007265	BP	GO:0007265	Ras protein signal transduction	1/33	414/23210	0.448079959303066	0.462751063018309	0.36806453180348	Arhgef19	1
GO:0043254	BP	GO:0043254	regulation of protein-containing complex assembly	1/33	414/23210	0.448079959303066	0.462751063018309	0.36806453180348	Ajuba	1
GO:0010959	BP	GO:0010959	regulation of metal ion transport	1/33	421/23210	0.45364926147208	0.467227878822265	0.371625316952424	Ehd3	1
GO:0090407	BP	GO:0090407	organophosphate biosynthetic process	1/33	421/23210	0.45364926147208	0.467227878822265	0.371625316952424	Ajuba	1
GO:0006816	BP	GO:0006816	calcium ion transport	1/33	423/23210	0.455230455502173	0.46821936795536	0.37241393098862	Ehd3	1
GO:0050673	BP	GO:0050673	epithelial cell proliferation	1/33	425/23210	0.456807211679065	0.469203608196814	0.373196779376455	Cyp7b1	1
GO:0019932	BP	GO:0019932	second-messenger-mediated signaling	1/33	427/23210	0.458379542070065	0.469544402364058	0.373467841413115	Pde9a	1
GO:0071900	BP	GO:0071900	regulation of protein serine/threonine kinase activity	1/33	427/23210	0.458379542070065	0.469544402364058	0.373467841413115	Ajuba	1
GO:0045860	BP	GO:0045860	positive regulation of protein kinase activity	1/33	438/23210	0.46694878454691	0.477675986354069	0.379935568649833	Ajuba	1
GO:0042391	BP	GO:0042391	regulation of membrane potential	1/33	439/23210	0.467721254690505	0.477820499056292	0.380050511659875	Ehd3	1
GO:0002696	BP	GO:0002696	positive regulation of leukocyte activation	1/33	446/23210	0.473098232940285	0.48266221339056	0.383901531056665	Lgals1	1
GO:0006397	BP	GO:0006397	mRNA processing	1/33	448/23210	0.47462481320243	0.483567945618089	0.384621935470412	Ppil1	1
GO:0042326	BP	GO:0042326	negative regulation of phosphorylation	1/33	452/23210	0.477665117580306	0.486011416677812	0.386565431884458	Ajuba	1
GO:0050867	BP	GO:0050867	positive regulation of cell activation	1/33	461/23210	0.484443554080442	0.49224667173006	0.391524850489598	Lgals1	1
GO:0070838	BP	GO:0070838	divalent metal ion transport	1/33	469/23210	0.490397160901295	0.49762821823362	0.395805243453564	Ehd3	1
GO:0007409	BP	GO:0007409	axonogenesis	1/33	470/23210	0.49113665756768	0.497711445486926	0.395871441032499	Igfals	1
GO:0072511	BP	GO:0072511	divalent inorganic cation transport	1/33	472/23210	0.492612530433472	0.498539686548313	0.396530210256046	Ehd3	1
GO:0006874	BP	GO:0006874	cellular calcium ion homeostasis	1/33	473/23210	0.493348909468378	0.498618323721712	0.39659275696144	S1pr1	1
GO:0033674	BP	GO:0033674	positive regulation of kinase activity	1/33	476/23210	0.495551833954873	0.500176984405118	0.397832489855701	Ajuba	1
GO:0034765	BP	GO:0034765	regulation of ion transmembrane transport	1/33	478/23210	0.497015287204826	0.500986115065318	0.398476058982635	Ehd3	1
GO:0007264	BP	GO:0007264	small GTPase mediated signal transduction	1/33	485/23210	0.502105023204473	0.505443487454503	0.402021379161476	Arhgef19	1
GO:0055074	BP	GO:0055074	calcium ion homeostasis	1/33	489/23210	0.504990983073048	0.507673538096013	0.403795124509378	S1pr1	1
GO:0042110	BP	GO:0042110	T cell activation	1/33	491/23210	0.506427873511666	0.508442838525638	0.40440701333055	Lgals1	1
GO:0010035	BP	GO:0010035	response to inorganic substance	1/33	494/23210	0.508575628419128	0.50992284862686	0.405584188854292	Sucnr1	1
GO:0051640	BP	GO:0051640	organelle localization	1/33	497/23210	0.510714319488425	0.510714319488425	0.406213711669859	Mreg	1
GO:0072503	BP	GO:0072503	cellular divalent inorganic cation homeostasis	1/33	497/23210	0.510714319488425	0.510714319488425	0.406213711669859	S1pr1	1
GO:0005640	CC	GO:0005640	nuclear outer membrane	2/36	17/23436	0.000307511094596926	0.0162980880136371	0.0142426191181734	Ugt2b37/Ugt2b38	2
GO:0019867	CC	GO:0019867	outer membrane	2/36	185/23436	0.0327575322154325	0.292693941791861	0.255780207325559	Ugt2b37/Ugt2b38	2
GO:0031968	CC	GO:0031968	organelle outer membrane	2/36	185/23436	0.0327575322154325	0.292693941791861	0.255780207325559	Ugt2b37/Ugt2b38	2
GO:0005667	CC	GO:0005667	transcription regulator complex	3/36	465/23436	0.0341666248704578	0.292693941791861	0.255780207325559	Olig1/Hes6/Ajuba	3
GO:0010008	CC	GO:0010008	endosome membrane	2/36	207/23436	0.0401864191501955	0.292693941791861	0.255780207325559	Ehd3/Mreg	2
GO:0071007	CC	GO:0071007	U2-type catalytic step 2 spliceosome	1/36	27/23436	0.0406790614409536	0.292693941791861	0.255780207325559	Ppil1	1
GO:0042470	CC	GO:0042470	melanosome	1/36	31/23436	0.0465670825671447	0.292693941791861	0.255780207325559	Mreg	1
GO:0048770	CC	GO:0048770	pigment granule	1/36	31/23436	0.0465670825671447	0.292693941791861	0.255780207325559	Mreg	1
GO:0031965	CC	GO:0031965	nuclear membrane	2/36	233/23436	0.0497027448325801	0.292693941791861	0.255780207325559	Ugt2b37/Ugt2b38	2
GO:0055038	CC	GO:0055038	recycling endosome membrane	1/36	44/23436	0.0654615121420763	0.343062183625809	0.299796148550856	Ehd3	1
GO:0060170	CC	GO:0060170	ciliary membrane	1/36	48/23436	0.0712015852808282	0.343062183625809	0.299796148550856	Ehd3	1
GO:0031902	CC	GO:0031902	late endosome membrane	1/36	53/23436	0.0783284897371882	0.345950829672581	0.302320486704937	Mreg	1
GO:0000932	CC	GO:0000932	P-body	1/36	71/23436	0.103547784178627	0.359971487981292	0.31457289912963	Ajuba	1
GO:0005912	CC	GO:0005912	adherens junction	1/36	74/23436	0.107685249405361	0.359971487981292	0.31457289912963	Ajuba	1
GO:0005811	CC	GO:0005811	lipid droplet	1/36	79/23436	0.114539802774034	0.359971487981292	0.31457289912963	Rbp1	1
GO:0031300	CC	GO:0031300	intrinsic component of organelle membrane	2/36	384/23436	0.117342134493659	0.359971487981292	0.31457289912963	Mreg/Elovl3	2
GO:0071013	CC	GO:0071013	catalytic step 2 spliceosome	1/36	84/23436	0.121343152773953	0.359971487981292	0.31457289912963	Ppil1	1
GO:0005684	CC	GO:0005684	U2-type spliceosomal complex	1/36	88/23436	0.126749216178071	0.359971487981292	0.31457289912963	Ppil1	1
GO:0005635	CC	GO:0005635	nuclear envelope	2/36	407/23436	0.129046382483859	0.359971487981292	0.31457289912963	Ugt2b37/Ugt2b38	2
GO:0043204	CC	GO:0043204	perikaryon	1/36	137/23436	0.190405038964739	0.41071277628742	0.358914839258123	Pde9a	1
GO:0030176	CC	GO:0030176	integral component of endoplasmic reticulum membrane	1/36	141/23436	0.195397494577299	0.41071277628742	0.358914839258123	Elovl3	1
GO:0055037	CC	GO:0055037	recycling endosome	1/36	141/23436	0.195397494577299	0.41071277628742	0.358914839258123	Ehd3	1
GO:0005777	CC	GO:0005777	peroxisome	1/36	143/23436	0.197882485283016	0.41071277628742	0.358914839258123	Nudt7	1
GO:0042579	CC	GO:0042579	microbody	1/36	143/23436	0.197882485283016	0.41071277628742	0.358914839258123	Nudt7	1
GO:0031227	CC	GO:0031227	intrinsic component of endoplasmic reticulum membrane	1/36	149/23436	0.205292770798932	0.41071277628742	0.358914839258123	Elovl3	1
GO:0005925	CC	GO:0005925	focal adhesion	1/36	152/23436	0.208972911619024	0.41071277628742	0.358914839258123	Ajuba	1
GO:0042383	CC	GO:0042383	sarcolemma	1/36	163/23436	0.222325539321845	0.41071277628742	0.358914839258123	Pde9a	1
GO:0030055	CC	GO:0030055	cell-substrate junction	1/36	164/23436	0.223528490406123	0.41071277628742	0.358914839258123	Ajuba	1
GO:0030027	CC	GO:0030027	lamellipodium	1/36	165/23436	0.224729632308211	0.41071277628742	0.358914839258123	Ajuba	1
GO:0030139	CC	GO:0030139	endocytic vesicle	1/36	173/23436	0.234273953375929	0.413883984297475	0.361686103457575	Ehd3	1
GO:0005681	CC	GO:0005681	spliceosomal complex	1/36	191/23436	0.255332882011057	0.422987330033307	0.36964136090299	Ppil1	1
GO:0005770	CC	GO:0005770	late endosome	1/36	198/23436	0.26336946964338	0.422987330033307	0.36964136090299	Mreg	1
GO:0036464	CC	GO:0036464	cytoplasmic ribonucleoprotein granule	1/36	198/23436	0.26336946964338	0.422987330033307	0.36964136090299	Ajuba	1
GO:0035770	CC	GO:0035770	ribonucleoprotein granule	1/36	209/23436	0.275828306193737	0.424466099445256	0.370933632087215	Ajuba	1
GO:0043209	CC	GO:0043209	myelin sheath	1/36	213/23436	0.280307801520452	0.424466099445256	0.370933632087215	Ehd3	1
GO:0008021	CC	GO:0008021	synaptic vesicle	1/36	227/23436	0.295774884852992	0.435446358255793	0.380529091623732	Ddc	1
GO:0070382	CC	GO:0070382	exocytic vesicle	1/36	247/23436	0.317311408875276	0.454527153253774	0.397203470569336	Ddc	1
GO:0031253	CC	GO:0031253	cell projection membrane	1/36	293/23436	0.364443710203028	0.508303069493697	0.444197319915048	Ehd3	1
GO:0030659	CC	GO:0030659	cytoplasmic vesicle membrane	1/36	306/23436	0.377179990589107	0.512577935928787	0.447933052251571	Mreg	1
GO:0030133	CC	GO:0030133	transport vesicle	1/36	324/23436	0.394405959087414	0.515037608906645	0.450082518210375	Ddc	1
GO:0012506	CC	GO:0012506	vesicle membrane	1/36	332/23436	0.401912420323559	0.515037608906645	0.450082518210375	Mreg	1
GO:0031301	CC	GO:0031301	integral component of organelle membrane	1/36	349/23436	0.41756451234165	0.515037608906645	0.450082518210375	Elovl3	1
GO:0062023	CC	GO:0062023	collagen-containing extracellular matrix	1/36	359/23436	0.426584822404616	0.515037608906645	0.450082518210375	Lgals1	1
GO:0031252	CC	GO:0031252	cell leading edge	1/36	380/23436	0.445087565281027	0.515037608906645	0.450082518210375	Ajuba	1
GO:0043235	CC	GO:0043235	receptor complex	1/36	394/23436	0.457098856218213	0.515037608906645	0.450082518210375	Lifr	1
GO:0000790	CC	GO:0000790	nuclear chromatin	1/36	406/23436	0.46719274793081	0.515037608906645	0.450082518210375	Cited2	1
GO:0005874	CC	GO:0005874	microtubule	1/36	420/23436	0.478738455507116	0.515037608906645	0.450082518210375	Keg1	1
GO:0005764	CC	GO:0005764	lysosome	1/36	431/23436	0.48763908759174	0.515037608906645	0.450082518210375	Mreg	1
GO:0000323	CC	GO:0000323	lytic vacuole	1/36	432/23436	0.488440869502051	0.515037608906645	0.450082518210375	Mreg	1
GO:0005743	CC	GO:0005743	mitochondrial inner membrane	1/36	433/23436	0.48924143152161	0.515037608906645	0.450082518210375	Ugt2b37	1
GO:0005911	CC	GO:0005911	cell-cell junction	1/36	441/23436	0.49560222743847	0.515037608906645	0.450082518210375	Ajuba	1
GO:0019866	CC	GO:0019866	organelle inner membrane	1/36	475/23436	0.521787007719402	0.521787007719402	0.455980701879914	Ugt2b37	1
GO:0031012	CC	GO:0031012	extracellular matrix	1/36	475/23436	0.521787007719402	0.521787007719402	0.455980701879914	Lgals1	1
GO:0015020	MF	GO:0015020	glucuronosyltransferase activity	2/37	34/22707	0.00140248623984034	0.152871000142597	0.118104104407607	Ugt2b37/Ugt2b38	2
GO:0008395	MF	GO:0008395	steroid hydroxylase activity	2/37	76/22707	0.00682529085465202	0.177006201400682	0.13675032459734	Cyp7a1/Cyp7b1	2
GO:0004312	MF	GO:0004312	fatty acid synthase activity	1/37	11/22707	0.0177825523540224	0.177006201400682	0.13675032459734	Elovl3	1
GO:0048495	MF	GO:0048495	Roundabout binding	1/37	11/22707	0.0177825523540224	0.177006201400682	0.13675032459734	Igfals	1
GO:0045294	MF	GO:0045294	alpha-catenin binding	1/37	12/22707	0.0193838056833715	0.177006201400682	0.13675032459734	Ajuba	1
GO:0019842	MF	GO:0019842	vitamin binding	2/37	132/22707	0.0195584156102909	0.177006201400682	0.13675032459734	Ddc/Rbp1	2
GO:0019841	MF	GO:0019841	retinol binding	1/37	13/22707	0.0209825190206574	0.177006201400682	0.13675032459734	Rbp1	1
GO:0045125	MF	GO:0045125	bioactive lipid receptor activity	1/37	13/22707	0.0209825190206574	0.177006201400682	0.13675032459734	S1pr1	1
GO:0004497	MF	GO:0004497	monooxygenase activity	2/37	143/22707	0.0227125680100849	0.177006201400682	0.13675032459734	Cyp7a1/Cyp7b1	2
GO:0019838	MF	GO:0019838	growth factor binding	2/37	147/22707	0.0239084277754391	0.177006201400682	0.13675032459734	Lifr/Igfals	2
GO:0016918	MF	GO:0016918	retinal binding	1/37	15/22707	0.0241723413824653	0.177006201400682	0.13675032459734	Rbp1	1
GO:0008194	MF	GO:0008194	UDP-glycosyltransferase activity	2/37	152/22707	0.0254390622358188	0.177006201400682	0.13675032459734	Ugt2b37/Ugt2b38	2
GO:0016018	MF	GO:0016018	cyclosporin A binding	1/37	16/22707	0.0257634582240325	0.177006201400682	0.13675032459734	Ppil1	1
GO:0020037	MF	GO:0020037	heme binding	2/37	157/22707	0.0270088249354799	0.177006201400682	0.13675032459734	Cyp7a1/Cyp7b1	2
GO:0070492	MF	GO:0070492	oligosaccharide binding	1/37	17/22707	0.0273520507076475	0.177006201400682	0.13675032459734	Lgals1	1
GO:0005506	MF	GO:0005506	iron ion binding	2/37	166/22707	0.0299307729732038	0.177006201400682	0.13675032459734	Cyp7a1/Cyp7b1	2
GO:0046906	MF	GO:0046906	tetrapyrrole binding	2/37	166/22707	0.0299307729732038	0.177006201400682	0.13675032459734	Cyp7a1/Cyp7b1	2
GO:0047555	MF	GO:0047555	3',5'-cyclic-GMP phosphodiesterase activity	1/37	19/22707	0.0305216781707743	0.177006201400682	0.13675032459734	Pde9a	1
GO:0003712	MF	GO:0003712	transcription coregulator activity	3/37	454/22707	0.0373570884624744	0.177006201400682	0.13675032459734	Cited2/Hes6/Ajuba	3
GO:0003714	MF	GO:0003714	transcription corepressor activity	2/37	188/22707	0.0375726606935929	0.177006201400682	0.13675032459734	Cited2/Ajuba	2
GO:0030515	MF	GO:0030515	snoRNA binding	1/37	25/22707	0.0399703797347188	0.177006201400682	0.13675032459734	Nudt7	1
GO:0046625	MF	GO:0046625	sphingolipid binding	1/37	25/22707	0.0399703797347188	0.177006201400682	0.13675032459734	S1pr1	1
GO:0016289	MF	GO:0016289	CoA hydrolase activity	1/37	27/22707	0.0430999896321507	0.177006201400682	0.13675032459734	Nudt7	1
GO:0016705	MF	GO:0016705	oxidoreductase activity, acting on paired donors, with incorporation or reduction of molecular oxygen	2/37	203/22707	0.0431669023524465	0.177006201400682	0.13675032459734	Cyp7a1/Cyp7b1	2
GO:0004114	MF	GO:0004114	3',5'-cyclic-nucleotide phosphodiesterase activity	1/37	28/22707	0.0446610698959783	0.177006201400682	0.13675032459734	Pde9a	1
GO:0005520	MF	GO:0005520	insulin-like growth factor binding	1/37	28/22707	0.0446610698959783	0.177006201400682	0.13675032459734	Igfals	1
GO:0016758	MF	GO:0016758	transferase activity, transferring hexosyl groups	2/37	208/22707	0.0450972245511284	0.177006201400682	0.13675032459734	Ugt2b37/Ugt2b38	2
GO:0004112	MF	GO:0004112	cyclic-nucleotide phosphodiesterase activity	1/37	29/22707	0.0462196721453656	0.177006201400682	0.13675032459734	Pde9a	1
GO:0043236	MF	GO:0043236	laminin binding	1/37	31/22707	0.0493294578928181	0.177006201400682	0.13675032459734	Lgals1	1
GO:0005501	MF	GO:0005501	retinoid binding	1/37	32/22707	0.0508806490225574	0.177006201400682	0.13675032459734	Rbp1	1
GO:0016831	MF	GO:0016831	carboxy-lyase activity	1/37	33/22707	0.0524293774012192	0.177006201400682	0.13675032459734	Ddc	1
GO:0035035	MF	GO:0035035	histone acetyltransferase binding	1/37	33/22707	0.0524293774012192	0.177006201400682	0.13675032459734	Cited2	1
GO:0097718	MF	GO:0097718	disordered domain specific binding	1/37	34/22707	0.0539756468303522	0.177006201400682	0.13675032459734	Ppil1	1
GO:0016747	MF	GO:0016747	transferase activity, transferring acyl groups other than amino-acyl groups	2/37	233/22707	0.0552129435561762	0.177006201400682	0.13675032459734	Keg1/Elovl3	2
GO:0003755	MF	GO:0003755	peptidyl-prolyl cis-trans isomerase activity	1/37	36/22707	0.0570608240177238	0.177703709083769	0.137289200644148	Ppil1	1
GO:0019840	MF	GO:0019840	isoprenoid binding	1/37	38/22707	0.0601362108831862	0.182079082951869	0.140669499141956	Rbp1	1
GO:0016859	MF	GO:0016859	cis-trans isomerase activity	1/37	40/22707	0.0632018376344405	0.186189197355514	0.143844865170846	Ppil1	1
GO:0016746	MF	GO:0016746	transferase activity, transferring acyl groups	2/37	267/22707	0.0701111830083708	0.197127747840977	0.152295700891146	Keg1/Elovl3	2
GO:0016709	MF	GO:0016709	oxidoreductase activity, acting on paired donors, with incorporation or reduction of molecular oxygen, NAD(P)H as one donor, and incorporation of one atom of oxygen	1/37	45/22707	0.0708234014345935	0.197127747840977	0.152295700891146	Cyp7a1	1
GO:0016790	MF	GO:0016790	thiolester hydrolase activity	1/37	46/22707	0.0723404579232941	0.197127747840977	0.152295700891146	Nudt7	1
GO:0016757	MF	GO:0016757	transferase activity, transferring glycosyl groups	2/37	276/22707	0.0742552344626651	0.197410257473915	0.152513960385448	Ugt2b37/Ugt2b38	2
GO:0016830	MF	GO:0016830	carbon-carbon lyase activity	1/37	50/22707	0.0783846206233569	0.201630964633109	0.1557747674616	Ddc	1
GO:0030170	MF	GO:0030170	pyridoxal phosphate binding	1/37	51/22707	0.0798896640552739	0.201630964633109	0.1557747674616	Ddc	1
GO:0070279	MF	GO:0070279	vitamin B6 binding	1/37	52/22707	0.0813923159986862	0.201630964633109	0.1557747674616	Ddc	1
GO:0001102	MF	GO:0001102	RNA polymerase II activating transcription factor binding	1/37	54/22707	0.0843904601930189	0.20441244802309	0.157923668197462	Cited2	1
GO:0030145	MF	GO:0030145	manganese ion binding	1/37	59/22707	0.0918442275766638	0.213000442677795	0.164558526453149	Nudt7	1
GO:0050840	MF	GO:0050840	extracellular matrix binding	1/37	59/22707	0.0918442275766638	0.213000442677795	0.164558526453149	Lgals1	1
GO:0005089	MF	GO:0005089	Rho guanyl-nucleotide exchange factor activity	1/37	70/22707	0.108035291595921	0.239545233324626	0.185066331878031	Arhgef19	1
GO:0016597	MF	GO:0016597	amino acid binding	1/37	70/22707	0.108035291595921	0.239545233324626	0.185066331878031	Ddc	1
GO:0005525	MF	GO:0005525	GTP binding	2/37	354/22707	0.113122497059143	0.239545233324626	0.185066331878031	Ehd3/Gmppb	2
GO:0032550	MF	GO:0032550	purine ribonucleoside binding	2/37	361/22707	0.116834118577283	0.239545233324626	0.185066331878031	Ehd3/Gmppb	2
GO:0032549	MF	GO:0032549	ribonucleoside binding	2/37	364/22707	0.118434517535333	0.239545233324626	0.185066331878031	Ehd3/Gmppb	2
GO:0001883	MF	GO:0001883	purine nucleoside binding	2/37	365/22707	0.118969253085407	0.239545233324626	0.185066331878031	Ehd3/Gmppb	2
GO:0001882	MF	GO:0001882	nucleoside binding	2/37	374/22707	0.123809783993727	0.239545233324626	0.185066331878031	Ehd3/Gmppb	2
GO:0019001	MF	GO:0019001	guanyl nucleotide binding	2/37	377/22707	0.125434202659628	0.239545233324626	0.185066331878031	Ehd3/Gmppb	2
GO:0032561	MF	GO:0032561	guanyl ribonucleotide binding	2/37	377/22707	0.125434202659628	0.239545233324626	0.185066331878031	Ehd3/Gmppb	2
GO:0043178	MF	GO:0043178	alcohol binding	1/37	84/22707	0.128236326065704	0.239545233324626	0.185066331878031	Rbp1	1
GO:0046332	MF	GO:0046332	SMAD binding	1/37	84/22707	0.128236326065704	0.239545233324626	0.185066331878031	Cited2	1
GO:0048029	MF	GO:0048029	monosaccharide binding	1/37	85/22707	0.129662098772045	0.239545233324626	0.185066331878031	Lgals1	1
GO:0008081	MF	GO:0008081	phosphoric diester hydrolase activity	1/37	87/22707	0.132506840894299	0.240720760957977	0.185974513535859	Pde9a	1
GO:0033613	MF	GO:0033613	activating transcription factor binding	1/37	90/22707	0.136756998431102	0.244369062770329	0.188793095331978	Cited2	1
GO:0004896	MF	GO:0004896	cytokine receptor activity	1/37	97/22707	0.146595394683066	0.25772416162023	0.199110892608579	Lifr	1
GO:0016410	MF	GO:0016410	N-acyltransferase activity	1/37	114/22707	0.170036630520132	0.2895936363546	0.223732408579121	Keg1	1
GO:0140375	MF	GO:0140375	immune receptor activity	1/37	114/22707	0.170036630520132	0.2895936363546	0.223732408579121	Lifr	1
GO:0004867	MF	GO:0004867	serine-type endopeptidase inhibitor activity	1/37	118/22707	0.1754604909786	0.294233746410268	0.227317235275919	Serpina12	1
GO:0016779	MF	GO:0016779	nucleotidyltransferase activity	1/37	123/22707	0.182191835275969	0.300892576440615	0.232461671803469	Gmppb	1
GO:0005088	MF	GO:0005088	Ras guanyl-nucleotide exchange factor activity	1/37	127/22707	0.187538385465654	0.30487763517261	0.23554042311742	Arhgef19	1
GO:0019955	MF	GO:0019955	cytokine binding	1/37	129/22707	0.190198891667316	0.30487763517261	0.23554042311742	Lifr	1
GO:0016853	MF	GO:0016853	isomerase activity	1/37	153/22707	0.221471180892728	0.345877901059897	0.267216147607839	Ppil1	1
GO:0008201	MF	GO:0008201	heparin binding	1/37	155/22707	0.224023506512029	0.345877901059897	0.267216147607839	Igfals	1
GO:0052689	MF	GO:0052689	carboxylic ester hydrolase activity	1/37	156/22707	0.225296614451859	0.345877901059897	0.267216147607839	Ces2c	1
GO:0017048	MF	GO:0017048	Rho GTPase binding	1/37	166/22707	0.237916432637343	0.360179043853755	0.278264833493968	Arhgef19	1
GO:0016829	MF	GO:0016829	lyase activity	1/37	184/22707	0.26012991037596	0.388413153849036	0.300077762510119	Ddc	1
GO:0000287	MF	GO:0000287	magnesium ion binding	1/37	194/22707	0.272197174217593	0.394872620692269	0.305068176295331	Nudt7	1
GO:0005085	MF	GO:0005085	guanyl-nucleotide exchange factor activity	1/37	197/22707	0.275779859409919	0.394872620692269	0.305068176295331	Arhgef19	1
GO:0051015	MF	GO:0051015	actin filament binding	1/37	200/22707	0.27934538282968	0.394872620692269	0.305068176295331	Ajuba	1
GO:0004866	MF	GO:0004866	endopeptidase inhibitor activity	1/37	201/22707	0.280530090735456	0.394872620692269	0.305068176295331	Serpina12	1
GO:0005539	MF	GO:0005539	glycosaminoglycan binding	1/37	208/22707	0.288770150041182	0.394872620692269	0.305068176295331	Igfals	1
GO:0031406	MF	GO:0031406	carboxylic acid binding	1/37	208/22707	0.288770150041182	0.394872620692269	0.305068176295331	Ddc	1
GO:0061135	MF	GO:0061135	endopeptidase regulator activity	1/37	209/22707	0.289939780000223	0.394872620692269	0.305068176295331	Serpina12	1
GO:0030414	MF	GO:0030414	peptidase inhibitor activity	1/37	212/22707	0.293437452074072	0.394872620692269	0.305068176295331	Serpina12	1
GO:0043177	MF	GO:0043177	organic acid binding	1/37	223/22707	0.306119402973353	0.406914816147506	0.314371659022699	Ddc	1
GO:0001217	MF	GO:0001217	DNA-binding transcription repressor activity	1/37	238/22707	0.323056615913786	0.414272601583561	0.320056090069385	Hes6	1
GO:0001227	MF	GO:0001227	DNA-binding transcription repressor activity, RNA polymerase II-specific	1/37	238/22707	0.323056615913786	0.414272601583561	0.320056090069385	Hes6	1
GO:0005096	MF	GO:0005096	GTPase activator activity	1/37	238/22707	0.323056615913786	0.414272601583561	0.320056090069385	Arhgef19	1
GO:0061134	MF	GO:0061134	peptidase regulator activity	1/37	244/22707	0.329718269674993	0.416573378804034	0.321833609892059	Serpina12	1
GO:0035091	MF	GO:0035091	phosphatidylinositol binding	1/37	249/22707	0.335220885573742	0.416573378804034	0.321833609892059	Mreg	1
GO:1901681	MF	GO:1901681	sulfur compound binding	1/37	250/22707	0.336316122337202	0.416573378804034	0.321833609892059	Igfals	1
GO:0030695	MF	GO:0030695	GTPase regulator activity	1/37	256/22707	0.342850768131619	0.41785154766562	0.322821089456781	Arhgef19	1
GO:0003713	MF	GO:0003713	transcription coactivator activity	1/37	258/22707	0.345015039356934	0.41785154766562	0.322821089456781	Cited2	1
GO:0030246	MF	GO:0030246	carbohydrate binding	1/37	270/22707	0.357855768280545	0.428640425742631	0.331156292220284	Lgals1	1
GO:0061629	MF	GO:0061629	RNA polymerase II-specific DNA-binding transcription factor binding	1/37	286/22707	0.374596318363842	0.440389216431123	0.340233098160211	Cited2	1
GO:0050662	MF	GO:0050662	coenzyme binding	1/37	288/22707	0.376658791778626	0.440389216431123	0.340233098160211	Ddc	1
GO:0001664	MF	GO:0001664	G protein-coupled receptor binding	1/37	293/22707	0.381786064786488	0.440389216431123	0.340233098160211	S1pr1	1
GO:0060589	MF	GO:0060589	nucleoside-triphosphatase regulator activity	1/37	295/22707	0.383825463861988	0.440389216431123	0.340233098160211	Arhgef19	1
GO:0042277	MF	GO:0042277	peptide binding	1/37	306/22707	0.394925687556078	0.448405207745964	0.346426041715858	Ppil1	1
GO:0005126	MF	GO:0005126	cytokine receptor binding	1/37	327/22707	0.415579280787629	0.466991150575789	0.360785051144984	Lifr	1
GO:0042578	MF	GO:0042578	phosphoric ester hydrolase activity	1/37	355/22707	0.442053265171626	0.49167148881334	0.37985242979302	Pde9a	1
GO:0140297	MF	GO:0140297	DNA-binding transcription factor binding	1/37	365/22707	0.451222477990648	0.496800506070512	0.383814973304113	Cited2	1
GO:0033218	MF	GO:0033218	amide binding	1/37	371/22707	0.456653453341537	0.497752264142276	0.384550276498137	Ppil1	1
GO:0004857	MF	GO:0004857	enzyme inhibitor activity	1/37	384/22707	0.468241771082993	0.505330228198477	0.390404811741943	Serpina12	1
GO:0017016	MF	GO:0017016	Ras GTPase binding	1/37	409/22707	0.489854928433487	0.523472423522059	0.404420993546738	Arhgef19	1
GO:0005543	MF	GO:0005543	phospholipid binding	1/37	419/22707	0.49825873157558	0.524971900582974	0.405579449991675	Mreg	1
GO:0031267	MF	GO:0031267	small GTPase binding	1/37	424/22707	0.502409967022725	0.524971900582974	0.405579449991675	Arhgef19	1
GO:0003779	MF	GO:0003779	actin binding	1/37	428/22707	0.50570687670837	0.524971900582974	0.405579449991675	Ajuba	1
GO:0001228	MF	GO:0001228	DNA-binding transcription activator activity, RNA polymerase II-specific	1/37	439/22707	0.514664167564867	0.525105554802947	0.405682707718356	Tsc22d1	1
GO:0001216	MF	GO:0001216	DNA-binding transcription activator activity	1/37	440/22707	0.515470590494636	0.525105554802947	0.405682707718356	Tsc22d1	1
GO:0008047	MF	GO:0008047	enzyme activator activity	1/37	452/22707	0.525046554865699	0.528197429739496	0.40807140877991	Arhgef19	1
GO:0004674	MF	GO:0004674	protein serine/threonine kinase activity	1/37	456/22707	0.528197429739496	0.528197429739496	0.40807140877991	Adck5	1
