# Supplementary material for: Screening of ferroptosis-related genes in sepsis-induced liver failure and analysis of immune correlation
Source: PeerJ. 2022 Jul 29;10:e13757. doi: 10.7717/peerj.13757 (PMC9341447; doi:10.7717/peerj.13757)
Supplement: Supplemental Information 6 [file peerj-10-13757-s006.csv]

	ID	Description	GeneRatio	BgRatio	pvalue	p.adjust	qvalue	geneID	Count
mmu00140	mmu00140	Steroid hormone biosynthesis	4/20	92/8912	4.54E-05	0.001997866	0.001481671	Cyp7a1/Ugt2b37/Ugt2b38/Cyp7b1	4
mmu00120	mmu00120	Primary bile acid biosynthesis	2/20	18/8912	0.000716497	0.011971799	0.008878607	Cyp7a1/Cyp7b1	2
mmu00983	mmu00983	Drug metabolism - other enzymes	3/20	92/8912	0.001068708	0.011971799	0.008878607	Ugt2b37/Ugt2b38/Ces2c	3
mmu00360	mmu00360	Phenylalanine metabolism	2/20	23/8912	0.001176851	0.011971799	0.008878607	Ddc/Keg1	2
mmu04976	mmu04976	Bile secretion	3/20	100/8912	0.001360432	0.011971799	0.008878607	Cyp7a1/Ugt2b37/Ugt2b38	3
mmu00053	mmu00053	Ascorbate and aldarate metabolism	2/20	31/8912	0.002139841	0.015692165	0.01163773	Ugt2b37/Ugt2b38	2
mmu00040	mmu00040	Pentose and glucuronate interconversions	2/20	35/8912	0.002723393	0.017118473	0.012695518	Ugt2b37/Ugt2b38	2
mmu00860	mmu00860	Porphyrin and chlorophyll metabolism	2/20	43/8912	0.004088966	0.022489313	0.016678677	Ugt2b37/Ugt2b38	2
mmu01240	mmu01240	Biosynthesis of cofactors	3/20	154/8912	0.004648612	0.022726549	0.016854617	Ugt2b37/Ugt2b38/Gmppb	3
mmu00982	mmu00982	Drug metabolism - cytochrome P450	2/20	71/8912	0.010837811	0.045723247	0.033909585	Ugt2b37/Ugt2b38	2
mmu00980	mmu00980	Metabolism of xenobiotics by cytochrome P450	2/20	73/8912	0.011430812	0.045723247	0.033909585	Ugt2b37/Ugt2b38	2
mmu05204	mmu05204	Chemical carcinogenesis - DNA adducts	2/20	84/8912	0.014941147	0.054784205	0.040629435	Ugt2b37/Ugt2b38	2
mmu00830	mmu00830	Retinol metabolism	2/20	97/8912	0.019611918	0.0663788	0.049228296	Ugt2b37/Ugt2b38	2
mmu04392	mmu04392	Hippo signaling pathway - multiple species	1/20	27/8912	0.058940878	0.185242761	0.137380995	Ajuba	1
mmu00062	mmu00062	Fatty acid elongation	1/20	29/8912	0.063172968	0.185307372	0.137428912	Elovl3	1
mmu01040	mmu01040	Biosynthesis of unsaturated fatty acids	1/20	34/8912	0.07367423	0.201476885	0.149420656	Elovl3	1
mmu00051	mmu00051	Fructose and mannose metabolism	1/20	36/8912	0.077843342	0.201476885	0.149420656	Gmppb	1
mmu00350	mmu00350	Tyrosine metabolism	1/20	40/8912	0.086128149	0.207390991	0.153806716	Ddc	1
mmu05207	mmu05207	Chemical carcinogenesis - receptor activation	2/20	225/8912	0.089555201	0.207390991	0.153806716	Ugt2b37/Ugt2b38	2
mmu05030	mmu05030	Cocaine addiction	1/20	48/8912	0.102486109	0.211506858	0.156859153	Ddc	1
mmu04979	mmu04979	Cholesterol metabolism	1/20	49/8912	0.104511186	0.211506858	0.156859153	Cyp7a1	1
mmu00520	mmu00520	Amino sugar and nucleotide sugar metabolism	1/20	50/8912	0.106531921	0.211506858	0.156859153	Gmppb	1
mmu00380	mmu00380	Tryptophan metabolism	1/20	52/8912	0.110560403	0.211506858	0.156859153	Ddc	1
mmu01212	mmu01212	Fatty acid metabolism	1/20	62/8912	0.130445319	0.239149752	0.177359864	Elovl3	1
mmu04137	mmu04137	Mitophagy - animal	1/20	68/8912	0.142172773	0.243882998	0.180870166	Cited2	1
mmu05031	mmu05031	Amphetamine addiction	1/20	69/8912	0.144112681	0.243882998	0.180870166	Ddc	1
mmu04146	mmu04146	Peroxisome	1/20	86/8912	0.176460273	0.286073433	0.212159723	Nudt7	1
mmu03320	mmu03320	PPAR signaling pathway	1/20	89/8912	0.18204673	0.286073433	0.212159723	Cyp7a1	1
mmu04935	mmu04935	Growth hormone synthesis, secretion and action	1/20	116/8912	0.230730397	0.332056043	0.246261659	Igfals	1
mmu04071	mmu04071	Sphingolipid signaling pathway	1/20	124/8912	0.244618106	0.332056043	0.246261659	S1pr1	1
mmu04068	mmu04068	FoxO signaling pathway	1/20	131/8912	0.25657416	0.332056043	0.246261659	S1pr1	1
mmu04726	mmu04726	Serotonergic synapse	1/20	131/8912	0.25657416	0.332056043	0.246261659	Ddc	1
mmu03040	mmu03040	Spliceosome	1/20	134/8912	0.261642955	0.332056043	0.246261659	Ppil1	1
mmu04728	mmu04728	Dopaminergic synapse	1/20	135/8912	0.263325245	0.332056043	0.246261659	Ddc	1
mmu00230	mmu00230	Purine metabolism	1/20	136/8912	0.265003893	0.332056043	0.246261659	Pde9a	1
mmu04550	mmu04550	Signaling pathways regulating pluripotency of stem cells	1/20	140/8912	0.271682217	0.332056043	0.246261659	Lifr	1
mmu04390	mmu04390	Hippo signaling pathway	1/20	157/8912	0.299427365	0.356075785	0.264075343	Ajuba	1
mmu04630	mmu04630	JAK-STAT signaling pathway	1/20	168/8912	0.316841831	0.366869489	0.272080243	Lifr	1
mmu05034	mmu05034	Alcoholism	1/20	205/8912	0.372449016	0.42019889	0.311630756	Ddc	1
mmu04024	mmu04024	cAMP signaling pathway	1/20	218/8912	0.390944807	0.430039288	0.318928658	Sucnr1	1
mmu04144	mmu04144	Endocytosis	1/20	273/8912	0.463619603	0.497542988	0.368991211	Ehd3	1
mmu04060	mmu04060	Cytokine-cytokine receptor interaction	1/20	292/8912	0.486751547	0.509930192	0.378177894	Lifr	1
mmu04080	mmu04080	Neuroactive ligand-receptor interaction	1/20	358/8912	0.559958862	0.564060586	0.418322444	S1pr1	1
mmu05165	mmu05165	Human papillomavirus infection	1/20	362/8912	0.564060586	0.564060586	0.418322444	Hes6	1
