# Supplementary material for: Screening of ferroptosis-related genes in sepsis-induced liver failure and analysis of immune correlation
Source: PeerJ. 2022 Jul 29;10:e13757. doi: 10.7717/peerj.13757 (PMC9341447; doi:10.7717/peerj.13757)
Supplement: Supplemental Information 7 [file peerj-10-13757-s007.zip]

Archive with 5 entries (4 files):
- ALT&AST/
- ALT&AST/ALT&AST RAW DATA.xls
- ALT&AST/ALT&AST.pzfx
- ALT&AST/ALT.tif
- ALT&AST/AST.tif
