# Supplementary material for: Screening of ferroptosis-related genes in sepsis-induced liver failure and analysis of immune correlation
Source: PeerJ. 2022 Jul 29;10:e13757. doi: 10.7717/peerj.13757 (PMC9341447; doi:10.7717/peerj.13757)
Supplement: Supplemental Information 7 [file peerj-10-13757-s007.zip › ALT&AST/ALT&AST RAW DATA.xls]

## Sheet: Sheet1
AST standard curve
OD value	0.31	0.388	0.447	0.518	0.569
Absolute OD value	0	0.078	0.137	0.208	0.259
equal to enzyme activity (karmen unit)	0	24	61	114	190
ALT standard curve
OD value	0.292	0.35	0.42	0.5	0.551	0.601
Absolute OD value	0	0.058	0.128	0.208	0.259	0.309
equal to enzyme activity (karmen unit)	0	28	57	97	150	200
AST								ALT
OD value of the blank group	OD value of the Sham	Absolute OD value	equal to enzyme activity (karmen unit)	U/L	Sham			OD value of the blank group	OD value of the Sham	Absolute OD value	equal to enzyme activity (karmen unit)	U/L	Sham
0.298	0.415	0.117	63.9578	30.8277				0.285	0.418	0.133	71.6346	34.5279
0.298	0.426	0.128	71.8066	34.6108				0.285	0.464	0.179	100.298	48.3435
0.298	0.365	0.067	28.2818	13.6318				0.285	0.319	0.034	9.94674	4.79433
0.298	0.39	0.092	46.1198	22.2298				0.285	0.364	0.079	37.9867	18.3096
0.298	0.365	0.067	28.2818	13.6318				0.285	0.362	0.077	36.7405	17.7089
0.298	0.361	0.063	25.4278	12.2562				0.285	0.351	0.066	29.8863	14.4052
0.298	0.37	0.072	31.8494	15.3514				0.285	0.348	0.063	28.0169	13.5042
0.298	0.378	0.08	37.5576	18.1028				0.285	0.348	0.063	28.0169	13.5042
OD value of the blank group	OD value of the model group	Absolute OD value	equal to enzyme activity (karmen unit)	U/L	CLP			OD value of the blank group	OD value of the model group	Absolute OD value	equal to enzyme activity (karmen unit)	U/L	CLP
0.298	0.65	0.352	231.635	111.648				0.285	0.749	0.464	277.884	133.94
0.298	0.639	0.341	223.786	107.865				0.285	0.765	0.48	287.854	138.746
0.298	0.653	0.355	233.776	112.68				0.285	0.743	0.458	274.145	132.138
0.298	0.65	0.352	231.635	111.648				0.285	0.75	0.465	278.507	134.24
0.298	0.664	0.366	241.624	116.463				0.285	0.759	0.474	284.115	136.943
0.298	0.642	0.344	225.927	108.897				0.285	0.755	0.47	281.623	135.742
0.298	0.668	0.37	244.478	117.839				0.285	0.753	0.468	280.376	135.141
0.298	0.655	0.357	235.203	113.368				0.285	0.759	0.474	284.115	136.943
