# Supplementary material for: Screening of ferroptosis-related genes in sepsis-induced liver failure and analysis of immune correlation
Source: PeerJ. 2022 Jul 29;10:e13757. doi: 10.7717/peerj.13757 (PMC9341447; doi:10.7717/peerj.13757)
Supplement: Supplemental Information 8 [file peerj-10-13757-s008.zip]

Archive with 4 entries (3 files):
- RT-qPCR(ferroptosis)/
- RT-qPCR(ferroptosis)/PCR data for ferroptosis-related gene expression.xlsx
- RT-qPCR(ferroptosis)/qRT-PCR (bar chart).pptx
- RT-qPCR(ferroptosis)/RT-qPCR.pzfx
