# Supplementary material for: Screening of ferroptosis-related genes in sepsis-induced liver failure and analysis of immune correlation
Source: PeerJ. 2022 Jul 29;10:e13757. doi: 10.7717/peerj.13757 (PMC9341447; doi:10.7717/peerj.13757)
Supplement: Supplemental Information 8 [file peerj-10-13757-s008.zip › RT-qPCR(ferroptosis)/PCR data for ferroptosis-related gene expression.xlsx]

## Sheet: Sheet1
Cq value	CLP1	CLP2	CLP3	CLP4	CLP5	CLP6	Sham 1	Sham 1	Sham 3	Sham 4	Sham 5	Sham 6	(Note: Sham 6；CLP 6；4 repeated holes in per sample group)
Slc3a2	24.24	25.52	25.53	25.05	25.71	24.04	24.48	25.77	25.58	26.6	25.66	27.26
	24.31	25.76	25.68	25.15	25.77	24	24.46	25.7	25.38	26.63	25.49	27.31
	24.41	25.71	25.82	25.04	25.91	23.77	24.6	25.65	25.33	26.54	25.47	27.14
	24	26.11	25.57	25.04	25.64	23.73	24.61	25.83	25.54	26.18	25.46	27.84
Sirt1	29.26	31	28.41	28.63	28.02	28.54	26.03	27.8	27.28	28.12	27.79	28.88
	29.09	30.63	28.73	28.75	28.13	28.75	26.87	27.46	27.46	28.63	28.21	28.77
	28.92	30.93	28.6	28.91	28.34	29.49	26.55	27.53	27.25	28.59	28.37	28.5
	29.19	30.52	28.55	28.54	28.96	28.86	26.27	27.18	27.2	28.74	28.41	28.95
Hmox1	23.59	25.03	23.96	23.4	22.19	22.88	25	26.26	25.16	26.38	26.34	26.68
	23.49	24.13	26.24	24.11	22.23	23.34	24.73	25.85	25.18	26.09	26.46	26.38
	23.56	25.91	23.96	23.01	22.44	22.94	24.71	25.79	25.44	26.34	26.02	26.58
	23.47	25.29	24.04	23.91	22.02	22.71	24.76	25.83	25.15	25.95	26.14	26.23
Plin2	25.75	25.86	25.56	25.16	23.28	24.05	21.65	22.69	21.99	23.72	22.9	23.83
	25.74	25.7	25.4	25.14	23.22	24.38	21.42	23.06	22.1	23.24	23.43	24.02
	25.72	25.56	25.51	25.1	23.43	24.2	21.36	22.7	21.91	23.13	23.08	23.53
	25.5	25.49	25.43	25.03	23.24	24.19	21.74	23.02	22.26	22.77	22.89	23.79
Jun	25.38	24.96	23.63	23.07	23.64	23.06	25.42	26.59	26.17	27.57	26.41	28.16
	24.98	25.14	23.51	23.17	23.64	22.64	25.64	26.48	25.94	27.96	26.8	28.05
	25.05	25.13	23.39	22.97	23.71	22.69	25.49	26.68	26.14	27.57	26.49	28.24
	25.24	24.95	23.55	22.98	23.6	22.86	24.89	26.32	26.06	27.64	26.74	28.56
Zfp36	22.72	24.92	23.65	22.89	22.73	21.77	24.32	25.16	24.85	26.34	26.21	26.32
	22.9	24.73	23.31	23.02	22.93	21.81	24.11	25.21	24.63	26.47	26.14	25.5
	22.75	24.68	22.99	23.96	22.66	21.97	24.23	25.18	24.62	26.3	26.02	25.93
	23.01	24.86	23.14	23.83	23.02	21.92	24.26	25.37	24.78	26.12	26.23	25.49
Epas1	26.83	28.17	28.4	28.58	28.69	26.55	26.01	27.4	26.92	28.09	27.25	27.96
	26.28	28.33	28.55	28.08	28.7	26.37	26.12	27.45	27.09	28.19	27.2	27.96
	26.32	28.5	28.3	27.93	28.68	26.69	26.36	27.33	26.93	28.04	27.2	28.59
	26.12	28.17	28.84	28.33	29.03	25.94	26	27.23	26.74	28	27.37	28.19
Internal reference	20.75	21.86	22.12	22.35	21.05	20.14	20.01	21	20.51	21.79	20.38	21.27
	20.63	21.71	21.16	20.92	21.26	20.23	19.62	20.64	20.25	22.05	20.29	21.85
	20.16	21.65	21.07	20.67	21.27	19.9	19.55	20.71	20.33	22	21.01	22.38
	20.47	22.29	22.36	20.83	21.23	20.21	19.6	20.65	20.21	21.33	20.55	21.64
