# Supplementary material for: Screening of ferroptosis-related genes in sepsis-induced liver failure and analysis of immune correlation
Source: PeerJ. 2022 Jul 29;10:e13757. doi: 10.7717/peerj.13757 (PMC9341447; doi:10.7717/peerj.13757)
Supplement: Supplemental Information 11 [file peerj-10-13757-s011.zip]

Archive with 3 entries (2 files):
- Tunel/
- Tunel/CLP.tif
- Tunel/Sham.tif
